# Supplementary material for: HiCuT: An efficient and low input method to identify protein-directed chromatin interactions
Source: PLoS Genet. 2022 Mar 23;18(3):e1010121. doi: 10.1371/journal.pgen.1010121 (PMC8979432; doi:10.1371/journal.pgen.1010121)
Supplement: S1 Table — The valid interactions and unique valid interactions were obtained from HiC-Pro. The final column describes the number and percentage of interactions that fall within the respective ChIP peaks taken from ENCODE. (XLSX) [file pgen.1010121.s007.xlsx]

## Sheet: Data details
	Cell Type	Assay	Antibody	Replicates	Sequencing	Valid Interactions	Unique Valid Interactions	trans interactions	cis interactions (1000 bp cutoff)	cis short range ( < 20 kb)	cis long range ( > 20 kb)	Long range Interactions (20kb - 2Mb)	Long range Interactions (20kb - 2Mb) overlapping ChIP peaks (oat least ne anchor overlap)	Long range Interactions (20kb - 2Mb) overlapping ChIP peaks (both anchor overlap on ChIP peaks)
	GM12878	HiCuT	CTCF	Replicate 1	7184165	4762728	888534	23700	61646	22245	39401	217,116 (50% of filtered cis interactions)	172,002 (~80 % of Long range 20kb to 2Mb)	79,571 (~46 % of Long range 20kb to 2Mb overlapping ChIP peaks)
					1	0.662948	0.18656	0.0266731	0.0712807	0.360851	0.639149
				Replicate 2	11733045	6189003	2220956	61481	160970	57266	103704
					1	0.527485	0.358855	0.0276822	0.0745413	0.355756	0.644244
				Replicate 3	9506949	5560204	3472832	122083	211253	77257	133996
					1	0.584857	0.624587	0.0351537	0.0630465	0.365708	0.634292
	GM12878	HiCuT	RNA Polynerase 2	Replicate 1	12285200	8770031	2818267	25477	126513	67851	58662	168,123 (35 % of filtered cis interactions)	106,610 (~63 % of Long range 20kb to 2Mb)	31,639 (~30 % of of Long range 20kb to 2Mb overlapping ChIP peaks)
					1	0.71387	0.321352	0.00903995	0.0452999	0.536316	0.463684
				Replicate 2	11247328	8060016	2789662	25327	134571	72739	61832
					1	0.716616	0.346111	0.00907888	0.0486811	0.540525	0.459475
				Replicate 3	7086975	4516830	3273286	71561	207871	87488	120383
					1	0.637342	0.724687	0.0218621	0.0649247	0.420876	0.579124
	GM12878	HiCuT	H3K27ac	Replicate 1	6182102	4701840	1150359	24428	77385	38810	38575	237,504 (38 % of filtered cis interactions)	157,832 (~66 % of Long range 20kb to 2Mb)	116,963 (~74 % of of Long range 20kb to 2Mb overlapping ChIP peaks)
					1	0.186079	0.244661	0.0212351	0.0687298	0.501518	0.498482
				Replicate 2	9779436	6068925	4122573	82258	254579	122943	131636
					1	0.421555	0.679292	0.0199531	0.0630097	0.482927	0.517073
				Replicate 3	9549570	5928187	4292570	85266	278836	135255	143581
					1	0.449504	0.724095	0.0198636	0.0662743	0.48507	0.51493
	Primary Keratinocytes	HiCuT	H3K27ac	Replicate 1	11704206	8878804	2595027	30879	103390	53859	49531	94,724 (36 % of filtered cis interactions)	76,469 (~ 81 % of Long range 20kb to 2Mb)	41,572 (~ 54 % of of of Long range 20kb to 2Mb overlapping ChIP peaks)
					1	0.758599	0.292272	0.0118993	0.0403214	0.52093	0.47907
				Replicate 2	7381673	5596580	2392092	26722	80054	41024	39030
					1	0.758172	0.42742	0.011171	0.0338442	0.512454	0.487546
				Replicate 3	6878941	5232639	2253310	24218	76879	39235	37644
					1	0.760675	0.430626	0.0107477	0.0344889	0.510347	0.489653
SRA dataset: GSM3424974 and GSM3424975
	GM12878	HiChIP	CTCF	Replicate 1	274443458	178301829	133294873	25047667	96374057	21319539	75054056	100,211,138 (52% of filtered cis interactions)	57,566,151 (~57 % of Long range 20kb to 2Mb)
					1	0.649685	0.74758	0.187912	0.890314	0.221217	0.778779
				Replicate 2	259088017	173122879	127524172	24772162	92900759	20435937	72464388
					1	0.668201	0.736611	0.194255	0.904126	0.219976	0.780019
