# Supplementary material for: HiCuT: An efficient and low input method to identify protein-directed chromatin interactions
Source: PLoS Genet. 2022 Mar 23;18(3):e1010121. doi: 10.1371/journal.pgen.1010121 (PMC8979432; doi:10.1371/journal.pgen.1010121)
Supplement: S2 Table — The loop calls from the SRA dataset were taken from following sources: GM12878 HiChIP Smc1a: SE80820 GM12878. HiChIP CTCF: GSE115524 GM12878. HiC HICCUP loops: GSE63525 GM12878. ChIA-PET RNA Polymerase2 loops: GSM1872887. (XLSX) [file pgen.1010121.s008.xlsx]

## Sheet: GM12878_Smc1a_HiChIP_Loops
Chr1	Start1	End1	Chr2	Start2	End2
chr1	9345000	9350000	chr1	9550000	9555000
chr1	9345000	9350000	chr1	9515000	9520000
chr1	9325000	9330000	chr1	9550000	9555000
chr1	9345000	9350000	chr1	9485000	9490000
chr1	9345000	9350000	chr1	9530000	9535000
chr1	9330000	9335000	chr1	9515000	9520000
chr1	9360000	9365000	chr1	9550000	9555000
chr1	9325000	9330000	chr1	9530000	9535000
chr1	9360000	9365000	chr1	9515000	9520000
chr1	9345000	9350000	chr1	9500000	9505000
chr1	112050000	112055000	chr1	112290000	112295000
chr1	112020000	112025000	chr1	112290000	112295000
chr1	112020000	112025000	chr1	112310000	112315000
chr1	112050000	112055000	chr1	112310000	112315000
chr1	112035000	112040000	chr1	112295000	112300000
chr1	112050000	112055000	chr1	112275000	112280000
chr1	112020000	112025000	chr1	112275000	112280000
chr1	46500000	46505000	chr1	46645000	46650000
chr1	46500000	46505000	chr1	46685000	46690000
chr1	46500000	46505000	chr1	46630000	46635000
chr1	46500000	46505000	chr1	46660000	46665000
chr1	46515000	46520000	chr1	46645000	46650000
chr1	46485000	46490000	chr1	46645000	46650000
chr1	46500000	46505000	chr1	46700000	46705000
chr1	46500000	46505000	chr1	46595000	46600000
chr1	46500000	46505000	chr1	46615000	46620000
chr1	182565000	182570000	chr1	182750000	182755000
chr1	182580000	182585000	chr1	182750000	182755000
chr1	182545000	182550000	chr1	182750000	182755000
chr1	182570000	182575000	chr1	182735000	182740000
chr1	182565000	182570000	chr1	182775000	182780000
chr1	182595000	182600000	chr1	182750000	182755000
chr1	205365000	205370000	chr1	205450000	205455000
chr1	205320000	205325000	chr1	205450000	205455000
chr1	205300000	205305000	chr1	205455000	205460000
chr1	205345000	205350000	chr1	205450000	205455000
chr1	205365000	205370000	chr1	205465000	205470000
chr1	25290000	25295000	chr1	25355000	25360000
chr1	25275000	25280000	chr1	25360000	25365000
chr1	25260000	25265000	chr1	25360000	25365000
chr1	25260000	25265000	chr1	25345000	25350000
chr1	25290000	25295000	chr1	25340000	25345000
chr1	25245000	25250000	chr1	25360000	25365000
chr1	111170000	111175000	chr1	111305000	111310000
chr1	111170000	111175000	chr1	111320000	111325000
chr1	111155000	111160000	chr1	111305000	111310000
chr1	111155000	111160000	chr1	111320000	111325000
chr1	111185000	111190000	chr1	111305000	111310000
chr1	111170000	111175000	chr1	111285000	111290000
chr1	234635000	234640000	chr1	235245000	235250000
chr1	234635000	234640000	chr1	235265000	235270000
chr1	234620000	234625000	chr1	235255000	235260000
chr1	40615000	40620000	chr1	40800000	40805000
chr1	40600000	40605000	chr1	40800000	40805000
chr1	40585000	40590000	chr1	40800000	40805000
chr1	40615000	40620000	chr1	40780000	40785000
chr1	40570000	40575000	chr1	40800000	40805000
chr1	203305000	203310000	chr1	203410000	203415000
chr1	203305000	203310000	chr1	203455000	203460000
chr1	203305000	203310000	chr1	203435000	203440000
chr1	203325000	203330000	chr1	203410000	203415000
chr1	203305000	203310000	chr1	203395000	203400000
chr1	203320000	203325000	chr1	203455000	203460000
chr1	8075000	8080000	chr1	8370000	8375000
chr1	8075000	8080000	chr1	8405000	8410000
chr1	8095000	8100000	chr1	8370000	8375000
chr1	8110000	8115000	chr1	8370000	8375000
chr1	8075000	8080000	chr1	8390000	8395000
chr1	8060000	8065000	chr1	8370000	8375000
chr1	203240000	203245000	chr1	203305000	203310000
chr1	203240000	203245000	chr1	203275000	203280000
chr1	203240000	203245000	chr1	203290000	203295000
chr1	203255000	203260000	chr1	203275000	203280000
chr1	203255000	203260000	chr1	203305000	203310000
chr1	157345000	157350000	chr1	157455000	157460000
chr1	157370000	157375000	chr1	157455000	157460000
chr1	157330000	157335000	chr1	157465000	157470000
chr1	201975000	201980000	chr1	202085000	202090000
chr1	201965000	201970000	chr1	202100000	202105000
chr1	201960000	201965000	chr1	202085000	202090000
chr1	201975000	201980000	chr1	202055000	202060000
chr1	201975000	201980000	chr1	202070000	202075000
chr1	41730000	41735000	chr1	41895000	41900000
chr1	41745000	41750000	chr1	41895000	41900000
chr1	41730000	41735000	chr1	41880000	41885000
chr1	41745000	41750000	chr1	41880000	41885000
chr1	175120000	175125000	chr1	175285000	175290000
chr1	175120000	175125000	chr1	175305000	175310000
chr1	175135000	175140000	chr1	175285000	175290000
chr1	175120000	175125000	chr1	175265000	175270000
chr1	175135000	175140000	chr1	175305000	175310000
chr1	234635000	234640000	chr1	235115000	235120000
chr1	234635000	234640000	chr1	235095000	235100000
chr1	234620000	234625000	chr1	235105000	235110000
chr1	234635000	234640000	chr1	235080000	235085000
chr1	231490000	231495000	chr1	231725000	231730000
chr1	231490000	231495000	chr1	231740000	231745000
chr1	231490000	231495000	chr1	231710000	231715000
chr1	231475000	231480000	chr1	231725000	231730000
chr1	231505000	231510000	chr1	231725000	231730000
chr1	153770000	153775000	chr1	153955000	153960000
chr1	153775000	153780000	chr1	153915000	153920000
chr1	153755000	153760000	chr1	153915000	153920000
chr1	153775000	153780000	chr1	153935000	153940000
chr1	153755000	153760000	chr1	153955000	153960000
chr1	150045000	150050000	chr1	150135000	150140000
chr1	150045000	150050000	chr1	150155000	150160000
chr1	150060000	150065000	chr1	150135000	150140000
chr1	150040000	150045000	chr1	150120000	150125000
chr1	234740000	234745000	chr1	235105000	235110000
chr1	234745000	234750000	chr1	235090000	235095000
chr1	234730000	234735000	chr1	235085000	235090000
chr1	234745000	234750000	chr1	235075000	235080000
chr1	25015000	25020000	chr1	25155000	25160000
chr1	25015000	25020000	chr1	25170000	25175000
chr1	25015000	25020000	chr1	25140000	25145000
chr1	24990000	24995000	chr1	25160000	25165000
chr1	234290000	234295000	chr1	234445000	234450000
chr1	234260000	234265000	chr1	234445000	234450000
chr1	234260000	234265000	chr1	234460000	234465000
chr1	234275000	234280000	chr1	234445000	234450000
chr1	234245000	234250000	chr1	234445000	234450000
chr1	221045000	221050000	chr1	221375000	221380000
chr1	221080000	221085000	chr1	221375000	221380000
chr1	221065000	221070000	chr1	221375000	221380000
chr1	221095000	221100000	chr1	221375000	221380000
chr1	221045000	221050000	chr1	221390000	221395000
chr1	110745000	110750000	chr1	110995000	111000000
chr1	110745000	110750000	chr1	111010000	111015000
chr1	110730000	110735000	chr1	111000000	111005000
chr1	110745000	110750000	chr1	110975000	110980000
chr1	23870000	23875000	chr1	23960000	23965000
chr1	23870000	23875000	chr1	23945000	23950000
chr1	23900000	23905000	chr1	23960000	23965000
chr1	23870000	23875000	chr1	23975000	23980000
chr1	23885000	23890000	chr1	23960000	23965000
chr1	23850000	23855000	chr1	23960000	23965000
chr1	172055000	172060000	chr1	172365000	172370000
chr1	172055000	172060000	chr1	172395000	172400000
chr1	172055000	172060000	chr1	172350000	172355000
chr1	172055000	172060000	chr1	172410000	172415000
chr1	172055000	172060000	chr1	172380000	172385000
chr1	234745000	234750000	chr1	235245000	235250000
chr1	234730000	234735000	chr1	235245000	235250000
chr1	234730000	234735000	chr1	235260000	235265000
chr1	234715000	234720000	chr1	235255000	235260000
chr1	181050000	181055000	chr1	181110000	181115000
chr1	181065000	181070000	chr1	181100000	181105000
chr1	181050000	181055000	chr1	181095000	181100000
chr1	204415000	204420000	chr1	204470000	204475000
chr1	204400000	204405000	chr1	204470000	204475000
chr1	204415000	204420000	chr1	204450000	204455000
chr1	15455000	15460000	chr1	15595000	15600000
chr1	15455000	15460000	chr1	15630000	15635000
chr1	15455000	15460000	chr1	15610000	15615000
chr1	26930000	26935000	chr1	27115000	27120000
chr1	26905000	26910000	chr1	27115000	27120000
chr1	26945000	26950000	chr1	27115000	27120000
chr1	205240000	205245000	chr1	205290000	205295000
chr1	205255000	205260000	chr1	205280000	205285000
chr1	205240000	205245000	chr1	205305000	205310000
chr1	205255000	205260000	chr1	205295000	205300000
chr1	181155000	181160000	chr1	181390000	181395000
chr1	181170000	181175000	chr1	181390000	181395000
chr1	181200000	181205000	chr1	181390000	181395000
chr1	181140000	181145000	chr1	181390000	181395000
chr1	181185000	181190000	chr1	181390000	181395000
chr1	17825000	17830000	chr1	17930000	17935000
chr1	17840000	17845000	chr1	17930000	17935000
chr1	17825000	17830000	chr1	17915000	17920000
chr1	17825000	17830000	chr1	17945000	17950000
chr1	110745000	110750000	chr1	110855000	110860000
chr1	110745000	110750000	chr1	110840000	110845000
chr1	110730000	110735000	chr1	110855000	110860000
chr1	16115000	16120000	chr1	16330000	16335000
chr1	16130000	16135000	chr1	16335000	16340000
chr1	16140000	16145000	chr1	16320000	16325000
chr1	206910000	206915000	chr1	206980000	206985000
chr1	206910000	206915000	chr1	206955000	206960000
chr1	206895000	206900000	chr1	206980000	206985000
chr1	206660000	206665000	chr1	206755000	206760000
chr1	206675000	206680000	chr1	206755000	206760000
chr1	206660000	206665000	chr1	206770000	206775000
chr1	178510000	178515000	chr1	178720000	178725000
chr1	178500000	178505000	chr1	178735000	178740000
chr1	178495000	178500000	chr1	178720000	178725000
chr1	178510000	178515000	chr1	178705000	178710000
chr1	172310000	172315000	chr1	172355000	172360000
chr1	172325000	172330000	chr1	172360000	172365000
chr1	41790000	41795000	chr1	41880000	41885000
chr1	41775000	41780000	chr1	41880000	41885000
chr1	41805000	41810000	chr1	41880000	41885000
chr1	27725000	27730000	chr1	27930000	27935000
chr1	27745000	27750000	chr1	27930000	27935000
chr1	27710000	27715000	chr1	27930000	27935000
chr1	23425000	23430000	chr1	23510000	23515000
chr1	23410000	23415000	chr1	23510000	23515000
chr1	23425000	23430000	chr1	23495000	23500000
chr1	23395000	23400000	chr1	23510000	23515000
chr1	23425000	23430000	chr1	23525000	23530000
chr1	110315000	110320000	chr1	110520000	110525000
chr1	110315000	110320000	chr1	110550000	110555000
chr1	110315000	110320000	chr1	110535000	110540000
chr1	24135000	24140000	chr1	24240000	24245000
chr1	24120000	24125000	chr1	24240000	24245000
chr1	24135000	24140000	chr1	24225000	24230000
chr1	24150000	24155000	chr1	24235000	24240000
chr1	225660000	225665000	chr1	226160000	226165000
chr1	225660000	225665000	chr1	226145000	226150000
chr1	225660000	225665000	chr1	226175000	226180000
chr1	28415000	28420000	chr1	28530000	28535000
chr1	28415000	28420000	chr1	28500000	28505000
chr1	28415000	28420000	chr1	28550000	28555000
chr1	28415000	28420000	chr1	28515000	28520000
chr1	21580000	21585000	chr1	21695000	21700000
chr1	21555000	21560000	chr1	21695000	21700000
chr1	21540000	21545000	chr1	21695000	21700000
chr1	181005000	181010000	chr1	181110000	181115000
chr1	180985000	180990000	chr1	181110000	181115000
chr1	181005000	181010000	chr1	181095000	181100000
chr1	156350000	156355000	chr1	156410000	156415000
chr1	156350000	156355000	chr1	156425000	156430000
chr1	156365000	156370000	chr1	156410000	156415000
chr1	156335000	156340000	chr1	156415000	156420000
chr1	180850000	180855000	chr1	181110000	181115000
chr1	180850000	180855000	chr1	181135000	181140000
chr1	180850000	180855000	chr1	181095000	181100000
chr1	44225000	44230000	chr1	44400000	44405000
chr1	44225000	44230000	chr1	44415000	44420000
chr1	44225000	44230000	chr1	44385000	44390000
chr1	44210000	44215000	chr1	44400000	44405000
chr1	44240000	44245000	chr1	44400000	44405000
chr1	45975000	45980000	chr1	46035000	46040000
chr1	45975000	45980000	chr1	46015000	46020000
chr1	45960000	45965000	chr1	46035000	46040000
chr1	120155000	120160000	chr1	120205000	120210000
chr1	120155000	120160000	chr1	120220000	120225000
chr1	12330000	12335000	chr1	12675000	12680000
chr1	12345000	12350000	chr1	12675000	12680000
chr1	12315000	12320000	chr1	12675000	12680000
chr1	45480000	45485000	chr1	45765000	45770000
chr1	45480000	45485000	chr1	45745000	45750000
chr1	45495000	45500000	chr1	45765000	45770000
chr1	43690000	43695000	chr1	43880000	43885000
chr1	43690000	43695000	chr1	43855000	43860000
chr1	43705000	43710000	chr1	43880000	43885000
chr1	160395000	160400000	chr1	160575000	160580000
chr1	160395000	160400000	chr1	160590000	160595000
chr1	160380000	160385000	chr1	160575000	160580000
chr1	160410000	160415000	chr1	160575000	160580000
chr1	43385000	43390000	chr1	43535000	43540000
chr1	43370000	43375000	chr1	43535000	43540000
chr1	43375000	43380000	chr1	43520000	43525000
chr1	43375000	43380000	chr1	43550000	43555000
chr1	16405000	16410000	chr1	16515000	16520000
chr1	16405000	16410000	chr1	16490000	16495000
chr1	16405000	16410000	chr1	16530000	16535000
chr1	16405000	16410000	chr1	16475000	16480000
chr1	236270000	236275000	chr1	236650000	236655000
chr1	236265000	236270000	chr1	236665000	236670000
chr1	9170000	9175000	chr1	9255000	9260000
chr1	9200000	9205000	chr1	9255000	9260000
chr1	9185000	9190000	chr1	9255000	9260000
chr1	9170000	9175000	chr1	9240000	9245000
chr1	54325000	54330000	chr1	54425000	54430000
chr1	54325000	54330000	chr1	54410000	54415000
chr1	54340000	54345000	chr1	54415000	54420000
chr1	153650000	153655000	chr1	153720000	153725000
chr1	153650000	153655000	chr1	153740000	153745000
chr1	153650000	153655000	chr1	153700000	153705000
chr1	24525000	24530000	chr1	24715000	24720000
chr1	24525000	24530000	chr1	24700000	24705000
chr1	24525000	24530000	chr1	24735000	24740000
chr1	31190000	31195000	chr1	31250000	31255000
chr1	31190000	31195000	chr1	31215000	31220000
chr1	31190000	31195000	chr1	31230000	31235000
chr1	45825000	45830000	chr1	45955000	45960000
chr1	45810000	45815000	chr1	45955000	45960000
chr1	45840000	45845000	chr1	45955000	45960000
chr1	198725000	198730000	chr1	199210000	199215000
chr1	198750000	198755000	chr1	199210000	199215000
chr1	198770000	198775000	chr1	199210000	199215000
chr1	198710000	198715000	chr1	199210000	199215000
chr1	157140000	157145000	chr1	157465000	157470000
chr1	157160000	157165000	chr1	157455000	157460000
chr1	157185000	157190000	chr1	157455000	157460000
chr1	156060000	156065000	chr1	156100000	156105000
chr1	156065000	156070000	chr1	156085000	156090000
chr1	156060000	156065000	chr1	156115000	156120000
chr1	155060000	155065000	chr1	155140000	155145000
chr1	155075000	155080000	chr1	155140000	155145000
chr1	155065000	155070000	chr1	155125000	155130000
chr1	207085000	207090000	chr1	207155000	207160000
chr1	207105000	207110000	chr1	207150000	207155000
chr1	207085000	207090000	chr1	207140000	207145000
chr1	27625000	27630000	chr1	27715000	27720000
chr1	27625000	27630000	chr1	27700000	27705000
chr1	111065000	111070000	chr1	111320000	111325000
chr1	111095000	111100000	chr1	111320000	111325000
chr1	111080000	111085000	chr1	111325000	111330000
chr1	12375000	12380000	chr1	12675000	12680000
chr1	12390000	12395000	chr1	12680000	12685000
chr1	200590000	200595000	chr1	200770000	200775000
chr1	200590000	200595000	chr1	200755000	200760000
chr1	200570000	200575000	chr1	200770000	200775000
chr1	157060000	157065000	chr1	157125000	157130000
chr1	157060000	157065000	chr1	157105000	157110000
chr1	12185000	12190000	chr1	12265000	12270000
chr1	17450000	17455000	chr1	17560000	17565000
chr1	17470000	17475000	chr1	17560000	17565000
chr1	17435000	17440000	chr1	17560000	17565000
chr1	27425000	27430000	chr1	27610000	27615000
chr1	27425000	27430000	chr1	27625000	27630000
chr1	161455000	161460000	chr1	161705000	161710000
chr1	161455000	161460000	chr1	161720000	161725000
chr1	31275000	31280000	chr1	31380000	31385000
chr1	31270000	31275000	chr1	31400000	31405000
chr1	31270000	31275000	chr1	31365000	31370000
chr1	192485000	192490000	chr1	192520000	192525000
chr1	192485000	192490000	chr1	192505000	192510000
chr1	153325000	153330000	chr1	153465000	153470000
chr1	153325000	153330000	chr1	153435000	153440000
chr1	153320000	153325000	chr1	153480000	153485000
chr1	153325000	153330000	chr1	153450000	153455000
chr1	168405000	168410000	chr1	168540000	168545000
chr1	168405000	168410000	chr1	168570000	168575000
chr1	168405000	168410000	chr1	168555000	168560000
chr1	168405000	168410000	chr1	168525000	168530000
chr1	181445000	181450000	chr1	181905000	181910000
chr1	181445000	181450000	chr1	181890000	181895000
chr1	181445000	181450000	chr1	181920000	181925000
chr1	184770000	184775000	chr1	184950000	184955000
chr1	184770000	184775000	chr1	184935000	184940000
chr1	184770000	184775000	chr1	184965000	184970000
chr1	201525000	201530000	chr1	201670000	201675000
chr1	201540000	201545000	chr1	201670000	201675000
chr1	53740000	53745000	chr1	53855000	53860000
chr1	53755000	53760000	chr1	53855000	53860000
chr1	53720000	53725000	chr1	53855000	53860000
chr1	112930000	112935000	chr1	113250000	113255000
chr1	206905000	206910000	chr1	207085000	207090000
chr1	206890000	206895000	chr1	207085000	207090000
chr1	235105000	235110000	chr1	235145000	235150000
chr1	235120000	235125000	chr1	235145000	235150000
chr1	40550000	40555000	chr1	40800000	40805000
chr1	40530000	40535000	chr1	40800000	40805000
chr1	204535000	204540000	chr1	204730000	204735000
chr1	204535000	204540000	chr1	204765000	204770000
chr1	204535000	204540000	chr1	204750000	204755000
chr1	34925000	34930000	chr1	35060000	35065000
chr1	34910000	34915000	chr1	35060000	35065000
chr1	167035000	167040000	chr1	167410000	167415000
chr1	167050000	167055000	chr1	167410000	167415000
chr1	245315000	245320000	chr1	246165000	246170000
chr1	224700000	224705000	chr1	225040000	225045000
chr1	224715000	224720000	chr1	225035000	225040000
chr1	24100000	24105000	chr1	24240000	24245000
chr1	24085000	24090000	chr1	24235000	24240000
chr1	24095000	24100000	chr1	24255000	24260000
chr1	203470000	203475000	chr1	203670000	203675000
chr1	203490000	203495000	chr1	203670000	203675000
chr1	203455000	203460000	chr1	203670000	203675000
chr1	9065000	9070000	chr1	9160000	9165000
chr1	9045000	9050000	chr1	9160000	9165000
chr1	223305000	223310000	chr1	223415000	223420000
chr1	52360000	52365000	chr1	52465000	52470000
chr1	52375000	52380000	chr1	52465000	52470000
chr1	52360000	52365000	chr1	52480000	52485000
chr1	110735000	110740000	chr1	110955000	110960000
chr1	110750000	110755000	chr1	110950000	110955000
chr1	149930000	149935000	chr1	150140000	150145000
chr1	149930000	149935000	chr1	150155000	150160000
chr1	94095000	94100000	chr1	94275000	94280000
chr1	94075000	94080000	chr1	94275000	94280000
chr1	156765000	156770000	chr1	156825000	156830000
chr1	156780000	156785000	chr1	156825000	156830000
chr1	156750000	156755000	chr1	156825000	156830000
chr1	172710000	172715000	chr1	173170000	173175000
chr1	172710000	172715000	chr1	173150000	173155000
chr1	208000000	208005000	chr1	208040000	208045000
chr1	207985000	207990000	chr1	208045000	208050000
chr1	6305000	6310000	chr1	6460000	6465000
chr1	19230000	19235000	chr1	19440000	19445000
chr1	19235000	19240000	chr1	19460000	19465000
chr1	204535000	204540000	chr1	204775000	204780000
chr1	204550000	204555000	chr1	204775000	204780000
chr1	204520000	204525000	chr1	204775000	204780000
chr1	11710000	11715000	chr1	11775000	11780000
chr1	28185000	28190000	chr1	28305000	28310000
chr1	28170000	28175000	chr1	28305000	28310000
chr1	25170000	25175000	chr1	25425000	25430000
chr1	25170000	25175000	chr1	25440000	25445000
chr1	169570000	169575000	chr1	169680000	169685000
chr1	169555000	169560000	chr1	169680000	169685000
chr1	169585000	169590000	chr1	169680000	169685000
chr1	109820000	109825000	chr1	109940000	109945000
chr1	109805000	109810000	chr1	109940000	109945000
chr1	66705000	66710000	chr1	66910000	66915000
chr1	66705000	66710000	chr1	66925000	66930000
chr1	235105000	235110000	chr1	235245000	235250000
chr1	235090000	235095000	chr1	235245000	235250000
chr1	235120000	235125000	chr1	235245000	235250000
chr1	117280000	117285000	chr1	117360000	117365000
chr1	117265000	117270000	chr1	117360000	117365000
chr1	117280000	117285000	chr1	117340000	117345000
chr1	207255000	207260000	chr1	207575000	207580000
chr1	207270000	207275000	chr1	207575000	207580000
chr1	27935000	27940000	chr1	27985000	27990000
chr1	29205000	29210000	chr1	29530000	29535000
chr1	29205000	29210000	chr1	29510000	29515000
chr1	206715000	206720000	chr1	206755000	206760000
chr1	226820000	226825000	chr1	227015000	227020000
chr1	226835000	226840000	chr1	227015000	227020000
chr1	226805000	226810000	chr1	227015000	227020000
chr1	192475000	192480000	chr1	192575000	192580000
chr1	192460000	192465000	chr1	192575000	192580000
chr1	165685000	165690000	chr1	165880000	165885000
chr1	157160000	157165000	chr1	157335000	157340000
chr1	157175000	157180000	chr1	157335000	157340000
chr1	234860000	234865000	chr1	235110000	235115000
chr1	29205000	29210000	chr1	29360000	29365000
chr1	29205000	29210000	chr1	29345000	29350000
chr1	212235000	212240000	chr1	212480000	212485000
chr1	212235000	212240000	chr1	212460000	212465000
chr1	200945000	200950000	chr1	201010000	201015000
chr1	200960000	200965000	chr1	201010000	201015000
chr1	26220000	26225000	chr1	26320000	26325000
chr1	26220000	26225000	chr1	26340000	26345000
chr1	26220000	26225000	chr1	26305000	26310000
chr1	59205000	59210000	chr1	60165000	60170000
chr1	59205000	59210000	chr1	60180000	60185000
chr1	179675000	179680000	chr1	179775000	179780000
chr1	179660000	179665000	chr1	179775000	179780000
chr1	244960000	244965000	chr1	245205000	245210000
chr1	244975000	244980000	chr1	245205000	245210000
chr1	155905000	155910000	chr1	155955000	155960000
chr1	155905000	155910000	chr1	155970000	155975000
chr1	248850000	248855000	chr1	249100000	249105000
chr1	248865000	248870000	chr1	249100000	249105000
chr1	36030000	36035000	chr1	36190000	36195000
chr1	36030000	36035000	chr1	36175000	36180000
chr1	234635000	234640000	chr1	235145000	235150000
chr1	234630000	234635000	chr1	235160000	235165000
chr1	41315000	41320000	chr1	41415000	41420000
chr1	41330000	41335000	chr1	41415000	41420000
chr1	46940000	46945000	chr1	46990000	46995000
chr1	160805000	160810000	chr1	160920000	160925000
chr1	160790000	160795000	chr1	160920000	160925000
chr1	167570000	167575000	chr1	167655000	167660000
chr1	167585000	167590000	chr1	167655000	167660000
chr1	167555000	167560000	chr1	167655000	167660000
chr1	224830000	224835000	chr1	225035000	225040000
chr1	224845000	224850000	chr1	225035000	225040000
chr1	202470000	202475000	chr1	202540000	202545000
chr1	212840000	212845000	chr1	212930000	212935000
chr1	212835000	212840000	chr1	212955000	212960000
chr1	233530000	233535000	chr1	234200000	234205000
chr1	6405000	6410000	chr1	6460000	6465000
chr1	6420000	6425000	chr1	6470000	6475000
chr1	94525000	94530000	chr1	94800000	94805000
chr1	94525000	94530000	chr1	94820000	94825000
chr1	114375000	114380000	chr1	114445000	114450000
chr1	114390000	114395000	chr1	114445000	114450000
chr1	173220000	173225000	chr1	173375000	173380000
chr1	173220000	173225000	chr1	173395000	173400000
chr1	214505000	214510000	chr1	214755000	214760000
chr1	214500000	214505000	chr1	214770000	214775000
chr1	144530000	144535000	chr1	145055000	145060000
chr1	144535000	144540000	chr1	145075000	145080000
chr1	8040000	8045000	chr1	8370000	8375000
chr1	110185000	110190000	chr1	110315000	110320000
chr1	25170000	25175000	chr1	25530000	25535000
chr1	25170000	25175000	chr1	25545000	25550000
chr1	19715000	19720000	chr1	19980000	19985000
chr1	95320000	95325000	chr1	95505000	95510000
chr1	95315000	95320000	chr1	95520000	95525000
chr1	152160000	152165000	chr1	152430000	152435000
chr1	152160000	152165000	chr1	152410000	152415000
chr1	212240000	212245000	chr1	212625000	212630000
chr1	212255000	212260000	chr1	212625000	212630000
chr1	62640000	62645000	chr1	62870000	62875000
chr1	62640000	62645000	chr1	62855000	62860000
chr1	203240000	203245000	chr1	203455000	203460000
chr1	203240000	203245000	chr1	203440000	203445000
chr1	108320000	108325000	chr1	108665000	108670000
chr1	108335000	108340000	chr1	108665000	108670000
chr1	192520000	192525000	chr1	192545000	192550000
chr1	192505000	192510000	chr1	192550000	192555000
chr1	173175000	173180000	chr1	173380000	173385000
chr1	55605000	55610000	chr1	55740000	55745000
chr1	55620000	55625000	chr1	55740000	55745000
chr1	116150000	116155000	chr1	116245000	116250000
chr1	116150000	116155000	chr1	116260000	116265000
chr1	25170000	25175000	chr1	25460000	25465000
chr1	25175000	25180000	chr1	25475000	25480000
chr1	67695000	67700000	chr1	67965000	67970000
chr1	67710000	67715000	chr1	67965000	67970000
chr1	145425000	145430000	chr1	145455000	145460000
chr1	145425000	145430000	chr1	145470000	145475000
chr1	91975000	91980000	chr1	92390000	92395000
chr1	182415000	182420000	chr1	182750000	182755000
chr1	182400000	182405000	chr1	182755000	182760000
chr1	113420000	113425000	chr1	113585000	113590000
chr1	113420000	113425000	chr1	113600000	113605000
chr1	203240000	203245000	chr1	203410000	203415000
chr1	203240000	203245000	chr1	203395000	203400000
chr1	101775000	101780000	chr1	101820000	101825000
chr1	101775000	101780000	chr1	101835000	101840000
chr1	144915000	144920000	chr1	145055000	145060000
chr1	144915000	144920000	chr1	145040000	145045000
chr1	192475000	192480000	chr1	192545000	192550000
chr1	160695000	160700000	chr1	160735000	160740000
chr1	160695000	160700000	chr1	160750000	160755000
chr1	209750000	209755000	chr1	209865000	209870000
chr1	209735000	209740000	chr1	209865000	209870000
chr1	47900000	47905000	chr1	48170000	48175000
chr1	55415000	55420000	chr1	55460000	55465000
chr1	55400000	55405000	chr1	55460000	55465000
chr1	29110000	29115000	chr1	29200000	29205000
chr1	19230000	19235000	chr1	19420000	19425000
chr1	19230000	19235000	chr1	19405000	19410000
chr1	40605000	40610000	chr1	40870000	40875000
chr1	156115000	156120000	chr1	156190000	156195000
chr1	156110000	156115000	chr1	156205000	156210000
chr1	93320000	93325000	chr1	93455000	93460000
chr1	93335000	93340000	chr1	93455000	93460000
chr1	93305000	93310000	chr1	93455000	93460000
chr1	154450000	154455000	chr1	154520000	154525000
chr1	154455000	154460000	chr1	154505000	154510000
chr1	174230000	174235000	chr1	174700000	174705000
chr1	174230000	174235000	chr1	174715000	174720000
chr1	160395000	160400000	chr1	160515000	160520000
chr1	225660000	225665000	chr1	226095000	226100000
chr1	110035000	110040000	chr1	110070000	110075000
chr1	26610000	26615000	chr1	26690000	26695000
chr1	26595000	26600000	chr1	26690000	26695000
chr1	90270000	90275000	chr1	90450000	90455000
chr1	90270000	90275000	chr1	90435000	90440000
chr1	153480000	153485000	chr1	153540000	153545000
chr1	24020000	24025000	chr1	24070000	24075000
chr1	24015000	24020000	chr1	24055000	24060000
chr1	160395000	160400000	chr1	160555000	160560000
chr1	160395000	160400000	chr1	160540000	160545000
chr1	10565000	10570000	chr1	10925000	10930000
chr1	10565000	10570000	chr1	10940000	10945000
chr1	110185000	110190000	chr1	110520000	110525000
chr1	90245000	90250000	chr1	90450000	90455000
chr1	90245000	90250000	chr1	90435000	90440000
chr1	31255000	31260000	chr1	31380000	31385000
chr1	38505000	38510000	chr1	39280000	39285000
chr1	38505000	38510000	chr1	39295000	39300000
chr1	204940000	204945000	chr1	205030000	205035000
chr1	204955000	204960000	chr1	205030000	205035000
chr1	12370000	12375000	chr1	12715000	12720000
chr1	12390000	12395000	chr1	12715000	12720000
chr1	27715000	27720000	chr1	27985000	27990000
chr1	207255000	207260000	chr1	207670000	207675000
chr1	156420000	156425000	chr1	156575000	156580000
chr1	156405000	156410000	chr1	156575000	156580000
chr1	19235000	19240000	chr1	19295000	19300000
chr1	36030000	36035000	chr1	36240000	36245000
chr1	36030000	36035000	chr1	36225000	36230000
chr1	154640000	154645000	chr1	154850000	154855000
chr1	165360000	165365000	chr1	165560000	165565000
chr1	244765000	244770000	chr1	244960000	244965000
chr1	244765000	244770000	chr1	244945000	244950000
chr1	45255000	45260000	chr1	45475000	45480000
chr1	45275000	45280000	chr1	45475000	45480000
chr1	224700000	224705000	chr1	225110000	225115000
chr1	224700000	224705000	chr1	225080000	225085000
chr1	224700000	224705000	chr1	225095000	225100000
chr1	235255000	235260000	chr1	235580000	235585000
chr1	161195000	161200000	chr1	161350000	161355000
chr1	161195000	161200000	chr1	161335000	161340000
chr1	234635000	234640000	chr1	234730000	234735000
chr1	234635000	234640000	chr1	234745000	234750000
chr1	68025000	68030000	chr1	68225000	68230000
chr1	68010000	68015000	chr1	68225000	68230000
chr1	165890000	165895000	chr1	166445000	166450000
chr1	165905000	165910000	chr1	166445000	166450000
chr1	26610000	26615000	chr1	26645000	26650000
chr1	206905000	206910000	chr1	207155000	207160000
chr1	174740000	174745000	chr1	174965000	174970000
chr1	174735000	174740000	chr1	174950000	174955000
chr1	211640000	211645000	chr1	211825000	211830000
chr1	20535000	20540000	chr1	20815000	20820000
chr1	20550000	20555000	chr1	20820000	20825000
chr1	33395000	33400000	chr1	33550000	33555000
chr1	33395000	33400000	chr1	33535000	33540000
chr1	39565000	39570000	chr1	39720000	39725000
chr1	25935000	25940000	chr1	26120000	26125000
chr1	8035000	8040000	chr1	8405000	8410000
chr1	204940000	204945000	chr1	205225000	205230000
chr1	204960000	204965000	chr1	205225000	205230000
chr1	113255000	113260000	chr1	113345000	113350000
chr1	8620000	8625000	chr1	8785000	8790000
chr1	8620000	8625000	chr1	8760000	8765000
chr1	205560000	205565000	chr1	205600000	205605000
chr1	229850000	229855000	chr1	230440000	230445000
chr1	229850000	229855000	chr1	230455000	230460000
chr1	110335000	110340000	chr1	110520000	110525000
chr1	41075000	41080000	chr1	41315000	41320000
chr1	41090000	41095000	chr1	41315000	41320000
chr1	68580000	68585000	chr1	68805000	68810000
chr1	31210000	31215000	chr1	31250000	31255000
chr1	31225000	31230000	chr1	31250000	31255000
chr1	33760000	33765000	chr1	33935000	33940000
chr1	33760000	33765000	chr1	33920000	33925000
chr1	208070000	208075000	chr1	208135000	208140000
chr1	208055000	208060000	chr1	208135000	208140000
chr1	15480000	15485000	chr1	15580000	15585000
chr1	41780000	41785000	chr1	41895000	41900000
chr1	41765000	41770000	chr1	41895000	41900000
chr1	41235000	41240000	chr1	41310000	41315000
chr1	165370000	165375000	chr1	165560000	165565000
chr1	13990000	13995000	chr1	14135000	14140000
chr1	222635000	222640000	chr1	222805000	222810000
chr1	214435000	214440000	chr1	214500000	214505000
chr1	90095000	90100000	chr1	90225000	90230000
chr1	46910000	46915000	chr1	46990000	46995000
chr1	203830000	203835000	chr1	204095000	204100000
chr1	204130000	204135000	chr1	204330000	204335000
chr1	204130000	204135000	chr1	204315000	204320000
chr1	66745000	66750000	chr1	66795000	66800000
chr1	66745000	66750000	chr1	66810000	66815000
chr1	38065000	38070000	chr1	38145000	38150000
chr1	33395000	33400000	chr1	33520000	33525000
chr1	33380000	33385000	chr1	33520000	33525000
chr1	27520000	27525000	chr1	27610000	27615000
chr1	23820000	23825000	chr1	23960000	23965000
chr1	233495000	233500000	chr1	234200000	234205000
chr1	233510000	233515000	chr1	234200000	234205000
chr1	235145000	235150000	chr1	235245000	235250000
chr1	200245000	200250000	chr1	200450000	200455000
chr1	200245000	200250000	chr1	200465000	200470000
chr1	115680000	115685000	chr1	116135000	116140000
chr1	115680000	115685000	chr1	116120000	116125000
chr1	45475000	45480000	chr1	45955000	45960000
chr1	45480000	45485000	chr1	45810000	45815000
chr1	45475000	45480000	chr1	45825000	45830000
chr1	101775000	101780000	chr1	101875000	101880000
chr1	248605000	248610000	chr1	249100000	249105000
chr1	248590000	248595000	chr1	249100000	249105000
chr1	43690000	43695000	chr1	43820000	43825000
chr1	43705000	43710000	chr1	43830000	43835000
chr1	205625000	205630000	chr1	205680000	205685000
chr1	235015000	235020000	chr1	235245000	235250000
chr1	112930000	112935000	chr1	113155000	113160000
chr1	111765000	111770000	chr1	111875000	111880000
chr1	101820000	101825000	chr1	101870000	101875000
chr1	101835000	101840000	chr1	101875000	101880000
chr1	160650000	160655000	chr1	160735000	160740000
chr1	229390000	229395000	chr1	229615000	229620000
chr1	112050000	112055000	chr1	112195000	112200000
chr1	112050000	112055000	chr1	112210000	112215000
chr1	156115000	156120000	chr1	156290000	156295000
chr1	160395000	160400000	chr1	160645000	160650000
chr1	160400000	160405000	chr1	160630000	160635000
chr1	37920000	37925000	chr1	37950000	37955000
chr1	20845000	20850000	chr1	20965000	20970000
chr1	27425000	27430000	chr1	27520000	27525000
chr1	27440000	27445000	chr1	27520000	27525000
chr1	182110000	182115000	chr1	182365000	182370000
chr1	22025000	22030000	chr1	22290000	22295000
chr1	22045000	22050000	chr1	22290000	22295000
chr1	66415000	66420000	chr1	66705000	66710000
chr1	66430000	66435000	chr1	66705000	66710000
chr1	59010000	59015000	chr1	59115000	59120000
chr1	62970000	62975000	chr1	63210000	63215000
chr1	40385000	40390000	chr1	40495000	40500000
chr1	198900000	198905000	chr1	199210000	199215000
chr1	198885000	198890000	chr1	199210000	199215000
chr1	172790000	172795000	chr1	173170000	173175000
chr1	26930000	26935000	chr1	27135000	27140000
chr1	145420000	145425000	chr1	145540000	145545000
chr1	32400000	32405000	chr1	32420000	32425000
chr1	9845000	9850000	chr1	9925000	9930000
chr1	107970000	107975000	chr1	108070000	108075000
chr1	107970000	107975000	chr1	108050000	108055000
chr1	31890000	31895000	chr1	32015000	32020000
chr1	152030000	152035000	chr1	152155000	152160000
chr1	24135000	24140000	chr1	24195000	24200000
chr1	24135000	24140000	chr1	24180000	24185000
chr1	161615000	161620000	chr1	161705000	161710000
chr1	161615000	161620000	chr1	161690000	161695000
chr1	180220000	180225000	chr1	180450000	180455000
chr1	180220000	180225000	chr1	180430000	180435000
chr1	27370000	27375000	chr1	27420000	27425000
chr1	159130000	159135000	chr1	159180000	159185000
chr1	159115000	159120000	chr1	159180000	159185000
chr1	205495000	205500000	chr1	205625000	205630000
chr1	211870000	211875000	chr1	212005000	212010000
chr1	192445000	192450000	chr1	192575000	192580000
chr1	246660000	246665000	chr1	246915000	246920000
chr1	212240000	212245000	chr1	212540000	212545000
chr1	2125000	2130000	chr1	2310000	2315000
chr1	198850000	198855000	chr1	199210000	199215000
chr1	198835000	198840000	chr1	199210000	199215000
chr1	38025000	38030000	chr1	38145000	38150000
chr1	179090000	179095000	chr1	179335000	179340000
chr1	23820000	23825000	chr1	23865000	23870000
chr1	23820000	23825000	chr1	23850000	23855000
chr1	90065000	90070000	chr1	90225000	90230000
chr1	117280000	117285000	chr1	117595000	117600000
chr1	117265000	117270000	chr1	117595000	117600000
chr1	36805000	36810000	chr1	36885000	36890000
chr1	234745000	234750000	chr1	234865000	234870000
chr1	149930000	149935000	chr1	150020000	150025000
chr1	66840000	66845000	chr1	66910000	66915000
chr1	205555000	205560000	chr1	205625000	205630000
chr1	220860000	220865000	chr1	220950000	220955000
chr1	248565000	248570000	chr1	249095000	249100000
chr1	205885000	205890000	chr1	206230000	206235000
chr1	205900000	205905000	chr1	206230000	206235000
chr1	153770000	153775000	chr1	153890000	153895000
chr1	233570000	233575000	chr1	234200000	234205000
chr1	233585000	233590000	chr1	234200000	234205000
chr1	246660000	246665000	chr1	246860000	246865000
chr1	178500000	178505000	chr1	178970000	178975000
chr1	178515000	178520000	chr1	178970000	178975000
chr1	206230000	206235000	chr1	206310000	206315000
chr1	206980000	206985000	chr1	207155000	207160000
chr1	206980000	206985000	chr1	207140000	207145000
chr1	202470000	202475000	chr1	202565000	202570000
chr1	202455000	202460000	chr1	202565000	202570000
chr1	39655000	39660000	chr1	39720000	39725000
chr1	42040000	42045000	chr1	42330000	42335000
chr1	235415000	235420000	chr1	235575000	235580000
chr1	115520000	115525000	chr1	115655000	115660000
chr1	119825000	119830000	chr1	119910000	119915000
chr1	119825000	119830000	chr1	119895000	119900000
chr1	247535000	247540000	chr1	247650000	247655000
chr1	247550000	247555000	chr1	247650000	247655000
chr1	150530000	150535000	chr1	150590000	150595000
chr1	114400000	114405000	chr1	114445000	114450000
chr1	114415000	114420000	chr1	114445000	114450000
chr1	8620000	8625000	chr1	8730000	8735000
chr1	26430000	26435000	chr1	26470000	26475000
chr1	180220000	180225000	chr1	180380000	180385000
chr1	180220000	180225000	chr1	180395000	180400000
chr1	31655000	31660000	chr1	31895000	31900000
chr1	31655000	31660000	chr1	31880000	31885000
chr1	44470000	44475000	chr1	44505000	44510000
chr1	234740000	234745000	chr1	235145000	235150000
chr1	202155000	202160000	chr1	202285000	202290000
chr1	43995000	44000000	chr1	44510000	44515000
chr1	192520000	192525000	chr1	192575000	192580000
chr1	192505000	192510000	chr1	192575000	192580000
chr1	66745000	66750000	chr1	66840000	66845000
chr1	101775000	101780000	chr1	101900000	101905000
chr1	1710000	1715000	chr1	1835000	1840000
chr1	1725000	1730000	chr1	1835000	1840000
chr1	223885000	223890000	chr1	223935000	223940000
chr1	223900000	223905000	chr1	223935000	223940000
chr1	101390000	101395000	chr1	101750000	101755000
chr1	101375000	101380000	chr1	101750000	101755000
chr1	111765000	111770000	chr1	112300000	112305000
chr1	160745000	160750000	chr1	160800000	160805000
chr1	209805000	209810000	chr1	209865000	209870000
chr1	209820000	209825000	chr1	209865000	209870000
chr1	31655000	31660000	chr1	31810000	31815000
chr1	31655000	31660000	chr1	31825000	31830000
chr1	2345000	2350000	chr1	2475000	2480000
chr1	111740000	111745000	chr1	111760000	111765000
chr1	161180000	161185000	chr1	161350000	161355000
chr1	161175000	161180000	chr1	161335000	161340000
chr1	9685000	9690000	chr1	9745000	9750000
chr1	9685000	9690000	chr1	9730000	9735000
chr1	156060000	156065000	chr1	156195000	156200000
chr1	162025000	162030000	chr1	162245000	162250000
chr1	51240000	51245000	chr1	51655000	51660000
chr1	206805000	206810000	chr1	206835000	206840000
chr1	157930000	157935000	chr1	158090000	158095000
chr1	178280000	178285000	chr1	178470000	178475000
chr1	178265000	178270000	chr1	178470000	178475000
chr1	10565000	10570000	chr1	11000000	11005000
chr1	157960000	157965000	chr1	158090000	158095000
chr1	211685000	211690000	chr1	211825000	211830000
chr1	114375000	114380000	chr1	114470000	114475000
chr1	33395000	33400000	chr1	33470000	33475000
chr1	33410000	33415000	chr1	33470000	33475000
chr1	158215000	158220000	chr1	158295000	158300000
chr1	52605000	52610000	chr1	52760000	52765000
chr1	52590000	52595000	chr1	52760000	52765000
chr1	234635000	234640000	chr1	235015000	235020000
chr1	160015000	160020000	chr1	160050000	160055000
chr1	210580000	210585000	chr1	211305000	211310000
chr1	40070000	40075000	chr1	40115000	40120000
chr1	85410000	85415000	chr1	85720000	85725000
chr1	85410000	85415000	chr1	85705000	85710000
chr1	166880000	166885000	chr1	167025000	167030000
chr1	166865000	166870000	chr1	167025000	167030000
chr1	222965000	222970000	chr1	223260000	223265000
chr1	66800000	66805000	chr1	66840000	66845000
chr1	179830000	179835000	chr1	180145000	180150000
chr1	92775000	92780000	chr1	93065000	93070000
chr1	221915000	221920000	chr1	222340000	222345000
chr1	200590000	200595000	chr1	201010000	201015000
chr1	200590000	200595000	chr1	200995000	201000000
chr1	25845000	25850000	chr1	26135000	26140000
chr1	205395000	205400000	chr1	205450000	205455000
chr1	179045000	179050000	chr1	179335000	179340000
chr1	101820000	101825000	chr1	101900000	101905000
chr1	101835000	101840000	chr1	101900000	101905000
chr1	111570000	111575000	chr1	111760000	111765000
chr1	67610000	67615000	chr1	67965000	67970000
chr1	151940000	151945000	chr1	151965000	151970000
chr1	160805000	160810000	chr1	160965000	160970000
chr1	35915000	35920000	chr1	36010000	36015000
chr1	42040000	42045000	chr1	42275000	42280000
chr1	160695000	160700000	chr1	160800000	160805000
chr1	171770000	171775000	chr1	171950000	171955000
chr1	221915000	221920000	chr1	222010000	222015000
chr1	221930000	221935000	chr1	222010000	222015000
chr1	24475000	24480000	chr1	24715000	24720000
chr1	12185000	12190000	chr1	12300000	12305000
chr1	12185000	12190000	chr1	12285000	12290000
chr1	117110000	117115000	chr1	117600000	117605000
chr1	236025000	236030000	chr1	236105000	236110000
chr1	236025000	236030000	chr1	236120000	236125000
chr1	198740000	198745000	chr1	199430000	199435000
chr1	198725000	198730000	chr1	199430000	199435000
chr1	184770000	184775000	chr1	185130000	185135000
chr1	20425000	20430000	chr1	20475000	20480000
chr1	92775000	92780000	chr1	93085000	93090000
chr1	24050000	24055000	chr1	24070000	24075000
chr1	24035000	24040000	chr1	24070000	24075000
chr1	224300000	224305000	chr1	224515000	224520000
chr1	224300000	224305000	chr1	224530000	224535000
chr1	19670000	19675000	chr1	19975000	19980000
chr1	160650000	160655000	chr1	160800000	160805000
chr1	45300000	45305000	chr1	45475000	45480000
chr1	180495000	180500000	chr1	180830000	180835000
chr1	145425000	145430000	chr1	145575000	145580000
chr1	145425000	145430000	chr1	145590000	145595000
chr1	17450000	17455000	chr1	17660000	17665000
chr1	17435000	17440000	chr1	17660000	17665000
chr1	157140000	157145000	chr1	157335000	157340000
chr1	234745000	234750000	chr1	234905000	234910000
chr1	224885000	224890000	chr1	225035000	225040000
chr1	203305000	203310000	chr1	203670000	203675000
chr1	203320000	203325000	chr1	203670000	203675000
chr1	112135000	112140000	chr1	112155000	112160000
chr1	8620000	8625000	chr1	8895000	8900000
chr1	8620000	8625000	chr1	8910000	8915000
chr1	226310000	226315000	chr1	226385000	226390000
chr1	54535000	54540000	chr1	54950000	54955000
chr1	224920000	224925000	chr1	225035000	225040000
chr1	111680000	111685000	chr1	111760000	111765000
chr1	205455000	205460000	chr1	205490000	205495000
chr1	40435000	40440000	chr1	40495000	40500000
chr1	35915000	35920000	chr1	36030000	36035000
chr1	234865000	234870000	chr1	234905000	234910000
chr1	235015000	235020000	chr1	235105000	235110000
chr1	28840000	28845000	chr1	28925000	28930000
chr1	15650000	15655000	chr1	15755000	15760000
chr1	59250000	59255000	chr1	59760000	59765000
chr1	206640000	206645000	chr1	206760000	206765000
chr1	23300000	23305000	chr1	23510000	23515000
chr1	156595000	156600000	chr1	156625000	156630000
chr1	234345000	234350000	chr1	234445000	234450000
chr1	24290000	24295000	chr1	24350000	24355000
chr1	24275000	24280000	chr1	24350000	24355000
chr1	178020000	178025000	chr1	178155000	178160000
chr1	154530000	154535000	chr1	154850000	154855000
chr1	20240000	20245000	chr1	20475000	20480000
chr1	201865000	201870000	chr1	201940000	201945000
chr1	160515000	160520000	chr1	160575000	160580000
chr1	160500000	160505000	chr1	160575000	160580000
chr1	58980000	58985000	chr1	59115000	59120000
chr1	160805000	160810000	chr1	160845000	160850000
chr1	44840000	44845000	chr1	45060000	45065000
chr1	111325000	111330000	chr1	111535000	111540000
chr1	234745000	234750000	chr1	234975000	234980000
chr1	234730000	234735000	chr1	234975000	234980000
chr1	159765000	159770000	chr1	159860000	159865000
chr1	28500000	28505000	chr1	28525000	28530000
chr1	19715000	19720000	chr1	19905000	19910000
chr1	156350000	156355000	chr1	156575000	156580000
chr1	93320000	93325000	chr1	93420000	93425000
chr1	101755000	101760000	chr1	101875000	101880000
chr1	201525000	201530000	chr1	201755000	201760000
chr1	110085000	110090000	chr1	110170000	110175000
chr1	110085000	110090000	chr1	110185000	110190000
chr1	156695000	156700000	chr1	156735000	156740000
chr1	156695000	156700000	chr1	156750000	156755000
chr1	33830000	33835000	chr1	33935000	33940000
chr1	33835000	33840000	chr1	33920000	33925000
chr1	160070000	160075000	chr1	160260000	160265000
chr1	156655000	156660000	chr1	156855000	156860000
chr1	205555000	205560000	chr1	205675000	205680000
chr1	27625000	27630000	chr1	27930000	27935000
chr1	151270000	151275000	chr1	151370000	151375000
chr1	172055000	172060000	chr1	172310000	172315000
chr1	172055000	172060000	chr1	172325000	172330000
chr1	112050000	112055000	chr1	112165000	112170000
chr1	228825000	228830000	chr1	229365000	229370000
chr1	23870000	23875000	chr1	24070000	24075000
chr1	59200000	59205000	chr1	60225000	60230000
chr1	150020000	150025000	chr1	150140000	150145000
chr1	248405000	248410000	chr1	249100000	249105000
chr1	67610000	67615000	chr1	67675000	67680000
chr1	167035000	167040000	chr1	167505000	167510000
chr1	160395000	160400000	chr1	160490000	160495000
chr1	42040000	42045000	chr1	42190000	42195000
chr1	8975000	8980000	chr1	9160000	9165000
chr1	184040000	184045000	chr1	184190000	184195000
chr1	201450000	201455000	chr1	201480000	201485000
chr1	92925000	92930000	chr1	93060000	93065000
chr1	159905000	159910000	chr1	159975000	159980000
chr1	118075000	118080000	chr1	118215000	118220000
chr1	199015000	199020000	chr1	199210000	199215000
chr1	24525000	24530000	chr1	24915000	24920000
chr1	101600000	101605000	chr1	101750000	101755000
chr1	8095000	8100000	chr1	8405000	8410000
chr1	203590000	203595000	chr1	203670000	203675000
chr1	212650000	212655000	chr1	212800000	212805000
chr1	11300000	11305000	chr1	11700000	11705000
chr1	64605000	64610000	chr1	64705000	64710000
chr1	212540000	212545000	chr1	212625000	212630000
chr1	27655000	27660000	chr1	27715000	27720000
chr1	246175000	246180000	chr1	246610000	246615000
chr1	200105000	200110000	chr1	200455000	200460000
chr1	16130000	16135000	chr1	16380000	16385000
chr1	25935000	25940000	chr1	26135000	26140000
chr1	236270000	236275000	chr1	236610000	236615000
chr1	160075000	160080000	chr1	160220000	160225000
chr1	51345000	51350000	chr1	51655000	51660000
chr1	182050000	182055000	chr1	182365000	182370000
chr1	226180000	226185000	chr1	226250000	226255000
chr1	28735000	28740000	chr1	28925000	28930000
chr1	47850000	47855000	chr1	48175000	48180000
chr1	234975000	234980000	chr1	235105000	235110000
chr1	233525000	233530000	chr1	234245000	234250000
chr1	169435000	169440000	chr1	169515000	169520000
chr1	169435000	169440000	chr1	169500000	169505000
chr1	40280000	40285000	chr1	40435000	40440000
chr1	24195000	24200000	chr1	24240000	24245000
chr1	32680000	32685000	chr1	32875000	32880000
chr1	112255000	112260000	chr1	112290000	112295000
chr1	26945000	26950000	chr1	27020000	27025000
chr1	22455000	22460000	chr1	22740000	22745000
chr1	6305000	6310000	chr1	6495000	6500000
chr1	229795000	229800000	chr1	230445000	230450000
chr1	158475000	158480000	chr1	158965000	158970000
chr1	212985000	212990000	chr1	213165000	213170000
chr1	160695000	160700000	chr1	160920000	160925000
chr1	32125000	32130000	chr1	32255000	32260000
chr1	153650000	153655000	chr1	153955000	153960000
chr1	151070000	151075000	chr1	151125000	151130000
chr1	44840000	44845000	chr1	45035000	45040000
chr1	233440000	233445000	chr1	234200000	234205000
chr1	233425000	233430000	chr1	234200000	234205000
chr1	200860000	200865000	chr1	200935000	200940000
chr1	46765000	46770000	chr1	46810000	46815000
chr1	228800000	228805000	chr1	229390000	229395000
chr1	159765000	159770000	chr1	159975000	159980000
chr1	109050000	109055000	chr1	109100000	109105000
chr1	85235000	85240000	chr1	85400000	85405000
chr1	108355000	108360000	chr1	108665000	108670000
chr1	100920000	100925000	chr1	101330000	101335000
chr1	112050000	112055000	chr1	112135000	112140000
chr1	14155000	14160000	chr1	14285000	14290000
chr1	233575000	233580000	chr1	233925000	233930000
chr1	221045000	221050000	chr1	221435000	221440000
chr1	221045000	221050000	chr1	221450000	221455000
chr1	173265000	173270000	chr1	173380000	173385000
chr1	178330000	178335000	chr1	178470000	178475000
chr1	158965000	158970000	chr1	159040000	159045000
chr1	211870000	211875000	chr1	212205000	212210000
chr1	113420000	113425000	chr1	113615000	113620000
chr1	28415000	28420000	chr1	28470000	28475000
chr1	60345000	60350000	chr1	60410000	60415000
chr1	40380000	40385000	chr1	40435000	40440000
chr1	12425000	12430000	chr1	12675000	12680000
chr1	12410000	12415000	chr1	12680000	12685000
chr1	245020000	245025000	chr1	245205000	245210000
chr1	183620000	183625000	chr1	183885000	183890000
chr1	156765000	156770000	chr1	156855000	156860000
chr1	920000	925000	chr1	995000	1000000
chr1	234745000	234750000	chr1	235015000	235020000
chr1	94095000	94100000	chr1	94305000	94310000
chr1	94095000	94100000	chr1	94290000	94295000
chr1	167235000	167240000	chr1	167310000	167315000
chr1	171970000	171975000	chr1	172410000	172415000
chr1	42040000	42045000	chr1	42215000	42220000
chr1	110595000	110600000	chr1	110645000	110650000
chr1	198570000	198575000	chr1	198625000	198630000
chr1	66715000	66720000	chr1	66800000	66805000
chr1	66715000	66720000	chr1	66815000	66820000
chr1	167525000	167530000	chr1	167655000	167660000
chr1	109655000	109660000	chr1	109735000	109740000
chr1	43995000	44000000	chr1	44400000	44405000
chr1	6780000	6785000	chr1	7130000	7135000
chr1	25170000	25175000	chr1	25360000	25365000
chr1	78610000	78615000	chr1	79075000	79080000
chr1	70595000	70600000	chr1	70975000	70980000
chr1	31255000	31260000	chr1	31400000	31405000
chr1	91975000	91980000	chr1	92360000	92365000
chr1	158055000	158060000	chr1	158090000	158095000
chr1	152030000	152035000	chr1	152410000	152415000
chr1	67995000	68000000	chr1	68225000	68230000
chr1	39565000	39570000	chr1	39655000	39660000
chr1	92950000	92955000	chr1	93060000	93065000
chr1	151565000	151570000	chr1	151705000	151710000
chr1	10565000	10570000	chr1	10750000	10755000
chr1	25845000	25850000	chr1	26120000	26125000
chr1	67810000	67815000	chr1	67965000	67970000
chr1	93425000	93430000	chr1	93455000	93460000
chr1	115680000	115685000	chr1	116010000	116015000
chr1	163375000	163380000	chr1	164755000	164760000
chr1	163390000	163395000	chr1	164755000	164760000
chr1	174995000	175000000	chr1	175115000	175120000
chr1	233530000	233535000	chr1	233925000	233930000
chr1	23960000	23965000	chr1	24070000	24075000
chr1	150550000	150555000	chr1	150590000	150595000
chr1	244765000	244770000	chr1	245205000	245210000
chr1	56330000	56335000	chr1	57040000	57045000
chr1	107825000	107830000	chr1	108070000	108075000
chr1	26925000	26930000	chr1	27195000	27200000
chr1	94945000	94950000	chr1	95270000	95275000
chr1	10555000	10560000	chr1	11000000	11005000
chr1	10555000	10560000	chr1	10985000	10990000
chr1	26600000	26605000	chr1	26740000	26745000
chr1	26615000	26620000	chr1	26740000	26745000
chr1	40800000	40805000	chr1	40870000	40875000
chr1	2345000	2350000	chr1	2515000	2520000
chr1	27955000	27960000	chr1	27985000	27990000
chr1	205240000	205245000	chr1	205450000	205455000
chr1	229390000	229395000	chr1	229655000	229660000
chr1	229390000	229395000	chr1	229640000	229645000
chr1	165900000	165905000	chr1	166400000	166405000
chr1	89465000	89470000	chr1	89920000	89925000
chr1	205365000	205370000	chr1	205490000	205495000
chr1	178735000	178740000	chr1	178965000	178970000
chr1	246050000	246055000	chr1	246165000	246170000
chr1	221925000	221930000	chr1	221950000	221955000
chr1	22455000	22460000	chr1	22600000	22605000
chr1	203560000	203565000	chr1	203670000	203675000
chr1	89460000	89465000	chr1	89820000	89825000
chr1	116680000	116685000	chr1	117025000	117030000
chr1	200525000	200530000	chr1	201010000	201015000
chr1	11895000	11900000	chr1	11950000	11955000
chr1	199060000	199065000	chr1	199210000	199215000
chr1	199045000	199050000	chr1	199210000	199215000
chr1	12465000	12470000	chr1	12675000	12680000
chr1	221650000	221655000	chr1	222340000	222345000
chr1	25830000	25835000	chr1	26120000	26125000
chr1	117360000	117365000	chr1	117595000	117600000
chr1	6305000	6310000	chr1	6400000	6405000
chr1	156325000	156330000	chr1	156410000	156415000
chr1	200275000	200280000	chr1	200455000	200460000
chr1	211495000	211500000	chr1	211640000	211645000
chr1	43240000	43245000	chr1	43535000	43540000
chr1	153505000	153510000	chr1	153540000	153545000
chr1	113160000	113165000	chr1	113250000	113255000
chr1	161590000	161595000	chr1	161705000	161710000
chr1	161195000	161200000	chr1	161260000	161265000
chr1	221050000	221055000	chr1	221345000	221350000
chr1	111765000	111770000	chr1	111940000	111945000
chr1	181445000	181450000	chr1	181645000	181650000
chr1	234975000	234980000	chr1	235090000	235095000
chr1	154375000	154380000	chr1	154445000	154450000
chr1	12330000	12335000	chr1	12715000	12720000
chr1	232770000	232775000	chr1	233375000	233380000
chr1	154735000	154740000	chr1	154850000	154855000
chr1	182415000	182420000	chr1	182565000	182570000
chr1	182415000	182420000	chr1	182550000	182555000
chr1	172145000	172150000	chr1	172360000	172365000
chr1	181155000	181160000	chr1	181445000	181450000
chr1	38355000	38360000	chr1	38445000	38450000
chr1	149860000	149865000	chr1	150135000	150140000
chr1	37165000	37170000	chr1	37895000	37900000
chr1	85410000	85415000	chr1	85490000	85495000
chr1	167035000	167040000	chr1	167090000	167095000
chr1	27370000	27375000	chr1	27610000	27615000
chr1	32025000	32030000	chr1	32055000	32060000
chr1	16950000	16955000	chr1	17270000	17275000
chr1	228800000	228805000	chr1	229365000	229370000
chr1	68585000	68590000	chr1	68790000	68795000
chr1	198975000	198980000	chr1	199210000	199215000
chr1	25865000	25870000	chr1	26120000	26125000
chr1	41075000	41080000	chr1	41415000	41420000
chr1	10490000	10495000	chr1	10550000	10555000
chr1	27740000	27745000	chr1	27820000	27825000
chr1	116690000	116695000	chr1	117025000	117030000
chr1	227665000	227670000	chr1	228140000	228145000
chr1	110085000	110090000	chr1	110315000	110320000
chr1	117115000	117120000	chr1	117215000	117220000
chr1	208000000	208005000	chr1	208055000	208060000
chr1	160420000	160425000	chr1	160575000	160580000
chr1	43700000	43705000	chr1	43820000	43825000
chr1	27935000	27940000	chr1	27955000	27960000
chr1	36565000	36570000	chr1	36650000	36655000
chr1	161510000	161515000	chr1	161710000	161715000
chr1	15425000	15430000	chr1	15630000	15635000
chr1	840000	845000	chr1	870000	875000
chr1	205305000	205310000	chr1	205490000	205495000
chr1	112020000	112025000	chr1	112195000	112200000
chr1	165570000	165575000	chr1	165880000	165885000
chr1	154760000	154765000	chr1	154835000	154840000
chr1	14025000	14030000	chr1	14050000	14055000
chr1	110315000	110320000	chr1	110570000	110575000
chr1	3565000	3570000	chr1	3640000	3645000
chr1	205760000	205765000	chr1	206230000	206235000
chr1	178000000	178005000	chr1	178155000	178160000
chr1	116350000	116355000	chr1	116520000	116525000
chr1	87295000	87300000	chr1	87550000	87555000
chr1	111765000	111770000	chr1	111890000	111895000
chr1	64080000	64085000	chr1	64705000	64710000
chr1	206980000	206985000	chr1	207085000	207090000
chr1	181155000	181160000	chr1	181365000	181370000
chr1	234865000	234870000	chr1	235245000	235250000
chr1	33760000	33765000	chr1	33830000	33835000
chr1	156450000	156455000	chr1	156575000	156580000
chr1	158170000	158175000	chr1	158295000	158300000
chr1	162025000	162030000	chr1	162360000	162365000
chr1	181395000	181400000	chr1	181905000	181910000
chr1	175120000	175125000	chr1	175320000	175325000
chr1	112130000	112135000	chr1	112195000	112200000
chr1	27880000	27885000	chr1	27930000	27935000
chr1	101755000	101760000	chr1	101820000	101825000
chr1	25015000	25020000	chr1	25070000	25075000
chr1	156650000	156655000	chr1	156890000	156895000
chr1	70595000	70600000	chr1	70950000	70955000
chr1	156060000	156065000	chr1	156285000	156290000
chr1	162025000	162030000	chr1	162350000	162355000
chr1	32325000	32330000	chr1	32425000	32430000
chr1	146960000	146965000	chr1	147095000	147100000
chr1	38705000	38710000	chr1	39050000	39055000
chr1	234860000	234865000	chr1	234975000	234980000
chr1	179050000	179055000	chr1	179265000	179270000
chr1	27625000	27630000	chr1	27985000	27990000
chr1	155245000	155250000	chr1	155285000	155290000
chr1	172710000	172715000	chr1	173385000	173390000
chr1	202430000	202435000	chr1	202565000	202570000
chr1	248620000	248625000	chr1	249100000	249105000
chr1	160960000	160965000	chr1	161065000	161070000
chr1	62650000	62655000	chr1	62870000	62875000
chr1	200595000	200600000	chr1	200620000	200625000
chr1	242055000	242060000	chr1	242160000	242165000
chr1	211870000	211875000	chr1	212140000	212145000
chr1	56875000	56880000	chr1	57040000	57045000
chr1	207505000	207510000	chr1	207575000	207580000
chr1	155905000	155910000	chr1	156035000	156040000
chr1	160160000	160165000	chr1	160260000	160265000
chr1	63425000	63430000	chr1	63610000	63615000
chr1	42040000	42045000	chr1	42240000	42245000
chr1	23870000	23875000	chr1	24020000	24025000
chr1	221045000	221050000	chr1	221615000	221620000
chr1	21580000	21585000	chr1	21680000	21685000
chr1	17450000	17455000	chr1	17600000	17605000
chr1	160160000	160165000	chr1	160220000	160225000
chr1	173190000	173195000	chr1	173375000	173380000
chr1	151905000	151910000	chr1	151970000	151975000
chr1	42040000	42045000	chr1	42610000	42615000
chr1	162580000	162585000	chr1	162770000	162775000
chr1	84905000	84910000	chr1	85085000	85090000
chr1	33595000	33600000	chr1	33935000	33940000
chr1	110955000	110960000	chr1	110995000	111000000
chr1	204575000	204580000	chr1	204775000	204780000
chr1	210545000	210550000	chr1	210570000	210575000
chr1	112930000	112935000	chr1	113005000	113010000
chr1	8035000	8040000	chr1	8075000	8080000
chr1	156550000	156555000	chr1	156575000	156580000
chr1	167595000	167600000	chr1	167655000	167660000
chr1	40275000	40280000	chr1	40365000	40370000
chr1	9685000	9690000	chr1	9715000	9720000
chr1	236265000	236270000	chr1	236630000	236635000
chr1	210030000	210035000	chr1	210160000	210165000
chr1	154155000	154160000	chr1	154240000	154245000
chr1	210620000	210625000	chr1	211305000	211310000
chr1	155035000	155040000	chr1	155055000	155060000
chr1	154375000	154380000	chr1	154410000	154415000
chr1	153790000	153795000	chr1	153890000	153895000
chr1	153785000	153790000	chr1	153955000	153960000
chr1	25075000	25080000	chr1	25155000	25160000
chr1	55135000	55140000	chr1	55275000	55280000
chr1	38490000	38495000	chr1	39050000	39055000
chr1	26425000	26430000	chr1	26740000	26745000
chr1	201940000	201945000	chr1	202085000	202090000
chr1	23900000	23905000	chr1	23920000	23925000
chr1	94125000	94130000	chr1	94275000	94280000
chr1	146640000	146645000	chr1	146710000	146715000
chr1	12480000	12485000	chr1	12680000	12685000
chr1	205455000	205460000	chr1	205625000	205630000
chr1	235355000	235360000	chr1	235580000	235585000
chr1	231450000	231455000	chr1	231725000	231730000
chr1	248565000	248570000	chr1	248850000	248855000
chr1	154850000	154855000	chr1	154915000	154920000
chr1	206655000	206660000	chr1	206715000	206720000
chr1	32985000	32990000	chr1	33175000	33180000
chr1	240615000	240620000	chr1	240765000	240770000
chr1	226860000	226865000	chr1	227015000	227020000
chr1	180875000	180880000	chr1	181110000	181115000
chr1	182565000	182570000	chr1	182720000	182725000
chr1	97430000	97435000	chr1	98515000	98520000
chr1	19985000	19990000	chr1	20030000	20035000
chr1	167410000	167415000	chr1	167505000	167510000
chr1	13990000	13995000	chr1	14285000	14290000
chr1	27645000	27650000	chr1	27715000	27720000
chr1	12105000	12110000	chr1	12135000	12140000
chr1	159100000	159105000	chr1	159180000	159185000
chr1	204375000	204380000	chr1	204470000	204475000
chr1	225660000	225665000	chr1	225960000	225965000
chr1	226920000	226925000	chr1	227015000	227020000
chr1	180155000	180160000	chr1	180450000	180455000
chr1	156595000	156600000	chr1	156645000	156650000
chr1	161455000	161460000	chr1	161615000	161620000
chr1	46990000	46995000	chr1	47190000	47195000
chr1	151565000	151570000	chr1	151805000	151810000
chr1	111985000	111990000	chr1	112295000	112300000
chr1	117115000	117120000	chr1	117420000	117425000
chr1	112050000	112055000	chr1	112255000	112260000
chr1	112020000	112025000	chr1	112250000	112255000
chr1	32125000	32130000	chr1	32210000	32215000
chr1	168605000	168610000	chr1	169310000	169315000
chr1	154640000	154645000	chr1	154915000	154920000
chr1	9935000	9940000	chr1	10485000	10490000
chr1	32680000	32685000	chr1	32780000	32785000
chr1	35970000	35975000	chr1	36010000	36015000
chr1	201350000	201355000	chr1	201375000	201380000
chr1	110745000	110750000	chr1	111035000	111040000
chr1	234865000	234870000	chr1	235015000	235020000
chr1	108325000	108330000	chr1	108655000	108660000
chr1	28185000	28190000	chr1	28260000	28265000
chr1	201675000	201680000	chr1	201760000	201765000
chr1	42040000	42045000	chr1	42620000	42625000
chr1	38575000	38580000	chr1	39050000	39055000
chr1	213100000	213105000	chr1	213165000	213170000
chr1	36615000	36620000	chr1	36750000	36755000
chr1	154580000	154585000	chr1	154915000	154920000
chr1	25830000	25835000	chr1	26135000	26140000
chr1	207035000	207040000	chr1	207155000	207160000
chr1	184790000	184795000	chr1	184950000	184955000
chr1	234290000	234295000	chr1	234460000	234465000
chr1	192545000	192550000	chr1	192575000	192580000
chr1	40070000	40075000	chr1	40185000	40190000
chr1	206900000	206905000	chr1	207105000	207110000
chr1	160160000	160165000	chr1	160345000	160350000
chr1	234905000	234910000	chr1	235245000	235250000
chr1	6785000	6790000	chr1	7275000	7280000
chr1	15475000	15480000	chr1	15595000	15600000
chr1	172150000	172155000	chr1	172310000	172315000
chr1	101600000	101605000	chr1	101700000	101705000
chr1	95550000	95555000	chr1	95700000	95705000
chr1	202470000	202475000	chr1	202685000	202690000
chr1	234900000	234905000	chr1	235105000	235110000
chr1	32025000	32030000	chr1	32080000	32085000
chr1	25255000	25260000	chr1	25425000	25430000
chr1	154170000	154175000	chr1	154240000	154245000
chr1	109805000	109810000	chr1	110075000	110080000
chr1	101755000	101760000	chr1	101900000	101905000
chr1	26925000	26930000	chr1	27000000	27005000
chr1	234630000	234635000	chr1	235180000	235185000
chr1	3570000	3575000	chr1	3590000	3595000
chr1	67460000	67465000	chr1	67610000	67615000
chr1	54870000	54875000	chr1	54950000	54955000
chr1	116150000	116155000	chr1	116310000	116315000
chr1	26165000	26170000	chr1	26320000	26325000
chr1	183435000	183440000	chr1	183510000	183515000
chr1	2485000	2490000	chr1	2515000	2520000
chr1	160420000	160425000	chr1	160515000	160520000
chr1	10565000	10570000	chr1	10980000	10985000
chr1	151165000	151170000	chr1	151220000	151225000
chr1	22745000	22750000	chr1	22970000	22975000
chr1	93485000	93490000	chr1	93525000	93530000
chr1	110185000	110190000	chr1	110550000	110555000
chr1	55410000	55415000	chr1	55485000	55490000
chr1	234635000	234640000	chr1	235290000	235295000
chr1	36610000	36615000	chr1	36885000	36890000
chr1	200245000	200250000	chr1	200475000	200480000
chr1	26930000	26935000	chr1	27160000	27165000
chr1	101075000	101080000	chr1	101330000	101335000
chr1	23030000	23035000	chr1	23215000	23220000
chr1	17385000	17390000	chr1	17660000	17665000
chr1	6470000	6475000	chr1	6495000	6500000
chr1	244785000	244790000	chr1	244960000	244965000
chr1	11095000	11100000	chr1	11695000	11700000
chr1	27425000	27430000	chr1	27715000	27720000
chr1	55840000	55845000	chr1	57050000	57055000
chr1	26600000	26605000	chr1	26720000	26725000
chr1	160965000	160970000	chr1	161105000	161110000
chr1	211495000	211500000	chr1	211685000	211690000
chr1	24525000	24530000	chr1	24960000	24965000
chr1	145470000	145475000	chr1	145505000	145510000
chr1	158760000	158765000	chr1	158965000	158970000
chr1	169515000	169520000	chr1	169780000	169785000
chr1	25725000	25730000	chr1	25845000	25850000
chr1	220465000	220470000	chr1	220950000	220955000
chr1	87295000	87300000	chr1	87430000	87435000
chr1	16405000	16410000	chr1	16560000	16565000
chr1	206800000	206805000	chr1	207155000	207160000
chr1	156350000	156355000	chr1	156385000	156390000
chr1	198930000	198935000	chr1	199210000	199215000
chr1	200225000	200230000	chr1	200455000	200460000
chr1	161645000	161650000	chr1	161705000	161710000
chr1	36615000	36620000	chr1	36650000	36655000
chr1	52100000	52105000	chr1	52235000	52240000
chr1	114520000	114525000	chr1	114825000	114830000
chr1	66840000	66845000	chr1	66865000	66870000
chr1	53780000	53785000	chr1	53855000	53860000
chr1	208190000	208195000	chr1	208415000	208420000
chr1	167235000	167240000	chr1	167370000	167375000
chr1	221715000	221720000	chr1	222340000	222345000
chr1	21020000	21025000	chr1	21530000	21535000
chr1	89985000	89990000	chr1	90225000	90230000
chr1	198565000	198570000	chr1	198650000	198655000
chr1	42040000	42045000	chr1	42120000	42125000
chr1	157545000	157550000	chr1	157660000	157665000
chr1	235015000	235020000	chr1	235090000	235095000
chr1	2345000	2350000	chr1	2700000	2705000
chr1	116260000	116265000	chr1	116310000	116315000
chr1	11380000	11385000	chr1	11695000	11700000
chr1	144930000	144935000	chr1	145060000	145065000
chr1	66800000	66805000	chr1	66900000	66905000
chr1	211495000	211500000	chr1	211825000	211830000
chr1	109050000	109055000	chr1	109185000	109190000
chr1	91745000	91750000	chr1	92390000	92395000
chr1	93905000	93910000	chr1	94275000	94280000
chr1	117265000	117270000	chr1	117475000	117480000
chr1	28435000	28440000	chr1	28500000	28505000
chr1	169520000	169525000	chr1	169680000	169685000
chr1	160075000	160080000	chr1	160345000	160350000
chr1	233590000	233595000	chr1	233925000	233930000
chr1	210755000	210760000	chr1	211305000	211310000
chr1	24525000	24530000	chr1	24850000	24855000
chr1	37920000	37925000	chr1	38145000	38150000
chr1	94510000	94515000	chr1	94800000	94805000
chr1	101875000	101880000	chr1	101900000	101905000
chr1	167235000	167240000	chr1	167410000	167415000
chr1	231055000	231060000	chr1	231345000	231350000
chr1	201415000	201420000	chr1	201450000	201455000
chr1	31865000	31870000	chr1	32015000	32020000
chr1	173300000	173305000	chr1	173375000	173380000
chr1	32680000	32685000	chr1	32710000	32715000
chr1	24525000	24530000	chr1	24895000	24900000
chr1	235150000	235155000	chr1	235180000	235185000
chr1	208190000	208195000	chr1	208265000	208270000
chr1	94990000	94995000	chr1	95270000	95275000
chr1	150225000	150230000	chr1	150250000	150255000
chr1	206910000	206915000	chr1	206940000	206945000
chr1	100270000	100275000	chr1	100920000	100925000
chr1	71150000	71155000	chr1	71510000	71515000
chr1	35665000	35670000	chr1	35755000	35760000
chr1	43395000	43400000	chr1	43535000	43540000
chr1	224700000	224705000	chr1	224825000	224830000
chr1	211870000	211875000	chr1	212110000	212115000
chr1	32300000	32305000	chr1	32425000	32430000
chr1	117280000	117285000	chr1	117475000	117480000
chr1	180480000	180485000	chr1	180830000	180835000
chr1	6785000	6790000	chr1	6945000	6950000
chr1	39560000	39565000	chr1	40000000	40005000
chr1	205195000	205200000	chr1	205225000	205230000
chr1	68150000	68155000	chr1	68225000	68230000
chr1	41075000	41080000	chr1	41230000	41235000
chr1	119815000	119820000	chr1	119910000	119915000
chr1	211870000	211875000	chr1	212185000	212190000
chr1	23300000	23305000	chr1	23405000	23410000
chr1	28970000	28975000	chr1	29200000	29205000
chr1	27625000	27630000	chr1	27905000	27910000
chr1	17990000	17995000	chr1	18425000	18430000
chr1	110745000	110750000	chr1	110825000	110830000
chr1	94085000	94090000	chr1	94305000	94310000
chr1	116710000	116715000	chr1	117025000	117030000
chr1	246165000	246170000	chr1	246440000	246445000
chr1	241770000	241775000	chr1	242180000	242185000
chr1	21595000	21600000	chr1	21690000	21695000
chr1	35915000	35920000	chr1	36240000	36245000
chr1	204130000	204135000	chr1	204355000	204360000
chr1	36830000	36835000	chr1	36885000	36890000
chr1	16420000	16425000	chr1	16510000	16515000
chr1	155930000	155935000	chr1	155955000	155960000
chr1	89985000	89990000	chr1	90065000	90070000
chr1	224830000	224835000	chr1	224920000	224925000
chr1	2345000	2350000	chr1	3335000	3340000
chr1	25255000	25260000	chr1	25530000	25535000
chr1	28440000	28445000	chr1	28470000	28475000
chr1	157345000	157350000	chr1	157475000	157480000
chr1	94525000	94530000	chr1	95270000	95275000
chr1	11390000	11395000	chr1	11700000	11705000
chr1	152025000	152030000	chr1	152430000	152435000
chr1	38490000	38495000	chr1	39295000	39300000
chr1	1055000	1060000	chr1	1185000	1190000
chr1	183555000	183560000	chr1	183590000	183595000
chr1	174230000	174235000	chr1	174690000	174695000
chr1	45140000	45145000	chr1	45180000	45185000
chr1	202440000	202445000	chr1	202540000	202545000
chr1	172710000	172715000	chr1	173220000	173225000
chr1	150020000	150025000	chr1	150155000	150160000
chr1	226895000	226900000	chr1	227010000	227015000
chr1	186450000	186455000	chr1	186955000	186960000
chr1	40365000	40370000	chr1	40435000	40440000
chr1	160055000	160060000	chr1	160220000	160225000
chr1	211870000	211875000	chr1	212155000	212160000
chr1	160485000	160490000	chr1	160575000	160580000
chr1	183555000	183560000	chr1	183575000	183580000
chr1	111670000	111675000	chr1	111740000	111745000
chr1	12205000	12210000	chr1	12260000	12265000
chr1	231050000	231055000	chr1	231225000	231230000
chr1	199655000	199660000	chr1	200475000	200480000
chr1	155175000	155180000	chr1	155195000	155200000
chr1	212625000	212630000	chr1	212840000	212845000
chr1	161760000	161765000	chr1	162005000	162010000
chr1	46905000	46910000	chr1	47010000	47015000
chr1	91630000	91635000	chr1	91740000	91745000
chr1	151880000	151885000	chr1	151960000	151965000
chr1	155955000	155960000	chr1	156025000	156030000
chr1	89550000	89555000	chr1	89820000	89825000
chr1	42120000	42125000	chr1	42215000	42220000
chr1	151315000	151320000	chr1	151370000	151375000
chr1	168570000	168575000	chr1	169515000	169520000
chr1	203240000	203245000	chr1	203670000	203675000
chr1	1695000	1700000	chr1	1835000	1840000
chr1	181005000	181010000	chr1	181135000	181140000
chr1	234745000	234750000	chr1	234830000	234835000
chr1	181450000	181455000	chr1	181470000	181475000
chr1	224700000	224705000	chr1	224920000	224925000
chr1	94525000	94530000	chr1	94870000	94875000
chr1	221050000	221055000	chr1	221215000	221220000
chr1	244995000	245000000	chr1	245205000	245210000
chr1	16280000	16285000	chr1	16320000	16325000
chr1	89945000	89950000	chr1	90225000	90230000
chr1	26600000	26605000	chr1	26705000	26710000
chr1	182565000	182570000	chr1	182795000	182800000
chr1	27000000	27005000	chr1	27115000	27120000
chr1	43240000	43245000	chr1	43375000	43380000
chr1	200590000	200595000	chr1	200845000	200850000
chr1	182570000	182575000	chr1	182640000	182645000
chr1	40645000	40650000	chr1	40800000	40805000
chr1	228825000	228830000	chr1	229390000	229395000
chr1	23900000	23905000	chr1	23945000	23950000
chr1	32125000	32130000	chr1	32170000	32175000
chr1	85085000	85090000	chr1	85215000	85220000
chr1	161010000	161015000	chr1	161065000	161070000
chr1	45785000	45790000	chr1	45955000	45960000
chr1	221045000	221050000	chr1	221580000	221585000
chr1	234975000	234980000	chr1	235245000	235250000
chr1	212835000	212840000	chr1	213170000	213175000
chr1	43690000	43695000	chr1	43990000	43995000
chr1	168570000	168575000	chr1	169130000	169135000
chr1	221050000	221055000	chr1	221325000	221330000
chr1	27020000	27025000	chr1	27115000	27120000
chr1	36750000	36755000	chr1	36885000	36890000
chr1	221925000	221930000	chr1	221965000	221970000
chr1	101385000	101390000	chr1	101700000	101705000
chr1	206805000	206810000	chr1	207085000	207090000
chr1	154755000	154760000	chr1	154850000	154855000
chr1	20240000	20245000	chr1	20815000	20820000
chr1	221215000	221220000	chr1	221375000	221380000
chr1	203000000	203005000	chr1	203235000	203240000
chr1	42040000	42045000	chr1	42465000	42470000
chr1	77610000	77615000	chr1	78000000	78005000
chr1	112910000	112915000	chr1	113250000	113255000
chr1	110085000	110090000	chr1	110520000	110525000
chr1	8075000	8080000	chr1	8350000	8355000
chr1	94095000	94100000	chr1	94250000	94255000
chr1	17385000	17390000	chr1	17560000	17565000
chr1	9555000	9560000	chr1	9630000	9635000
chr1	245675000	245680000	chr1	246165000	246170000
chr1	203005000	203010000	chr1	203180000	203185000
chr1	179090000	179095000	chr1	179260000	179265000
chr1	248625000	248630000	chr1	248850000	248855000
chr1	161175000	161180000	chr1	161260000	161265000
chr1	204175000	204180000	chr1	204330000	204335000
chr1	212875000	212880000	chr1	213165000	213170000
chr1	23870000	23875000	chr1	23990000	23995000
chr1	110165000	110170000	chr1	110525000	110530000
chr1	42215000	42220000	chr1	42260000	42265000
chr1	154320000	154325000	chr1	154450000	154455000
chr1	211860000	211865000	chr1	212110000	212115000
chr1	224810000	224815000	chr1	225035000	225040000
chr1	17825000	17830000	chr1	17895000	17900000
chr1	169570000	169575000	chr1	169660000	169665000
chr1	34925000	34930000	chr1	35145000	35150000
chr1	160230000	160235000	chr1	160260000	160265000
chr1	221050000	221055000	chr1	221240000	221245000
chr1	180210000	180215000	chr1	180450000	180455000
chr1	163380000	163385000	chr1	164585000	164590000
chr1	203335000	203340000	chr1	203455000	203460000
chr1	165735000	165740000	chr1	165880000	165885000
chr1	6855000	6860000	chr1	7130000	7135000
chr1	101820000	101825000	chr1	101855000	101860000
chr1	6865000	6870000	chr1	6950000	6955000
chr1	25875000	25880000	chr1	26135000	26140000
chr1	156385000	156390000	chr1	156410000	156415000
chr1	235015000	235020000	chr1	235060000	235065000
chr1	113350000	113355000	chr1	113615000	113620000
chr1	207085000	207090000	chr1	207105000	207110000
chr1	209740000	209745000	chr1	209890000	209895000
chr1	205030000	205035000	chr1	205225000	205230000
chr1	46870000	46875000	chr1	46990000	46995000
chr1	196115000	196120000	chr1	196625000	196630000
chr1	244800000	244805000	chr1	244960000	244965000
chr1	23300000	23305000	chr1	23595000	23600000
chr1	198570000	198575000	chr1	198590000	198595000
chr1	40300000	40305000	chr1	40435000	40440000
chr1	201055000	201060000	chr1	201085000	201090000
chr1	41235000	41240000	chr1	41415000	41420000
chr1	233750000	233755000	chr1	233925000	233930000
chr1	108330000	108335000	chr1	108480000	108485000
chr1	38780000	38785000	chr1	39050000	39055000
chr1	205090000	205095000	chr1	205225000	205230000
chr1	19680000	19685000	chr1	19980000	19985000
chr1	113255000	113260000	chr1	113585000	113590000
chr1	166900000	166905000	chr1	167025000	167030000
chr1	185285000	185290000	chr1	185565000	185570000
chr1	206850000	206855000	chr1	207085000	207090000
chr1	27725000	27730000	chr1	27880000	27885000
chr1	101830000	101835000	chr1	101850000	101855000
chr1	234250000	234255000	chr1	234460000	234465000
chr1	111760000	111765000	chr1	112135000	112140000
chr1	160455000	160460000	chr1	160575000	160580000
chr1	234860000	234865000	chr1	235145000	235150000
chr1	212240000	212245000	chr1	212525000	212530000
chr1	222010000	222015000	chr1	222340000	222345000
chr1	156655000	156660000	chr1	156695000	156700000
chr1	234900000	234905000	chr1	235090000	235095000
chr1	14440000	14445000	chr1	14895000	14900000
chr1	155955000	155960000	chr1	156035000	156040000
chr1	31655000	31660000	chr1	32015000	32020000
chr1	117360000	117365000	chr1	117475000	117480000
chr1	206830000	206835000	chr1	206895000	206900000
chr1	26430000	26435000	chr1	26560000	26565000
chr1	176525000	176530000	chr1	176850000	176855000
chr1	178500000	178505000	chr1	178755000	178760000
chr1	151270000	151275000	chr1	151415000	151420000
chr1	145460000	145465000	chr1	145540000	145545000
chr1	151270000	151275000	chr1	151310000	151315000
chr1	224830000	224835000	chr1	225080000	225085000
chr1	180960000	180965000	chr1	181110000	181115000
chr1	181445000	181450000	chr1	182050000	182055000
chr1	67225000	67230000	chr1	67610000	67615000
chr1	157930000	157935000	chr1	158055000	158060000
chr1	183440000	183445000	chr1	183590000	183595000
chr1	156825000	156830000	chr1	156855000	156860000
chr1	101775000	101780000	chr1	101850000	101855000
chr1	113255000	113260000	chr1	113615000	113620000
chr1	202430000	202435000	chr1	202685000	202690000
chr1	100740000	100745000	chr1	100920000	100925000
chr1	204480000	204485000	chr1	204775000	204780000
chr1	46765000	46770000	chr1	46795000	46800000
chr1	220980000	220985000	chr1	221375000	221380000
chr1	172725000	172730000	chr1	173165000	173170000
chr1	209750000	209755000	chr1	209855000	209860000
chr1	90245000	90250000	chr1	90420000	90425000
chr1	43040000	43045000	chr1	43210000	43215000
chr1	8975000	8980000	chr1	9045000	9050000
chr1	234755000	234760000	chr1	235245000	235250000
chr1	112050000	112055000	chr1	112240000	112245000
chr1	151040000	151045000	chr1	151125000	151130000
chr1	187895000	187900000	chr1	188095000	188100000
chr1	202005000	202010000	chr1	202085000	202090000
chr1	90065000	90070000	chr1	90245000	90250000
chr1	7870000	7875000	chr1	7960000	7965000
chr1	117310000	117315000	chr1	117595000	117600000
chr1	181445000	181450000	chr1	182020000	182025000
chr1	201845000	201850000	chr1	201940000	201945000
chr1	209750000	209755000	chr1	209800000	209805000
chr1	17740000	17745000	chr1	17800000	17805000
chr1	38595000	38600000	chr1	39050000	39055000
chr1	66715000	66720000	chr1	66840000	66845000
chr1	242055000	242060000	chr1	242180000	242185000
chr1	202240000	202245000	chr1	202285000	202290000
chr1	39075000	39080000	chr1	39280000	39285000
chr1	201415000	201420000	chr1	201480000	201485000
chr1	31190000	31195000	chr1	31380000	31385000
chr1	117280000	117285000	chr1	117385000	117390000
chr1	114375000	114380000	chr1	114500000	114505000
chr1	161490000	161495000	chr1	161705000	161710000
chr1	56165000	56170000	chr1	57050000	57055000
chr1	16335000	16340000	chr1	16355000	16360000
chr1	204225000	204230000	chr1	204330000	204335000
chr1	205365000	205370000	chr1	205390000	205395000
chr1	163375000	163380000	chr1	163495000	163500000
chr1	35250000	35255000	chr1	35315000	35320000
chr1	32280000	32285000	chr1	32425000	32430000
chr1	29110000	29115000	chr1	29360000	29365000
chr1	54325000	54330000	chr1	54545000	54550000
chr1	234860000	234865000	chr1	235065000	235070000
chr1	31890000	31895000	chr1	31995000	32000000
chr1	226250000	226255000	chr1	226305000	226310000
chr1	153650000	153655000	chr1	153760000	153765000
chr1	118065000	118070000	chr1	118215000	118220000
chr1	155320000	155325000	chr1	155470000	155475000
chr1	32375000	32380000	chr1	32425000	32430000
chr1	234975000	234980000	chr1	235180000	235185000
chr1	9685000	9690000	chr1	9925000	9930000
chr1	221650000	221655000	chr1	222360000	222365000
chr1	157460000	157465000	chr1	157535000	157540000
chr1	111415000	111420000	chr1	111760000	111765000
chr1	154320000	154325000	chr1	154375000	154380000
chr1	172410000	172415000	chr1	172695000	172700000
chr1	45770000	45775000	chr1	45955000	45960000
chr1	156695000	156700000	chr1	156830000	156835000
chr1	25725000	25730000	chr1	25830000	25835000
chr1	114890000	114895000	chr1	115100000	115105000
chr1	202155000	202160000	chr1	202685000	202690000
chr1	9165000	9170000	chr1	9550000	9555000
chr1	221660000	221665000	chr1	222340000	222345000
chr1	113685000	113690000	chr1	114220000	114225000
chr1	183620000	183625000	chr1	183850000	183855000
chr1	185285000	185290000	chr1	185650000	185655000
chr1	221035000	221040000	chr1	221375000	221380000
chr1	168405000	168410000	chr1	169315000	169320000
chr1	160515000	160520000	chr1	160545000	160550000
chr1	28415000	28420000	chr1	28440000	28445000
chr1	109640000	109645000	chr1	109735000	109740000
chr1	67810000	67815000	chr1	67950000	67955000
chr1	25290000	25295000	chr1	25425000	25430000
chr1	206840000	206845000	chr1	207155000	207160000
chr1	59245000	59250000	chr1	59615000	59620000
chr1	235015000	235020000	chr1	235150000	235155000
chr1	223345000	223350000	chr1	223420000	223425000
chr1	33340000	33345000	chr1	33550000	33555000
chr1	204470000	204475000	chr1	204775000	204780000
chr1	208000000	208005000	chr1	208135000	208140000
chr1	236320000	236325000	chr1	236440000	236445000
chr1	181155000	181160000	chr1	181375000	181380000
chr1	47850000	47855000	chr1	48190000	48195000
chr1	116260000	116265000	chr1	116520000	116525000
chr1	192445000	192450000	chr1	192555000	192560000
chr1	197585000	197590000	chr1	197890000	197895000
chr1	117115000	117120000	chr1	117360000	117365000
chr1	212650000	212655000	chr1	212770000	212775000
chr1	234975000	234980000	chr1	235015000	235020000
chr1	62970000	62975000	chr1	63190000	63195000
chr1	198900000	198905000	chr1	199120000	199125000
chr1	42040000	42045000	chr1	42295000	42300000
chr1	87430000	87435000	chr1	87545000	87550000
chr1	220390000	220395000	chr1	220465000	220470000
chr1	225660000	225665000	chr1	226135000	226140000
chr1	45255000	45260000	chr1	45285000	45290000
chr1	9825000	9830000	chr1	9925000	9930000
chr1	11925000	11930000	chr1	11950000	11955000
chr1	234830000	234835000	chr1	235245000	235250000
chr1	204130000	204135000	chr1	204175000	204180000
chr1	172055000	172060000	chr1	172240000	172245000
chr1	245815000	245820000	chr1	246165000	246170000
chr1	85420000	85425000	chr1	85490000	85495000
chr1	234740000	234745000	chr1	235180000	235185000
chr1	23870000	23875000	chr1	24040000	24045000
chr1	25170000	25175000	chr1	25220000	25225000
chr1	42220000	42225000	chr1	42275000	42280000
chr1	19985000	19990000	chr1	20040000	20045000
chr1	211700000	211705000	chr1	211825000	211830000
chr1	156805000	156810000	chr1	156860000	156865000
chr1	19655000	19660000	chr1	19980000	19985000
chr1	12495000	12500000	chr1	12680000	12685000
chr1	94195000	94200000	chr1	94275000	94280000
chr1	54665000	54670000	chr1	54950000	54955000
chr1	198870000	198875000	chr1	199210000	199215000
chr1	54585000	54590000	chr1	54950000	54955000
chr1	1755000	1760000	chr1	1835000	1840000
chr1	49040000	49045000	chr1	49160000	49165000
chr1	153325000	153330000	chr1	153375000	153380000
chr1	45075000	45080000	chr1	45115000	45120000
chr1	248855000	248860000	chr1	249110000	249115000
chr1	224830000	224835000	chr1	225020000	225025000
chr1	172575000	172580000	chr1	172685000	172690000
chr1	51390000	51395000	chr1	51655000	51660000
chr1	222010000	222015000	chr1	222180000	222185000
chr1	109100000	109105000	chr1	109185000	109190000
chr1	240115000	240120000	chr1	240140000	240145000
chr1	78595000	78600000	chr1	79070000	79075000
chr1	12185000	12190000	chr1	12675000	12680000
chr1	109740000	109745000	chr1	110075000	110080000
chr1	16335000	16340000	chr1	16380000	16385000
chr1	26945000	26950000	chr1	27000000	27005000
chr1	26495000	26500000	chr1	26715000	26720000
chr1	1055000	1060000	chr1	1235000	1240000
chr1	160710000	160715000	chr1	160735000	160740000
chr1	915000	920000	chr1	965000	970000
chr1	120490000	120495000	chr1	120685000	120690000
chr1	200590000	200595000	chr1	200805000	200810000
chr1	79300000	79305000	chr1	79815000	79820000
chr1	204790000	204795000	chr1	204910000	204915000
chr1	111765000	111770000	chr1	111985000	111990000
chr1	1770000	1775000	chr1	1835000	1840000
chr1	33425000	33430000	chr1	33455000	33460000
chr1	39050000	39055000	chr1	39285000	39290000
chr1	236035000	236040000	chr1	236115000	236120000
chr1	2345000	2350000	chr1	2445000	2450000
chr1	181445000	181450000	chr1	181705000	181710000
chr1	207575000	207580000	chr1	207670000	207675000
chr1	212985000	212990000	chr1	213155000	213160000
chr1	161040000	161045000	chr1	161105000	161110000
chr1	1335000	1340000	chr1	1370000	1375000
chr1	221650000	221655000	chr1	222625000	222630000
chr1	59205000	59210000	chr1	59760000	59765000
chr1	211495000	211500000	chr1	211525000	211530000
chr1	45120000	45125000	chr1	45140000	45145000
chr1	183655000	183660000	chr1	183885000	183890000
chr1	113350000	113355000	chr1	113585000	113590000
chr1	9935000	9940000	chr1	10090000	10095000
chr1	160750000	160755000	chr1	160920000	160925000
chr1	242055000	242060000	chr1	242145000	242150000
chr1	32025000	32030000	chr1	32255000	32260000
chr1	231555000	231560000	chr1	231665000	231670000
chr1	212650000	212655000	chr1	212780000	212785000
chr1	35915000	35920000	chr1	36190000	36195000
chr1	158785000	158790000	chr1	158965000	158970000
chr1	149935000	149940000	chr1	150045000	150050000
chr1	165735000	165740000	chr1	165855000	165860000
chr1	59245000	59250000	chr1	59510000	59515000
chr1	40280000	40285000	chr1	40380000	40385000
chr1	212650000	212655000	chr1	212835000	212840000
chr1	234635000	234640000	chr1	234905000	234910000
chr1	114520000	114525000	chr1	114805000	114810000
chr1	224700000	224705000	chr1	225060000	225065000
chr1	56730000	56735000	chr1	57040000	57045000
chr1	221915000	221920000	chr1	222625000	222630000
chr1	180905000	180910000	chr1	181120000	181125000
chr1	27685000	27690000	chr1	27930000	27935000
chr1	42035000	42040000	chr1	42640000	42645000
chr1	25725000	25730000	chr1	26135000	26140000
chr1	168570000	168575000	chr1	169320000	169325000
chr1	234755000	234760000	chr1	234905000	234910000
chr1	180850000	180855000	chr1	180885000	180890000
chr1	235390000	235395000	chr1	235575000	235580000
chr1	45475000	45480000	chr1	45695000	45700000
chr1	113040000	113045000	chr1	113155000	113160000
chr1	31865000	31870000	chr1	32050000	32055000
chr1	42040000	42045000	chr1	42500000	42505000
chr1	39565000	39570000	chr1	39800000	39805000
chr1	16275000	16280000	chr1	16300000	16305000
chr1	29220000	29225000	chr1	29355000	29360000
chr1	210030000	210035000	chr1	210485000	210490000
chr1	174995000	175000000	chr1	175090000	175095000
chr1	161135000	161140000	chr1	161350000	161355000
chr1	225660000	225665000	chr1	226120000	226125000
chr1	112000000	112005000	chr1	112295000	112300000
chr1	111680000	111685000	chr1	111740000	111745000
chr1	223700000	223705000	chr1	223870000	223875000
chr1	19210000	19215000	chr1	19440000	19445000
chr1	231450000	231455000	chr1	231740000	231745000
chr1	32985000	32990000	chr1	33120000	33125000
chr1	181480000	181485000	chr1	181905000	181910000
chr1	161155000	161160000	chr1	161335000	161340000
chr1	32325000	32330000	chr1	32400000	32405000
chr1	18925000	18930000	chr1	19145000	19150000
chr1	197495000	197500000	chr1	197890000	197895000
chr1	185285000	185290000	chr1	185525000	185530000
chr1	154530000	154535000	chr1	155025000	155030000
chr1	236280000	236285000	chr1	236320000	236325000
chr1	159765000	159770000	chr1	159795000	159800000
chr1	201865000	201870000	chr1	202085000	202090000
chr1	234905000	234910000	chr1	234975000	234980000
chr1	45195000	45200000	chr1	45285000	45290000
chr1	198960000	198965000	chr1	199210000	199215000
chr1	236265000	236270000	chr1	236495000	236500000
chr1	201845000	201850000	chr1	202085000	202090000
chr1	161615000	161620000	chr1	161680000	161685000
chr1	76615000	76620000	chr1	77605000	77610000
chr1	226385000	226390000	chr1	226520000	226525000
chr1	202430000	202435000	chr1	202540000	202545000
chr1	211750000	211755000	chr1	211825000	211830000
chr1	220390000	220395000	chr1	220450000	220455000
chr1	86845000	86850000	chr1	86965000	86970000
chr1	53740000	53745000	chr1	53870000	53875000
chr1	200590000	200595000	chr1	200935000	200940000
chr1	41340000	41345000	chr1	41410000	41415000
chr1	38355000	38360000	chr1	38400000	38405000
chr1	209740000	209745000	chr1	209910000	209915000
chr1	107740000	107745000	chr1	108070000	108075000
chr1	20240000	20245000	chr1	20520000	20525000
chr1	153790000	153795000	chr1	153915000	153920000
chr1	144700000	144705000	chr1	144995000	145000000
chr1	200590000	200595000	chr1	200740000	200745000
chr1	13990000	13995000	chr1	14050000	14055000
chr1	17385000	17390000	chr1	17445000	17450000
chr1	24135000	24140000	chr1	24165000	24170000
chr1	21835000	21840000	chr1	21860000	21865000
chr1	206930000	206935000	chr1	206980000	206985000
chr1	116680000	116685000	chr1	117040000	117045000
chr1	90270000	90275000	chr1	90425000	90430000
chr1	101390000	101395000	chr1	101820000	101825000
chr1	24525000	24530000	chr1	24860000	24865000
chr1	156655000	156660000	chr1	156825000	156830000
chr1	13965000	13970000	chr1	14285000	14290000
chr1	2120000	2125000	chr1	2345000	2350000
chr1	161535000	161540000	chr1	161705000	161710000
chr1	211870000	211875000	chr1	212235000	212240000
chr1	55405000	55410000	chr1	55475000	55480000
chr1	154775000	154780000	chr1	154830000	154835000
chr1	206835000	206840000	chr1	206980000	206985000
chr1	26165000	26170000	chr1	26220000	26225000
chr1	248610000	248615000	chr1	248850000	248855000
chr1	59010000	59015000	chr1	59035000	59040000
chr1	56595000	56600000	chr1	57040000	57045000
chr1	172415000	172420000	chr1	172685000	172690000
chr1	200105000	200110000	chr1	200270000	200275000
chr1	205320000	205325000	chr1	205490000	205495000
chr1	27680000	27685000	chr1	27710000	27715000
chr1	144545000	144550000	chr1	145060000	145065000
chr1	152625000	152630000	chr1	152895000	152900000
chr1	243505000	243510000	chr1	244435000	244440000
chr1	201405000	201410000	chr1	201480000	201485000
chr1	150435000	150440000	chr1	150960000	150965000
chr1	52090000	52095000	chr1	52235000	52240000
chr1	181005000	181010000	chr1	181050000	181055000
chr1	225960000	225965000	chr1	226095000	226100000
chr1	5565000	5570000	chr1	5975000	5980000
chr1	182610000	182615000	chr1	182750000	182755000
chr1	234635000	234640000	chr1	234975000	234980000
chr1	155905000	155910000	chr1	155930000	155935000
chr1	48555000	48560000	chr1	48665000	48670000
chr1	201525000	201530000	chr1	201780000	201785000
chr1	204600000	204605000	chr1	204775000	204780000
chr1	172710000	172715000	chr1	173400000	173405000
chr1	235375000	235380000	chr1	235575000	235580000
chr1	8040000	8045000	chr1	8340000	8345000
chr1	24395000	24400000	chr1	24715000	24720000
chr1	152840000	152845000	chr1	153195000	153200000
chr1	159860000	159865000	chr1	159975000	159980000
chr1	156450000	156455000	chr1	156535000	156540000
chr1	111765000	111770000	chr1	112050000	112055000
chr1	43690000	43695000	chr1	43890000	43895000
chr1	231520000	231525000	chr1	231725000	231730000
chr1	25360000	25365000	chr1	25425000	25430000
chr1	165795000	165800000	chr1	165840000	165845000
chr1	17285000	17290000	chr1	17370000	17375000
chr1	152840000	152845000	chr1	152895000	152900000
chr1	32715000	32720000	chr1	32780000	32785000
chr1	6405000	6410000	chr1	6495000	6500000
chr1	28575000	28580000	chr1	28685000	28690000
chr1	180850000	180855000	chr1	181050000	181055000
chr1	43240000	43245000	chr1	43385000	43390000
chr1	16115000	16120000	chr1	16245000	16250000
chr1	9065000	9070000	chr1	9255000	9260000
chr1	6780000	6785000	chr1	7705000	7710000
chr1	208825000	208830000	chr1	209380000	209385000
chr1	146745000	146750000	chr1	146860000	146865000
chr1	158800000	158805000	chr1	158975000	158980000
chr1	32985000	32990000	chr1	33240000	33245000
chr1	161160000	161165000	chr1	161350000	161355000
chr1	23820000	23825000	chr1	23985000	23990000
chr1	118075000	118080000	chr1	118295000	118300000
chr1	117360000	117365000	chr1	117420000	117425000
chr1	41775000	41780000	chr1	41910000	41915000
chr1	38525000	38530000	chr1	39280000	39285000
chr1	212005000	212010000	chr1	212110000	212115000
chr1	39565000	39570000	chr1	39745000	39750000
chr1	65705000	65710000	chr1	66150000	66155000
chr1	159100000	159105000	chr1	159130000	159135000
chr1	90095000	90100000	chr1	90155000	90160000
chr1	92775000	92780000	chr1	93050000	93055000
chr1	56325000	56330000	chr1	57050000	57055000
chr1	9405000	9410000	chr1	9515000	9520000
chr1	15920000	15925000	chr1	16065000	16070000
chr1	19595000	19600000	chr1	19980000	19985000
chr1	59245000	59250000	chr1	60225000	60230000
chr1	12105000	12110000	chr1	12125000	12130000
chr1	153720000	153725000	chr1	153955000	153960000
chr1	223705000	223710000	chr1	223810000	223815000
chr1	92950000	92955000	chr1	93050000	93055000
chr1	6305000	6310000	chr1	6535000	6540000
chr1	206780000	206785000	chr1	206835000	206840000
chr1	45180000	45185000	chr1	45475000	45480000
chr1	212730000	212735000	chr1	212765000	212770000
chr1	182580000	182585000	chr1	182645000	182650000
chr1	236270000	236275000	chr1	236465000	236470000
chr1	183440000	183445000	chr1	183600000	183605000
chr1	32055000	32060000	chr1	32080000	32085000
chr1	240895000	240900000	chr1	241110000	241115000
chr1	56795000	56800000	chr1	57045000	57050000
chr1	17985000	17990000	chr1	18150000	18155000
chr1	54645000	54650000	chr1	54950000	54955000
chr1	101850000	101855000	chr1	101875000	101880000
chr1	10265000	10270000	chr1	10395000	10400000
chr1	161365000	161370000	chr1	161395000	161400000
chr1	84900000	84905000	chr1	85215000	85220000
chr1	112050000	112055000	chr1	112220000	112225000
chr1	58530000	58535000	chr1	58625000	58630000
chr1	234755000	234760000	chr1	234860000	234865000
chr1	101640000	101645000	chr1	101660000	101665000
chr1	33175000	33180000	chr1	33240000	33245000
chr1	182580000	182585000	chr1	182735000	182740000
chr1	154640000	154645000	chr1	154835000	154840000
chr1	168420000	168425000	chr1	168540000	168545000
chr1	203615000	203620000	chr1	203670000	203675000
chr1	153890000	153895000	chr1	153915000	153920000
chr1	111140000	111145000	chr1	111325000	111330000
chr1	950000	955000	chr1	995000	1000000
chr1	31190000	31195000	chr1	31400000	31405000
chr1	231555000	231560000	chr1	231725000	231730000
chr1	200525000	200530000	chr1	200770000	200775000
chr1	176525000	176530000	chr1	176810000	176815000
chr1	42120000	42125000	chr1	42190000	42195000
chr1	45035000	45040000	chr1	45115000	45120000
chr1	236410000	236415000	chr1	236650000	236655000
chr1	181050000	181055000	chr1	181135000	181140000
chr1	183655000	183660000	chr1	183865000	183870000
chr1	3690000	3695000	chr1	3715000	3720000
chr1	6850000	6855000	chr1	6945000	6950000
chr1	212835000	212840000	chr1	212920000	212925000
chr1	222910000	222915000	chr1	223260000	223265000
chr1	36030000	36035000	chr1	36210000	36215000
chr1	200860000	200865000	chr1	201010000	201015000
chr1	223305000	223310000	chr1	223360000	223365000
chr1	23990000	23995000	chr1	24070000	24075000
chr1	245000000	245005000	chr1	245130000	245135000
chr1	59205000	59210000	chr1	60210000	60215000
chr1	233595000	233600000	chr1	233755000	233760000
chr1	84950000	84955000	chr1	85085000	85090000
chr1	109805000	109810000	chr1	109960000	109965000
chr1	153210000	153215000	chr1	153250000	153255000
chr1	8975000	8980000	chr1	9065000	9070000
chr1	113040000	113045000	chr1	113250000	113255000
chr1	49140000	49145000	chr1	49280000	49285000
chr1	223315000	223320000	chr1	223360000	223365000
chr1	62970000	62975000	chr1	63150000	63155000
chr1	48570000	48575000	chr1	48665000	48670000
chr1	156735000	156740000	chr1	156825000	156830000
chr1	180480000	180485000	chr1	180850000	180855000
chr1	160650000	160655000	chr1	160695000	160700000
chr1	45825000	45830000	chr1	46035000	46040000
chr1	214385000	214390000	chr1	214500000	214505000
chr1	118065000	118070000	chr1	118300000	118305000
chr1	221915000	221920000	chr1	222180000	222185000
chr1	27995000	28000000	chr1	28050000	28055000
chr1	43700000	43705000	chr1	43845000	43850000
chr1	206650000	206655000	chr1	206775000	206780000
chr1	200595000	200600000	chr1	200830000	200835000
chr1	109370000	109375000	chr1	109440000	109445000
chr1	241775000	241780000	chr1	242160000	242165000
chr1	212630000	212635000	chr1	212870000	212875000
chr1	212840000	212845000	chr1	212870000	212875000
chr1	89460000	89465000	chr1	89740000	89745000
chr1	21620000	21625000	chr1	21660000	21665000
chr1	44225000	44230000	chr1	44370000	44375000
chr1	25015000	25020000	chr1	25110000	25115000
chr1	112050000	112055000	chr1	112115000	112120000
chr1	42035000	42040000	chr1	42355000	42360000
chr1	151860000	151865000	chr1	151970000	151975000
chr1	16130000	16135000	chr1	16355000	16360000
chr1	182120000	182125000	chr1	182365000	182370000
chr1	92760000	92765000	chr1	93085000	93090000
chr1	29360000	29365000	chr1	29525000	29530000
chr1	27320000	27325000	chr1	27420000	27425000
chr1	223885000	223890000	chr1	224235000	224240000
chr1	243905000	243910000	chr1	244435000	244440000
chr1	210700000	210705000	chr1	211305000	211310000
chr1	26690000	26695000	chr1	26715000	26720000
chr1	24300000	24305000	chr1	24350000	24355000
chr1	150225000	150230000	chr1	150485000	150490000
chr1	100270000	100275000	chr1	100500000	100505000
chr1	234745000	234750000	chr1	235060000	235065000
chr1	101385000	101390000	chr1	101775000	101780000
chr1	67665000	67670000	chr1	67965000	67970000
chr1	23540000	23545000	chr1	23600000	23605000
chr1	117115000	117120000	chr1	117280000	117285000
chr1	10555000	10560000	chr1	10925000	10930000
chr1	150435000	150440000	chr1	150505000	150510000
chr1	86360000	86365000	chr1	86480000	86485000
chr1	43690000	43695000	chr1	43945000	43950000
chr1	42190000	42195000	chr1	42215000	42220000
chr1	160315000	160320000	chr1	160575000	160580000
chr1	9935000	9940000	chr1	10000000	10005000
chr1	159750000	159755000	chr1	159860000	159865000
chr1	161535000	161540000	chr1	161615000	161620000
chr1	180850000	180855000	chr1	181010000	181015000
chr1	198435000	198440000	chr1	198655000	198660000
chr1	200595000	200600000	chr1	200860000	200865000
chr1	192495000	192500000	chr1	192545000	192550000
chr1	23300000	23305000	chr1	23425000	23430000
chr1	44840000	44845000	chr1	45115000	45120000
chr1	6420000	6425000	chr1	6495000	6500000
chr1	220990000	220995000	chr1	221375000	221380000
chr1	40615000	40620000	chr1	40760000	40765000
chr1	210315000	210320000	chr1	210480000	210485000
chr1	207595000	207600000	chr1	207670000	207675000
chr1	31655000	31660000	chr1	32055000	32060000
chr1	55840000	55845000	chr1	57170000	57175000
chr1	234730000	234735000	chr1	235180000	235185000
chr1	16140000	16145000	chr1	16235000	16240000
chr1	200945000	200950000	chr1	201085000	201090000
chr1	94095000	94100000	chr1	94195000	94200000
chr1	234975000	234980000	chr1	235145000	235150000
chr1	167035000	167040000	chr1	167370000	167375000
chr1	181555000	181560000	chr1	181905000	181910000
chr1	111170000	111175000	chr1	111225000	111230000
chr1	214560000	214565000	chr1	214755000	214760000
chr1	201220000	201225000	chr1	201330000	201335000
chr1	153545000	153550000	chr1	153590000	153595000
chr1	110855000	110860000	chr1	111000000	111005000
chr1	33395000	33400000	chr1	33455000	33460000
chr1	94975000	94980000	chr1	95265000	95270000
chr1	117280000	117285000	chr1	117420000	117425000
chr1	207035000	207040000	chr1	207080000	207085000
chr1	178750000	178755000	chr1	178970000	178975000
chr1	90235000	90240000	chr1	90450000	90455000
chr1	146640000	146645000	chr1	146695000	146700000
chr1	235255000	235260000	chr1	235665000	235670000
chr1	226175000	226180000	chr1	226305000	226310000
chr1	181395000	181400000	chr1	181445000	181450000
chr1	204120000	204125000	chr1	204330000	204335000
chr1	180965000	180970000	chr1	181135000	181140000
chr1	101700000	101705000	chr1	101875000	101880000
[truncated: 47,046 more rows]

## Sheet: GM_CTCF_HiChIP_Loops
Chr1	Start1	End1	Chr2	Start2	End2
chr1	840000	845000	chr1	910000	915000
chr1	840000	850000	chr1	1000000	1010000
chr1	920000	930000	chr1	990000	1000000
chr1	950000	955000	chr1	1045000	1050000
chr1	1025000	1050000	chr1	1425000	1450000
chr1	1055000	1060000	chr1	1185000	1190000
chr1	1250000	1260000	chr1	1440000	1450000
chr1	1310000	1320000	chr1	1440000	1450000
chr1	1335000	1340000	chr1	1370000	1375000
chr1	1340000	1350000	chr1	1440000	1450000
chr1	1370000	1380000	chr1	1430000	1440000
chr1	1400000	1410000	chr1	1840000	1850000
chr1	1500000	1510000	chr1	1550000	1560000
chr1	1580000	1585000	chr1	1645000	1650000
chr1	1620000	1630000	chr1	1670000	1680000
chr1	1710000	1715000	chr1	1835000	1840000
chr1	1875000	1900000	chr1	2075000	2100000
chr1	1875000	1900000	chr1	2300000	2325000
chr1	1890000	1895000	chr1	1970000	1975000
chr1	2120000	2130000	chr1	3340000	3350000
chr1	2125000	2130000	chr1	2310000	2315000
chr1	2125000	2130000	chr1	2480000	2485000
chr1	2150000	2160000	chr1	2230000	2240000
chr1	2340000	2350000	chr1	2510000	2520000
chr1	2340000	2350000	chr1	3340000	3350000
chr1	2345000	2350000	chr1	2475000	2480000
chr1	2475000	2480000	chr1	2510000	2515000
chr1	2925000	2950000	chr1	3325000	3350000
chr1	3400000	3425000	chr1	3525000	3550000
chr1	3480000	3485000	chr1	3640000	3645000
chr1	3480000	3490000	chr1	3530000	3540000
chr1	3540000	3545000	chr1	3640000	3645000
chr1	3595000	3600000	chr1	3640000	3645000
chr1	3770000	3775000	chr1	3815000	3820000
chr1	4710000	4720000	chr1	4880000	4890000
chr1	4835000	4840000	chr1	4885000	4890000
chr1	5550000	5575000	chr1	5800000	5825000
chr1	5550000	5575000	chr1	6225000	6250000
chr1	5570000	5575000	chr1	5975000	5980000
chr1	5570000	5580000	chr1	6400000	6410000
chr1	6050000	6055000	chr1	6085000	6090000
chr1	6160000	6170000	chr1	6300000	6310000
chr1	6160000	6170000	chr1	6400000	6410000
chr1	6165000	6170000	chr1	6240000	6245000
chr1	6305000	6310000	chr1	6400000	6405000
chr1	6305000	6310000	chr1	6460000	6465000
chr1	6405000	6410000	chr1	6460000	6465000
chr1	6525000	6550000	chr1	7275000	7300000
chr1	6550000	6555000	chr1	6705000	6710000
chr1	6780000	6785000	chr1	7705000	7710000
chr1	6780000	6790000	chr1	7130000	7140000
chr1	6785000	6790000	chr1	6835000	6840000
chr1	6785000	6790000	chr1	6950000	6955000
chr1	6785000	6790000	chr1	7265000	7270000
chr1	6850000	6855000	chr1	6940000	6945000
chr1	6850000	6855000	chr1	7130000	7135000
chr1	6880000	6885000	chr1	6950000	6955000
chr1	6980000	6990000	chr1	7130000	7140000
chr1	7285000	7290000	chr1	7705000	7710000
chr1	7460000	7465000	chr1	7705000	7710000
chr1	7725000	7730000	chr1	7810000	7815000
chr1	7725000	7730000	chr1	7960000	7965000
chr1	7865000	7870000	chr1	7960000	7965000
chr1	8025000	8050000	chr1	8775000	8800000
chr1	8075000	8080000	chr1	8375000	8380000
chr1	8075000	8080000	chr1	8410000	8415000
chr1	8155000	8160000	chr1	8225000	8230000
chr1	8620000	8625000	chr1	8730000	8735000
chr1	8620000	8630000	chr1	8900000	8910000
chr1	8790000	8795000	chr1	8875000	8880000
chr1	8975000	8980000	chr1	9065000	9070000
chr1	8975000	8980000	chr1	9160000	9165000
chr1	8975000	8980000	chr1	9255000	9260000
chr1	8975000	9000000	chr1	9550000	9575000
chr1	9065000	9070000	chr1	9165000	9170000
chr1	9070000	9075000	chr1	9255000	9260000
chr1	9165000	9170000	chr1	9550000	9555000
chr1	9170000	9175000	chr1	9255000	9260000
chr1	9195000	9200000	chr1	9255000	9260000
chr1	9345000	9350000	chr1	9515000	9520000
chr1	9550000	9555000	chr1	9630000	9635000
chr1	9675000	9680000	chr1	9925000	9930000
chr1	9685000	9690000	chr1	9720000	9725000
chr1	9685000	9690000	chr1	9780000	9785000
chr1	9840000	9845000	chr1	9925000	9930000
chr1	9840000	9850000	chr1	10090000	10100000
chr1	9930000	9940000	chr1	10390000	10400000
chr1	9930000	9940000	chr1	10480000	10490000
chr1	9935000	9940000	chr1	10000000	10005000
chr1	9935000	9940000	chr1	10090000	10095000
chr1	10010000	10020000	chr1	10210000	10220000
chr1	10270000	10275000	chr1	10395000	10400000
chr1	10430000	10440000	chr1	10480000	10490000
chr1	10490000	10495000	chr1	10550000	10555000
chr1	10490000	10495000	chr1	10925000	10930000
chr1	10550000	10560000	chr1	11700000	11710000
chr1	10565000	10570000	chr1	10925000	10930000
chr1	10575000	10580000	chr1	10750000	10755000
chr1	10750000	10755000	chr1	10995000	11000000
chr1	10750000	10760000	chr1	10920000	10930000
chr1	11020000	11025000	chr1	11075000	11080000
chr1	11095000	11100000	chr1	11700000	11705000
chr1	11095000	11100000	chr1	11785000	11790000
chr1	11300000	11305000	chr1	11705000	11710000
chr1	11380000	11385000	chr1	11700000	11705000
chr1	11525000	11550000	chr1	11775000	11800000
chr1	11530000	11540000	chr1	11690000	11700000
chr1	11710000	11715000	chr1	11770000	11775000
chr1	11895000	11900000	chr1	12025000	12030000
chr1	11900000	11905000	chr1	11950000	11955000
chr1	11960000	11970000	chr1	12020000	12030000
chr1	11960000	11970000	chr1	12140000	12150000
chr1	12100000	12105000	chr1	12135000	12140000
chr1	12185000	12190000	chr1	12225000	12230000
chr1	12185000	12190000	chr1	12265000	12270000
chr1	12185000	12190000	chr1	12680000	12685000
chr1	12330000	12335000	chr1	12680000	12685000
chr1	12370000	12375000	chr1	12680000	12685000
chr1	12370000	12375000	chr1	12715000	12720000
chr1	12840000	12850000	chr1	14280000	14290000
chr1	13990000	13995000	chr1	14140000	14145000
chr1	13990000	13995000	chr1	14285000	14290000
chr1	13990000	14000000	chr1	14050000	14060000
chr1	14155000	14160000	chr1	14285000	14290000
chr1	14220000	14230000	chr1	14280000	14290000
chr1	14290000	14300000	chr1	15370000	15380000
chr1	14425000	14450000	chr1	15625000	15650000
chr1	14430000	14440000	chr1	15370000	15380000
chr1	14435000	14440000	chr1	15175000	15180000
chr1	14440000	14445000	chr1	14895000	14900000
chr1	14720000	14725000	chr1	14895000	14900000
chr1	14725000	14750000	chr1	15175000	15200000
chr1	14750000	14775000	chr1	15350000	15375000
chr1	14760000	14765000	chr1	14895000	14900000
chr1	14890000	14900000	chr1	15170000	15180000
chr1	14925000	14950000	chr1	15350000	15375000
chr1	14935000	14940000	chr1	15175000	15180000
chr1	15100000	15105000	chr1	15370000	15375000
chr1	15240000	15250000	chr1	15350000	15360000
chr1	15450000	15460000	chr1	15520000	15530000
chr1	15455000	15460000	chr1	15595000	15600000
chr1	15455000	15460000	chr1	15760000	15765000
chr1	15480000	15485000	chr1	15555000	15560000
chr1	15530000	15540000	chr1	15590000	15600000
chr1	15645000	15650000	chr1	15755000	15760000
chr1	15650000	15660000	chr1	15820000	15830000
chr1	15650000	15675000	chr1	16050000	16075000
chr1	15850000	15860000	chr1	15930000	15940000
chr1	15920000	15925000	chr1	16065000	16070000
chr1	16120000	16125000	chr1	16335000	16340000
chr1	16125000	16150000	chr1	16525000	16550000
chr1	16140000	16145000	chr1	16240000	16245000
chr1	16335000	16340000	chr1	16385000	16390000
chr1	16400000	16410000	chr1	16570000	16580000
chr1	16400000	16425000	chr1	16825000	16850000
chr1	16400000	16425000	chr1	16925000	16950000
chr1	16405000	16410000	chr1	16510000	16515000
chr1	16405000	16410000	chr1	16685000	16690000
chr1	16520000	16530000	chr1	16570000	16580000
chr1	16530000	16535000	chr1	16685000	16690000
chr1	16560000	16570000	chr1	16690000	16700000
chr1	16710000	16715000	chr1	16765000	16770000
chr1	16825000	16850000	chr1	16950000	16975000
chr1	16830000	16840000	chr1	17070000	17080000
chr1	16925000	16950000	chr1	17350000	17375000
chr1	17285000	17290000	chr1	17370000	17375000
chr1	17385000	17390000	chr1	17450000	17455000
chr1	17385000	17390000	chr1	17560000	17565000
chr1	17385000	17390000	chr1	17660000	17665000
chr1	17385000	17390000	chr1	17730000	17735000
chr1	17450000	17455000	chr1	17560000	17565000
chr1	17450000	17455000	chr1	17660000	17665000
chr1	17450000	17460000	chr1	17730000	17740000
chr1	17560000	17565000	chr1	17660000	17665000
chr1	17565000	17570000	chr1	17600000	17605000
chr1	17740000	17750000	chr1	17920000	17930000
chr1	17745000	17750000	chr1	17810000	17815000
chr1	17820000	17825000	chr1	18150000	18155000
chr1	17820000	17830000	chr1	17880000	17890000
chr1	17825000	17830000	chr1	17930000	17935000
chr1	17825000	17850000	chr1	18425000	18450000
chr1	17980000	17990000	chr1	18420000	18430000
chr1	17980000	17990000	chr1	18900000	18910000
chr1	17985000	17990000	chr1	18150000	18155000
chr1	18245000	18250000	chr1	18425000	18430000
chr1	18245000	18250000	chr1	18625000	18630000
chr1	18245000	18250000	chr1	18905000	18910000
chr1	18300000	18325000	chr1	18550000	18575000
chr1	18315000	18320000	chr1	18625000	18630000
chr1	18420000	18430000	chr1	18620000	18630000
chr1	18625000	18630000	chr1	18695000	18700000
chr1	18925000	18930000	chr1	19145000	19150000
chr1	18925000	18930000	chr1	19200000	19205000
chr1	18925000	18950000	chr1	19975000	20000000
chr1	19210000	19215000	chr1	19570000	19575000
chr1	19220000	19230000	chr1	19980000	19990000
chr1	19225000	19250000	chr1	19425000	19450000
chr1	19230000	19240000	chr1	19280000	19290000
chr1	19440000	19450000	chr1	19510000	19520000
chr1	19490000	19500000	chr1	19970000	19980000
chr1	19495000	19500000	chr1	19565000	19570000
chr1	19570000	19580000	chr1	19980000	19990000
chr1	19670000	19675000	chr1	19910000	19915000
chr1	19715000	19720000	chr1	19780000	19785000
chr1	19715000	19720000	chr1	19805000	19810000
chr1	19720000	19725000	chr1	19980000	19985000
chr1	19810000	19815000	chr1	19905000	19910000
chr1	19810000	19815000	chr1	19975000	19980000
chr1	19920000	19925000	chr1	19975000	19980000
chr1	19985000	19990000	chr1	20030000	20035000
chr1	19985000	19990000	chr1	20135000	20140000
chr1	20040000	20045000	chr1	20135000	20140000
chr1	20085000	20090000	chr1	20135000	20140000
chr1	20240000	20245000	chr1	20425000	20430000
chr1	20240000	20250000	chr1	20520000	20530000
chr1	20240000	20250000	chr1	20820000	20830000
chr1	20330000	20340000	chr1	20410000	20420000
chr1	20425000	20430000	chr1	20475000	20480000
chr1	20540000	20545000	chr1	20820000	20825000
chr1	20540000	20550000	chr1	20750000	20760000
chr1	20685000	20690000	chr1	20820000	20825000
chr1	20825000	20850000	chr1	21525000	21550000
chr1	20845000	20850000	chr1	20965000	20970000
chr1	21000000	21025000	chr1	21675000	21700000
chr1	21020000	21025000	chr1	21305000	21310000
chr1	21020000	21025000	chr1	21530000	21535000
chr1	21020000	21030000	chr1	21160000	21170000
chr1	21305000	21310000	chr1	21510000	21515000
chr1	21550000	21560000	chr1	21790000	21800000
chr1	21550000	21575000	chr1	21975000	22000000
chr1	21550000	21575000	chr1	22275000	22300000
chr1	21555000	21560000	chr1	21695000	21700000
chr1	21580000	21590000	chr1	21690000	21700000
chr1	21690000	21700000	chr1	21980000	21990000
chr1	21695000	21700000	chr1	21790000	21795000
chr1	21695000	21700000	chr1	21905000	21910000
chr1	21830000	21840000	chr1	21980000	21990000
chr1	21990000	22000000	chr1	22290000	22300000
chr1	22020000	22030000	chr1	22290000	22300000
chr1	22025000	22030000	chr1	22065000	22070000
chr1	22210000	22215000	chr1	22290000	22295000
chr1	22300000	22325000	chr1	22725000	22750000
chr1	22345000	22350000	chr1	22380000	22385000
chr1	22345000	22350000	chr1	22415000	22420000
chr1	22450000	22460000	chr1	22970000	22980000
chr1	22455000	22460000	chr1	22600000	22605000
chr1	22455000	22460000	chr1	22740000	22745000
chr1	22740000	22745000	chr1	22970000	22975000
chr1	23030000	23035000	chr1	23185000	23190000
chr1	23030000	23040000	chr1	23210000	23220000
chr1	23300000	23305000	chr1	23420000	23425000
chr1	23300000	23305000	chr1	23510000	23515000
chr1	23300000	23305000	chr1	23590000	23595000
chr1	23300000	23305000	chr1	23725000	23730000
chr1	23420000	23430000	chr1	23600000	23610000
chr1	23425000	23430000	chr1	23510000	23515000
chr1	23510000	23515000	chr1	23595000	23600000
chr1	23525000	23550000	chr1	23725000	23750000
chr1	23540000	23545000	chr1	23595000	23600000
chr1	23815000	23820000	chr1	23960000	23965000
chr1	23820000	23825000	chr1	23865000	23870000
chr1	23870000	23875000	chr1	23960000	23965000
chr1	23870000	23875000	chr1	24070000	24075000
chr1	24015000	24020000	chr1	24070000	24075000
chr1	24100000	24105000	chr1	24240000	24245000
chr1	24130000	24140000	chr1	24240000	24250000
chr1	24135000	24140000	chr1	24185000	24190000
chr1	24135000	24140000	chr1	24355000	24360000
chr1	24185000	24190000	chr1	24240000	24245000
chr1	24275000	24300000	chr1	24700000	24725000
chr1	24280000	24285000	chr1	24350000	24355000
chr1	24470000	24475000	chr1	24525000	24530000
chr1	24525000	24530000	chr1	24715000	24720000
chr1	24525000	24530000	chr1	24960000	24965000
chr1	24525000	24530000	chr1	25160000	25165000
chr1	24525000	24550000	chr1	24900000	24925000
chr1	24645000	24650000	chr1	24715000	24720000
chr1	24725000	24750000	chr1	25150000	25175000
chr1	25015000	25020000	chr1	25070000	25075000
chr1	25015000	25020000	chr1	25155000	25160000
chr1	25070000	25080000	chr1	25150000	25160000
chr1	25070000	25080000	chr1	25350000	25360000
chr1	25170000	25175000	chr1	25425000	25430000
chr1	25170000	25175000	chr1	25530000	25535000
chr1	25170000	25180000	chr1	25360000	25370000
chr1	25175000	25180000	chr1	25220000	25225000
chr1	25250000	25255000	chr1	25285000	25290000
chr1	25260000	25265000	chr1	25425000	25430000
chr1	25285000	25290000	chr1	25360000	25365000
chr1	25290000	25295000	chr1	25430000	25435000
chr1	25350000	25375000	chr1	25525000	25550000
chr1	25360000	25370000	chr1	25430000	25440000
chr1	25565000	25570000	chr1	25660000	25665000
chr1	25610000	25615000	chr1	25725000	25730000
chr1	25720000	25730000	chr1	25840000	25850000
chr1	25720000	25730000	chr1	26120000	26130000
chr1	25720000	25730000	chr1	26320000	26330000
chr1	25725000	25730000	chr1	25815000	25820000
chr1	25840000	25850000	chr1	26120000	26130000
chr1	25870000	25880000	chr1	25940000	25950000
chr1	25935000	25940000	chr1	26120000	26125000
chr1	26160000	26165000	chr1	26320000	26325000
chr1	26220000	26225000	chr1	26320000	26325000
chr1	26220000	26230000	chr1	26470000	26480000
chr1	26365000	26370000	chr1	26470000	26475000
chr1	26400000	26425000	chr1	26725000	26750000
chr1	26430000	26435000	chr1	26470000	26475000
chr1	26435000	26440000	chr1	26560000	26565000
chr1	26490000	26495000	chr1	26560000	26565000
chr1	26595000	26600000	chr1	26740000	26745000
chr1	26610000	26615000	chr1	26645000	26650000
chr1	26650000	26660000	chr1	26740000	26750000
chr1	26820000	26830000	chr1	26870000	26880000
chr1	26825000	26830000	chr1	26905000	26910000
chr1	26920000	26930000	chr1	27210000	27220000
chr1	26930000	26935000	chr1	27115000	27120000
chr1	26935000	26940000	chr1	27000000	27005000
chr1	27000000	27005000	chr1	27115000	27120000
chr1	27000000	27025000	chr1	27200000	27225000
chr1	27140000	27150000	chr1	27200000	27210000
chr1	27320000	27325000	chr1	27420000	27425000
chr1	27325000	27330000	chr1	27370000	27375000
chr1	27370000	27375000	chr1	27420000	27425000
chr1	27425000	27430000	chr1	27610000	27615000
chr1	27425000	27430000	chr1	27715000	27720000
chr1	27430000	27435000	chr1	27520000	27525000
chr1	27520000	27525000	chr1	27605000	27610000
chr1	27560000	27565000	chr1	27610000	27615000
chr1	27625000	27630000	chr1	27720000	27725000
chr1	27625000	27630000	chr1	27990000	27995000
chr1	27625000	27650000	chr1	27925000	27950000
chr1	27650000	27660000	chr1	27710000	27720000
chr1	27725000	27730000	chr1	27930000	27935000
chr1	27745000	27750000	chr1	27815000	27820000
chr1	27770000	27775000	chr1	27810000	27815000
chr1	27805000	27810000	chr1	27895000	27900000
chr1	27885000	27890000	chr1	27930000	27935000
chr1	27885000	27890000	chr1	27985000	27990000
chr1	27935000	27940000	chr1	27985000	27990000
chr1	27990000	28000000	chr1	28300000	28310000
chr1	27995000	28000000	chr1	28045000	28050000
chr1	27995000	28000000	chr1	28100000	28105000
chr1	27995000	28000000	chr1	28150000	28155000
chr1	28050000	28055000	chr1	28100000	28105000
chr1	28180000	28190000	chr1	28270000	28280000
chr1	28180000	28190000	chr1	28410000	28420000
chr1	28180000	28190000	chr1	28530000	28540000
chr1	28185000	28190000	chr1	28305000	28310000
chr1	28410000	28420000	chr1	28690000	28700000
chr1	28415000	28420000	chr1	28460000	28465000
chr1	28415000	28420000	chr1	28535000	28540000
chr1	28570000	28580000	chr1	28830000	28840000
chr1	28575000	28580000	chr1	28655000	28660000
chr1	28575000	28580000	chr1	28680000	28685000
chr1	28575000	28580000	chr1	28740000	28745000
chr1	28575000	28580000	chr1	28925000	28930000
chr1	28680000	28690000	chr1	29200000	29210000
chr1	28735000	28740000	chr1	28925000	28930000
chr1	28840000	28845000	chr1	28875000	28880000
chr1	28840000	28845000	chr1	28925000	28930000
chr1	28840000	28850000	chr1	29200000	29210000
chr1	28960000	28970000	chr1	29360000	29370000
chr1	28970000	28975000	chr1	29205000	29210000
chr1	28975000	28980000	chr1	29060000	29065000
chr1	29100000	29125000	chr1	29525000	29550000
chr1	29110000	29115000	chr1	29200000	29205000
chr1	29110000	29120000	chr1	29360000	29370000
chr1	29200000	29225000	chr1	31175000	31200000
chr1	29205000	29210000	chr1	29360000	29365000
chr1	29205000	29210000	chr1	29530000	29535000
chr1	29360000	29365000	chr1	29530000	29535000
chr1	29550000	29575000	chr1	30300000	30325000
chr1	29550000	29575000	chr1	30850000	30875000
chr1	29550000	29575000	chr1	31175000	31200000
chr1	29560000	29570000	chr1	30580000	30590000
chr1	30250000	30275000	chr1	31150000	31175000
chr1	30260000	30270000	chr1	30550000	30560000
chr1	30850000	30875000	chr1	31150000	31175000
chr1	31190000	31195000	chr1	31250000	31255000
chr1	31190000	31195000	chr1	31380000	31385000
chr1	31190000	31200000	chr1	31530000	31540000
chr1	31270000	31275000	chr1	31380000	31385000
chr1	31545000	31550000	chr1	31625000	31630000
chr1	31655000	31660000	chr1	31800000	31805000
chr1	31655000	31660000	chr1	31890000	31895000
chr1	31655000	31660000	chr1	32015000	32020000
chr1	31655000	31660000	chr1	32060000	32065000
chr1	31655000	31660000	chr1	32190000	32195000
chr1	31655000	31660000	chr1	32250000	32255000
chr1	31865000	31870000	chr1	32015000	32020000
chr1	31890000	31895000	chr1	32010000	32015000
chr1	31930000	31935000	chr1	32005000	32010000
chr1	31950000	31975000	chr1	32400000	32425000
chr1	32020000	32030000	chr1	32260000	32270000
chr1	32025000	32030000	chr1	32060000	32065000
chr1	32025000	32030000	chr1	32085000	32090000
chr1	32120000	32130000	chr1	32170000	32180000
chr1	32125000	32130000	chr1	32260000	32265000
chr1	32125000	32150000	chr1	32875000	32900000
chr1	32275000	32300000	chr1	32425000	32450000
chr1	32275000	32300000	chr1	32525000	32550000
chr1	32280000	32285000	chr1	32350000	32355000
chr1	32330000	32335000	chr1	32425000	32430000
chr1	32375000	32380000	chr1	32425000	32430000
chr1	32670000	32675000	chr1	32710000	32715000
chr1	32680000	32685000	chr1	32785000	32790000
chr1	32680000	32690000	chr1	32870000	32880000
chr1	32710000	32715000	chr1	32785000	32790000
chr1	32800000	32805000	chr1	32835000	32840000
chr1	32800000	32805000	chr1	32860000	32865000
chr1	32980000	32990000	chr1	33080000	33090000
chr1	32980000	32990000	chr1	33110000	33120000
chr1	32985000	32990000	chr1	33145000	33150000
chr1	32985000	32990000	chr1	33240000	33245000
chr1	32985000	32990000	chr1	33335000	33340000
chr1	33170000	33180000	chr1	33540000	33550000
chr1	33175000	33180000	chr1	33225000	33230000
chr1	33175000	33180000	chr1	33335000	33340000
chr1	33340000	33345000	chr1	33550000	33555000
chr1	33390000	33400000	chr1	33550000	33560000
chr1	33395000	33400000	chr1	33510000	33515000
chr1	33400000	33405000	chr1	33470000	33475000
chr1	33425000	33430000	chr1	33470000	33475000
chr1	33550000	33575000	chr1	34075000	34100000
chr1	33560000	33565000	chr1	33935000	33940000
chr1	33575000	33600000	chr1	33800000	33825000
chr1	33590000	33595000	chr1	33925000	33930000
chr1	33680000	33685000	chr1	33830000	33835000
chr1	33680000	33690000	chr1	33930000	33940000
chr1	33760000	33765000	chr1	33830000	33835000
chr1	33760000	33765000	chr1	33935000	33940000
chr1	33830000	33835000	chr1	33935000	33940000
chr1	34095000	34100000	chr1	34625000	34630000
chr1	34095000	34100000	chr1	35060000	35065000
chr1	34100000	34110000	chr1	35140000	35150000
chr1	34100000	34125000	chr1	34475000	34500000
chr1	34100000	34125000	chr1	34875000	34900000
chr1	34570000	34580000	chr1	35060000	35070000
chr1	34750000	34775000	chr1	35050000	35075000
chr1	34920000	34930000	chr1	35200000	35210000
chr1	34925000	34930000	chr1	35055000	35060000
chr1	35250000	35255000	chr1	35315000	35320000
chr1	35250000	35260000	chr1	35760000	35770000
chr1	35325000	35330000	chr1	35660000	35665000
chr1	35325000	35350000	chr1	36925000	36950000
chr1	35330000	35335000	chr1	35450000	35455000
chr1	35330000	35335000	chr1	35755000	35760000
chr1	35330000	35340000	chr1	36020000	36030000
chr1	35330000	35340000	chr1	36230000	36240000
chr1	35660000	35670000	chr1	36020000	36030000
chr1	35665000	35670000	chr1	35755000	35760000
chr1	35900000	35925000	chr1	36175000	36200000
chr1	35915000	35920000	chr1	36025000	36030000
chr1	35920000	35930000	chr1	35970000	35980000
chr1	36030000	36035000	chr1	36190000	36195000
chr1	36030000	36035000	chr1	36240000	36245000
chr1	36100000	36110000	chr1	36190000	36200000
chr1	36190000	36195000	chr1	36230000	36235000
chr1	36320000	36330000	chr1	36550000	36560000
chr1	36400000	36405000	chr1	36550000	36555000
chr1	36560000	36570000	chr1	36880000	36890000
chr1	36565000	36570000	chr1	36605000	36610000
chr1	36565000	36570000	chr1	36650000	36655000
chr1	36610000	36620000	chr1	36880000	36890000
chr1	36615000	36620000	chr1	36650000	36655000
chr1	36615000	36620000	chr1	36750000	36755000
chr1	36805000	36810000	chr1	36885000	36890000
chr1	37040000	37050000	chr1	37890000	37900000
chr1	37150000	37175000	chr1	37475000	37500000
chr1	37150000	37175000	chr1	37775000	37800000
chr1	37160000	37170000	chr1	37900000	37910000
chr1	37325000	37350000	chr1	37775000	37800000
chr1	37330000	37335000	chr1	37900000	37905000
chr1	37475000	37500000	chr1	37775000	37800000
chr1	37900000	37925000	chr1	38300000	38325000
chr1	37915000	37920000	chr1	37950000	37955000
chr1	37920000	37925000	chr1	38065000	38070000
chr1	37920000	37925000	chr1	38145000	38150000
chr1	37950000	37975000	chr1	39300000	39325000
chr1	38020000	38030000	chr1	38320000	38330000
chr1	38025000	38030000	chr1	38145000	38150000
chr1	38025000	38050000	chr1	38450000	38475000
chr1	38065000	38070000	chr1	38145000	38150000
chr1	38170000	38180000	chr1	38320000	38330000
chr1	38270000	38275000	chr1	38325000	38330000
chr1	38325000	38350000	chr1	39475000	39500000
chr1	38350000	38360000	chr1	38400000	38410000
chr1	38350000	38360000	chr1	39300000	39310000
chr1	38355000	38360000	chr1	38445000	38450000
chr1	38490000	38495000	chr1	39285000	39290000
chr1	38500000	38510000	chr1	38960000	38970000
chr1	38505000	38510000	chr1	39050000	39055000
chr1	38625000	38650000	chr1	39050000	39075000
chr1	38700000	38725000	chr1	39275000	39300000
chr1	38820000	38830000	chr1	39060000	39070000
chr1	38930000	38940000	chr1	39050000	39060000
chr1	38960000	38965000	chr1	39050000	39055000
chr1	39075000	39080000	chr1	39280000	39285000
chr1	39550000	39555000	chr1	40005000	40010000
chr1	39550000	39575000	chr1	39850000	39875000
chr1	39550000	39575000	chr1	40175000	40200000
chr1	39560000	39565000	chr1	39725000	39730000
chr1	39565000	39570000	chr1	39655000	39660000
chr1	39565000	39570000	chr1	40115000	40120000
chr1	39655000	39660000	chr1	39725000	39730000
chr1	39740000	39750000	chr1	40000000	40010000
chr1	39740000	39750000	chr1	40110000	40120000
chr1	39860000	39870000	chr1	40000000	40010000
chr1	39955000	39960000	chr1	40000000	40005000
chr1	39980000	39990000	chr1	40230000	40240000
chr1	40060000	40070000	chr1	40260000	40270000
chr1	40070000	40080000	chr1	40120000	40130000
chr1	40070000	40080000	chr1	40180000	40190000
chr1	40150000	40175000	chr1	40475000	40500000
chr1	40160000	40170000	chr1	40370000	40380000
chr1	40165000	40170000	chr1	40260000	40265000
chr1	40280000	40285000	chr1	40370000	40375000
chr1	40280000	40285000	chr1	40495000	40500000
chr1	40290000	40295000	chr1	40435000	40440000
chr1	40380000	40385000	chr1	40435000	40440000
chr1	40385000	40390000	chr1	40495000	40500000
chr1	40435000	40440000	chr1	40495000	40500000
chr1	40545000	40550000	chr1	40800000	40805000
chr1	40610000	40615000	chr1	40800000	40805000
chr1	40610000	40615000	chr1	40870000	40875000
chr1	40800000	40805000	chr1	40865000	40870000
chr1	41090000	41095000	chr1	41135000	41140000
chr1	41090000	41095000	chr1	41315000	41320000
chr1	41090000	41100000	chr1	41410000	41420000
chr1	41235000	41240000	chr1	41315000	41320000
chr1	41235000	41240000	chr1	41415000	41420000
chr1	41310000	41315000	chr1	41415000	41420000
chr1	41730000	41740000	chr1	41890000	41900000
chr1	41790000	41795000	chr1	41895000	41900000
chr1	41840000	41845000	chr1	41880000	41885000
chr1	41980000	41990000	chr1	42620000	42630000
chr1	42035000	42040000	chr1	42230000	42235000
chr1	42040000	42045000	chr1	42120000	42125000
chr1	42040000	42045000	chr1	42620000	42625000
chr1	42040000	42045000	chr1	42645000	42650000
chr1	42040000	42050000	chr1	42180000	42190000
chr1	42040000	42050000	chr1	42270000	42280000
chr1	42190000	42195000	chr1	42275000	42280000
chr1	42220000	42225000	chr1	42265000	42270000
chr1	42220000	42225000	chr1	42315000	42320000
chr1	42275000	42300000	chr1	42600000	42625000
chr1	42640000	42645000	chr1	42805000	42810000
chr1	42800000	42825000	chr1	43525000	43550000
chr1	42810000	42815000	chr1	42920000	42925000
chr1	42810000	42815000	chr1	43220000	43225000
chr1	42810000	42820000	chr1	43040000	43050000
chr1	42810000	42820000	chr1	43120000	43130000
chr1	43025000	43050000	chr1	43525000	43550000
chr1	43040000	43045000	chr1	43210000	43215000
chr1	43240000	43245000	chr1	43385000	43390000
chr1	43240000	43245000	chr1	43540000	43545000
chr1	43375000	43400000	chr1	43875000	43900000
chr1	43385000	43390000	chr1	43420000	43425000
chr1	43385000	43390000	chr1	43535000	43540000
chr1	43605000	43610000	chr1	43695000	43700000
chr1	43675000	43700000	chr1	44500000	44525000
chr1	43690000	43695000	chr1	43880000	43885000
chr1	43695000	43700000	chr1	44400000	44405000
chr1	43705000	43710000	chr1	43820000	43825000
chr1	43755000	43760000	chr1	43820000	43825000
chr1	43990000	43995000	chr1	44115000	44120000
chr1	43990000	43995000	chr1	44215000	44220000
chr1	43990000	43995000	chr1	44400000	44405000
chr1	43990000	43995000	chr1	44495000	44500000
chr1	44115000	44120000	chr1	44400000	44405000
chr1	44225000	44230000	chr1	44400000	44405000
chr1	44230000	44240000	chr1	44510000	44520000
chr1	44240000	44250000	chr1	44290000	44300000
chr1	44295000	44300000	chr1	44400000	44405000
chr1	44320000	44325000	chr1	44400000	44405000
chr1	44555000	44560000	chr1	45060000	45065000
chr1	44560000	44570000	chr1	44780000	44790000
chr1	44680000	44690000	chr1	44780000	44790000
chr1	44690000	44700000	chr1	45060000	45070000
chr1	44840000	44845000	chr1	45060000	45065000
chr1	44840000	44845000	chr1	45115000	45120000
chr1	45070000	45080000	chr1	45120000	45130000
chr1	45180000	45185000	chr1	45475000	45480000
chr1	45180000	45185000	chr1	45765000	45770000
chr1	45180000	45190000	chr1	45440000	45450000
chr1	45180000	45190000	chr1	45950000	45960000
chr1	45195000	45200000	chr1	45240000	45245000
chr1	45195000	45200000	chr1	45285000	45290000
chr1	45255000	45260000	chr1	45765000	45770000
chr1	45265000	45270000	chr1	45475000	45480000
chr1	45280000	45290000	chr1	45950000	45960000
chr1	45300000	45305000	chr1	45475000	45480000
chr1	45475000	45480000	chr1	46035000	46040000
chr1	45475000	45500000	chr1	46475000	46500000
chr1	45480000	45485000	chr1	45765000	45770000
chr1	45480000	45485000	chr1	45955000	45960000
chr1	45480000	45490000	chr1	45690000	45700000
chr1	45825000	45830000	chr1	45955000	45960000
chr1	45830000	45835000	chr1	46035000	46040000
chr1	45975000	45980000	chr1	46035000	46040000
chr1	45975000	45980000	chr1	46215000	46220000
chr1	46040000	46050000	chr1	46640000	46650000
chr1	46045000	46050000	chr1	46215000	46220000
chr1	46100000	46125000	chr1	46300000	46325000
chr1	46110000	46115000	chr1	46215000	46220000
chr1	46150000	46155000	chr1	46215000	46220000
chr1	46300000	46325000	chr1	46625000	46650000
chr1	46500000	46505000	chr1	46590000	46595000
chr1	46500000	46505000	chr1	46645000	46650000
chr1	46645000	46650000	chr1	46690000	46695000
chr1	46710000	46715000	chr1	46810000	46815000
chr1	46765000	46770000	chr1	46810000	46815000
chr1	46860000	46870000	chr1	46990000	47000000
chr1	46910000	46915000	chr1	47185000	47190000
chr1	46940000	46945000	chr1	46980000	46985000
chr1	46940000	46950000	chr1	47180000	47190000
chr1	47000000	47005000	chr1	47190000	47195000
chr1	47080000	47085000	chr1	47190000	47195000
chr1	47080000	47090000	chr1	47130000	47140000
chr1	47340000	47345000	chr1	47640000	47645000
chr1	47340000	47350000	chr1	47450000	47460000
chr1	47340000	47350000	chr1	47550000	47560000
chr1	47390000	47400000	chr1	47610000	47620000
chr1	47640000	47650000	chr1	48170000	48180000
chr1	47645000	47650000	chr1	47890000	47895000
chr1	47780000	47790000	chr1	47890000	47900000
chr1	47840000	47850000	chr1	47890000	47900000
chr1	47850000	47860000	chr1	48170000	48180000
chr1	47900000	47925000	chr1	48175000	48200000
chr1	47990000	48000000	chr1	48170000	48180000
chr1	48200000	48205000	chr1	48395000	48400000
chr1	48450000	48475000	chr1	48650000	48675000
chr1	48460000	48465000	chr1	48525000	48530000
chr1	48550000	48575000	chr1	48950000	48975000
chr1	48575000	48580000	chr1	48665000	48670000
chr1	49025000	49050000	chr1	49275000	49300000
chr1	49140000	49145000	chr1	50810000	50815000
chr1	49145000	49150000	chr1	49280000	49285000
chr1	49375000	49400000	chr1	50800000	50825000
chr1	50825000	50850000	chr1	51150000	51175000
chr1	50825000	50850000	chr1	51650000	51675000
chr1	50835000	50840000	chr1	51070000	51075000
chr1	51235000	51240000	chr1	51655000	51660000
chr1	51330000	51335000	chr1	51655000	51660000
chr1	51650000	51675000	chr1	52000000	52025000
chr1	51700000	51710000	chr1	51760000	51770000
chr1	51800000	51825000	chr1	52000000	52025000
chr1	51910000	51915000	chr1	52000000	52005000
chr1	52030000	52035000	chr1	52235000	52240000
chr1	52350000	52375000	chr1	52750000	52775000
chr1	52360000	52365000	chr1	52465000	52470000
chr1	52600000	52610000	chr1	52760000	52770000
chr1	52600000	52610000	chr1	52840000	52850000
chr1	52600000	52610000	chr1	53130000	53140000
chr1	52870000	52875000	chr1	53155000	53160000
chr1	53165000	53170000	chr1	53300000	53305000
chr1	53165000	53170000	chr1	53390000	53395000
chr1	53165000	53170000	chr1	53645000	53650000
chr1	53385000	53390000	chr1	53640000	53645000
chr1	53740000	53745000	chr1	53855000	53860000
chr1	53790000	53795000	chr1	53855000	53860000
chr1	53950000	53955000	chr1	54040000	54045000
chr1	53950000	53960000	chr1	54210000	54220000
chr1	54320000	54330000	chr1	54530000	54540000
chr1	54325000	54350000	chr1	54950000	54975000
chr1	54340000	54345000	chr1	54410000	54415000
chr1	54530000	54540000	chr1	54880000	54890000
chr1	54530000	54540000	chr1	54950000	54960000
chr1	54530000	54540000	chr1	55270000	55280000
chr1	54585000	54590000	chr1	54865000	54870000
chr1	54585000	54590000	chr1	54955000	54960000
chr1	54735000	54740000	chr1	54955000	54960000
chr1	54770000	54780000	chr1	54950000	54960000
chr1	54820000	54825000	chr1	54865000	54870000
chr1	54820000	54825000	chr1	54955000	54960000
chr1	54870000	54875000	chr1	54955000	54960000
chr1	54950000	54960000	chr1	55270000	55280000
chr1	55140000	55145000	chr1	55275000	55280000
chr1	55415000	55420000	chr1	55460000	55465000
chr1	55605000	55610000	chr1	55740000	55745000
chr1	55740000	55750000	chr1	57280000	57290000
chr1	55750000	55755000	chr1	55800000	55805000
chr1	55750000	55755000	chr1	57050000	57055000
chr1	55750000	55760000	chr1	57170000	57180000
chr1	55825000	55850000	chr1	56325000	56350000
chr1	55840000	55845000	chr1	57050000	57055000
chr1	55840000	55850000	chr1	56870000	56880000
chr1	55840000	55850000	chr1	57170000	57180000
chr1	55925000	55950000	chr1	56350000	56375000
chr1	56320000	56330000	chr1	56870000	56880000
chr1	56325000	56330000	chr1	57045000	57050000
chr1	56325000	56350000	chr1	57250000	57275000
chr1	56655000	56660000	chr1	57045000	57050000
chr1	56715000	56720000	chr1	57045000	57050000
chr1	56875000	56880000	chr1	57045000	57050000
chr1	56935000	56940000	chr1	57045000	57050000
chr1	57050000	57060000	chr1	57280000	57290000
chr1	57220000	57225000	chr1	57285000	57290000
chr1	57275000	57300000	chr1	57800000	57825000
chr1	57275000	57300000	chr1	59100000	59125000
chr1	57290000	57300000	chr1	58510000	58520000
chr1	57290000	57300000	chr1	59010000	59020000
chr1	57295000	57300000	chr1	57430000	57435000
chr1	58470000	58480000	chr1	59010000	59020000
chr1	58475000	58480000	chr1	58620000	58625000
chr1	58530000	58535000	chr1	58620000	58625000
chr1	58530000	58540000	chr1	59010000	59020000
chr1	58575000	58580000	chr1	58620000	58625000
chr1	58620000	58630000	chr1	59010000	59020000
chr1	58975000	58980000	chr1	59010000	59015000
chr1	58980000	58985000	chr1	59115000	59120000
chr1	58980000	58990000	chr1	60220000	60230000
chr1	59030000	59035000	chr1	59115000	59120000
chr1	59200000	59210000	chr1	60180000	60190000
chr1	59200000	59210000	chr1	60220000	60230000
chr1	59200000	59225000	chr1	60400000	60425000
chr1	59240000	59250000	chr1	59480000	59490000
chr1	59240000	59250000	chr1	60160000	60170000
chr1	59250000	59255000	chr1	59760000	59765000
chr1	59475000	59500000	chr1	59750000	59775000
chr1	59750000	59760000	chr1	60220000	60230000
chr1	60170000	60175000	chr1	60225000	60230000
chr1	60345000	60350000	chr1	60410000	60415000
chr1	60365000	60370000	chr1	60405000	60410000
chr1	60425000	60450000	chr1	61500000	61525000
chr1	60425000	60450000	chr1	62300000	62325000
chr1	60435000	60440000	chr1	61230000	61235000
chr1	60725000	60750000	chr1	61225000	61250000
chr1	60725000	60750000	chr1	61500000	61525000
chr1	61300000	61325000	chr1	62300000	62325000
chr1	61315000	61320000	chr1	61505000	61510000
chr1	61440000	61445000	chr1	61505000	61510000
chr1	61440000	61445000	chr1	61920000	61925000
chr1	61500000	61525000	chr1	62050000	62075000
chr1	61500000	61525000	chr1	62300000	62325000
chr1	61510000	61520000	chr1	61900000	61910000
chr1	62000000	62025000	chr1	62300000	62325000
chr1	62545000	62550000	chr1	62585000	62590000
chr1	62640000	62645000	chr1	62870000	62875000
chr1	62640000	62645000	chr1	63210000	63215000
chr1	62970000	62975000	chr1	63210000	63215000
chr1	63425000	63430000	chr1	63610000	63615000
chr1	63425000	63450000	chr1	63900000	63925000
chr1	63525000	63530000	chr1	63615000	63620000
chr1	63780000	63785000	chr1	63905000	63910000
chr1	63780000	63790000	chr1	64000000	64010000
chr1	64140000	64145000	chr1	64380000	64385000
chr1	64140000	64150000	chr1	64700000	64710000
chr1	64150000	64160000	chr1	64600000	64610000
chr1	64400000	64405000	chr1	64600000	64605000
chr1	64400000	64405000	chr1	64705000	64710000
chr1	64600000	64605000	chr1	64705000	64710000
chr1	64725000	64750000	chr1	65125000	65150000
chr1	64725000	64750000	chr1	66150000	66175000
chr1	64730000	64735000	chr1	65290000	65295000
chr1	64730000	64740000	chr1	65670000	65680000
chr1	65300000	65325000	chr1	65500000	65525000
chr1	65520000	65525000	chr1	66150000	66155000
chr1	65525000	65530000	chr1	65675000	65680000
chr1	65700000	65705000	chr1	66150000	66155000
chr1	65700000	65710000	chr1	65920000	65930000
chr1	65875000	65900000	chr1	66700000	66725000
chr1	65895000	65900000	chr1	66150000	66155000
chr1	66415000	66420000	chr1	66705000	66710000
chr1	66420000	66430000	chr1	66910000	66920000
chr1	66420000	66430000	chr1	67190000	67200000
chr1	66705000	66710000	chr1	66910000	66915000
chr1	66710000	66715000	chr1	67190000	67195000
chr1	66740000	66745000	chr1	66805000	66810000
chr1	66740000	66750000	chr1	66900000	66910000
chr1	66745000	66750000	chr1	66845000	66850000
chr1	66810000	66815000	chr1	66900000	66905000
chr1	66840000	66850000	chr1	66900000	66910000
chr1	66840000	66850000	chr1	67190000	67200000
chr1	66865000	66870000	chr1	66900000	66905000
chr1	66920000	66930000	chr1	67190000	67200000
chr1	67050000	67075000	chr1	67175000	67200000
chr1	67110000	67115000	chr1	67190000	67195000
chr1	67225000	67230000	chr1	67610000	67615000
chr1	67225000	67230000	chr1	67965000	67970000
chr1	67225000	67250000	chr1	67675000	67700000
chr1	67460000	67465000	chr1	67610000	67615000
chr1	67460000	67465000	chr1	67675000	67680000
chr1	67460000	67465000	chr1	67965000	67970000
chr1	67610000	67615000	chr1	67965000	67970000
chr1	67610000	67620000	chr1	67670000	67680000
chr1	67610000	67620000	chr1	67810000	67820000
chr1	67695000	67700000	chr1	67965000	67970000
chr1	67800000	67825000	chr1	68225000	68250000
chr1	67810000	67815000	chr1	67965000	67970000
chr1	67900000	67905000	chr1	67955000	67960000
chr1	68000000	68005000	chr1	68225000	68230000
chr1	68000000	68025000	chr1	68575000	68600000
chr1	68000000	68025000	chr1	68800000	68825000
chr1	68025000	68030000	chr1	68150000	68155000
chr1	68150000	68155000	chr1	68225000	68230000
chr1	68230000	68240000	chr1	68310000	68320000
chr1	68230000	68240000	chr1	68580000	68590000
chr1	68300000	68325000	chr1	68800000	68825000
chr1	68315000	68320000	chr1	68575000	68580000
chr1	68580000	68590000	chr1	68900000	68910000
chr1	68580000	68590000	chr1	70200000	70210000
chr1	68585000	68590000	chr1	68805000	68810000
chr1	68925000	68950000	chr1	70200000	70225000
chr1	69060000	69070000	chr1	70200000	70210000
chr1	69750000	69775000	chr1	70150000	70175000
chr1	70590000	70600000	chr1	71510000	71520000
chr1	70600000	70605000	chr1	70975000	70980000
chr1	70670000	70680000	chr1	71540000	71550000
chr1	70730000	70740000	chr1	70970000	70980000
chr1	70990000	70995000	chr1	71515000	71520000
chr1	71150000	71155000	chr1	71515000	71520000
chr1	71650000	71675000	chr1	71975000	72000000
chr1	71660000	71665000	chr1	71820000	71825000
chr1	72050000	72055000	chr1	72500000	72505000
chr1	72725000	72750000	chr1	72825000	72850000
chr1	73075000	73100000	chr1	73650000	73675000
chr1	74275000	74300000	chr1	75150000	75175000
chr1	74300000	74310000	chr1	74460000	74470000
chr1	74300000	74325000	chr1	74925000	74950000
chr1	74450000	74475000	chr1	74925000	74950000
chr1	74450000	74475000	chr1	75175000	75200000
chr1	74660000	74670000	chr1	75190000	75200000
chr1	74950000	74975000	chr1	75150000	75175000
chr1	75175000	75200000	chr1	76175000	76200000
chr1	75225000	75250000	chr1	76075000	76100000
chr1	75235000	75240000	chr1	75665000	75670000
chr1	75725000	75730000	chr1	76095000	76100000
chr1	75850000	75875000	chr1	76075000	76100000
chr1	76190000	76195000	chr1	76250000	76255000
chr1	76370000	76380000	chr1	76620000	76630000
chr1	76600000	76625000	chr1	77200000	77225000
chr1	76600000	76625000	chr1	77350000	77375000
chr1	76600000	76625000	chr1	78575000	78600000
chr1	76620000	76625000	chr1	77605000	77610000
chr1	76775000	76800000	chr1	77325000	77350000
chr1	76790000	76800000	chr1	77600000	77610000
chr1	76795000	76800000	chr1	77205000	77210000
chr1	77350000	77375000	chr1	77475000	77500000
chr1	77350000	77375000	chr1	77550000	77575000
chr1	77600000	77625000	chr1	78150000	78175000
chr1	77610000	77615000	chr1	78000000	78005000
chr1	77610000	77620000	chr1	78360000	78370000
chr1	77615000	77620000	chr1	78580000	78585000
chr1	78000000	78005000	chr1	78580000	78585000
chr1	78000000	78010000	chr1	78140000	78150000
chr1	78125000	78150000	chr1	79100000	79125000
chr1	78275000	78300000	chr1	78400000	78425000
chr1	78290000	78295000	chr1	78580000	78585000
chr1	78425000	78450000	chr1	79100000	79125000
chr1	78440000	78445000	chr1	78580000	78585000
chr1	78600000	78625000	chr1	78800000	78825000
chr1	78600000	78625000	chr1	79650000	79675000
chr1	78610000	78615000	chr1	79070000	79075000
chr1	78610000	78615000	chr1	79120000	79125000
chr1	78790000	78800000	chr1	79070000	79080000
chr1	79070000	79080000	chr1	79290000	79300000
chr1	79085000	79090000	chr1	79120000	79125000
chr1	79150000	79160000	chr1	79660000	79670000
chr1	79300000	79310000	chr1	79810000	79820000
chr1	79300000	79325000	chr1	79500000	79525000
chr1	79305000	79310000	chr1	79660000	79665000
chr1	79955000	79960000	chr1	80680000	80685000
chr1	81880000	81885000	chr1	82225000	82230000
chr1	82015000	82020000	chr1	82060000	82065000
chr1	82015000	82020000	chr1	82150000	82155000
chr1	82015000	82020000	chr1	82215000	82220000
chr1	83750000	83775000	chr1	84325000	84350000
chr1	83770000	83775000	chr1	84045000	84050000
chr1	83770000	83780000	chr1	83960000	83970000
chr1	83965000	83970000	chr1	84325000	84330000
chr1	84050000	84075000	chr1	84325000	84350000
chr1	84375000	84400000	chr1	85075000	85100000
chr1	84390000	84400000	chr1	84590000	84600000
chr1	84390000	84400000	chr1	85230000	85240000
chr1	84395000	84400000	chr1	84900000	84905000
chr1	84575000	84600000	chr1	85225000	85250000
chr1	84610000	84615000	chr1	84895000	84900000
chr1	84610000	84615000	chr1	85085000	85090000
chr1	84735000	84740000	chr1	85085000	85090000
chr1	84900000	84905000	chr1	85215000	85220000
chr1	84900000	84910000	chr1	85000000	85010000
chr1	84905000	84910000	chr1	85085000	85090000
chr1	84905000	84910000	chr1	85235000	85240000
chr1	84940000	84950000	chr1	85080000	85090000
chr1	84950000	84975000	chr1	85725000	85750000
chr1	85035000	85040000	chr1	85085000	85090000
chr1	85130000	85135000	chr1	85185000	85190000
chr1	85130000	85135000	chr1	85215000	85220000
chr1	85410000	85415000	chr1	85460000	85465000
chr1	85410000	85415000	chr1	85490000	85495000
chr1	85410000	85415000	chr1	85715000	85720000
chr1	85570000	85580000	chr1	85720000	85730000
chr1	85770000	85775000	chr1	86040000	86045000
chr1	85770000	85775000	chr1	86480000	86485000
chr1	85770000	85780000	chr1	85960000	85970000
chr1	85770000	85780000	chr1	86160000	86170000
chr1	85770000	85780000	chr1	86350000	86360000
chr1	85770000	85780000	chr1	86970000	86980000
chr1	85960000	85970000	chr1	86030000	86040000
chr1	86350000	86375000	chr1	86800000	86825000
chr1	86360000	86365000	chr1	86480000	86485000
chr1	86825000	86850000	chr1	87550000	87575000
chr1	86840000	86850000	chr1	87170000	87180000
chr1	86845000	86850000	chr1	86965000	86970000
chr1	86950000	86975000	chr1	87200000	87225000
chr1	87295000	87300000	chr1	87430000	87435000
chr1	87295000	87300000	chr1	87550000	87555000
chr1	87430000	87440000	chr1	87550000	87560000
chr1	87490000	87500000	chr1	87540000	87550000
chr1	87610000	87620000	chr1	87750000	87760000
chr1	87610000	87620000	chr1	88410000	88420000
chr1	87775000	87800000	chr1	88400000	88425000
chr1	87775000	87800000	chr1	88525000	88550000
chr1	87790000	87800000	chr1	87910000	87920000
chr1	88435000	88440000	chr1	88525000	88530000
chr1	88640000	88650000	chr1	88760000	88770000
chr1	88640000	88650000	chr1	89330000	89340000
chr1	89120000	89125000	chr1	89340000	89345000
chr1	89200000	89210000	chr1	89330000	89340000
chr1	89425000	89450000	chr1	90225000	90250000
chr1	89450000	89475000	chr1	90075000	90100000
chr1	89460000	89465000	chr1	89665000	89670000
chr1	89460000	89465000	chr1	89825000	89830000
chr1	89460000	89465000	chr1	89920000	89925000
chr1	89465000	89470000	chr1	89740000	89745000
chr1	89550000	89560000	chr1	89820000	89830000
chr1	89555000	89560000	chr1	89740000	89745000
chr1	89660000	89670000	chr1	89820000	89830000
chr1	89945000	89950000	chr1	90055000	90060000
chr1	89945000	89950000	chr1	90220000	90225000
chr1	89950000	89960000	chr1	90450000	90460000
chr1	89985000	89990000	chr1	90065000	90070000
chr1	89985000	89990000	chr1	90225000	90230000
chr1	90095000	90100000	chr1	90225000	90230000
chr1	90095000	90100000	chr1	90450000	90455000
chr1	90240000	90250000	chr1	90450000	90460000
chr1	90250000	90255000	chr1	90305000	90310000
chr1	90265000	90270000	chr1	90450000	90455000
chr1	90270000	90280000	chr1	90420000	90430000
chr1	90575000	90600000	chr1	91175000	91200000
chr1	90575000	90600000	chr1	91300000	91325000
chr1	90580000	90585000	chr1	90750000	90755000
chr1	90580000	90590000	chr1	91040000	91050000
chr1	90580000	90590000	chr1	91740000	91750000
chr1	90590000	90600000	chr1	91630000	91640000
chr1	90940000	90950000	chr1	91310000	91320000
chr1	91080000	91090000	chr1	91630000	91640000
chr1	91185000	91190000	chr1	91425000	91430000
chr1	91185000	91190000	chr1	91630000	91635000
chr1	91485000	91490000	chr1	91630000	91635000
chr1	91630000	91635000	chr1	91740000	91745000
chr1	91630000	91640000	chr1	92390000	92400000
chr1	91725000	91750000	chr1	92750000	92775000
chr1	91740000	91750000	chr1	91860000	91870000
chr1	91745000	91750000	chr1	91975000	91980000
chr1	91745000	91750000	chr1	92390000	92395000
chr1	91970000	91980000	chr1	92750000	92760000
chr1	91975000	91980000	chr1	92390000	92395000
chr1	92460000	92470000	chr1	92750000	92760000
chr1	92460000	92470000	chr1	93080000	93090000
chr1	92460000	92470000	chr1	93270000	93280000
chr1	92770000	92780000	chr1	92920000	92930000
chr1	92770000	92780000	chr1	93290000	93300000
chr1	92775000	92780000	chr1	93060000	93065000
chr1	92775000	92780000	chr1	93085000	93090000
chr1	92925000	92930000	chr1	93060000	93065000
chr1	92925000	92950000	chr1	93275000	93300000
chr1	92950000	92955000	chr1	93000000	93005000
chr1	92950000	92960000	chr1	93060000	93070000
chr1	93000000	93005000	chr1	93060000	93065000
chr1	93215000	93220000	chr1	93280000	93285000
chr1	93300000	93325000	chr1	94325000	94350000
chr1	93315000	93320000	chr1	93525000	93530000
chr1	93320000	93325000	chr1	93420000	93425000
chr1	93320000	93325000	chr1	93460000	93465000
chr1	93420000	93425000	chr1	93455000	93460000
chr1	93485000	93490000	chr1	93525000	93530000
chr1	93750000	93775000	chr1	94275000	94300000
chr1	93770000	93775000	chr1	94080000	94085000
chr1	93890000	93900000	chr1	94270000	94280000
chr1	93900000	93910000	chr1	94090000	94100000
chr1	93900000	93910000	chr1	94320000	94330000
chr1	94095000	94100000	chr1	94195000	94200000
chr1	94095000	94100000	chr1	94275000	94280000
chr1	94520000	94530000	chr1	95270000	95280000
chr1	94525000	94530000	chr1	94800000	94805000
chr1	94525000	94530000	chr1	94920000	94925000
chr1	94940000	94945000	chr1	95270000	95275000
chr1	94980000	94990000	chr1	95500000	95510000
chr1	94985000	94990000	chr1	95270000	95275000
chr1	94990000	95000000	chr1	95060000	95070000
chr1	95320000	95325000	chr1	95505000	95510000
chr1	95320000	95325000	chr1	95700000	95705000
chr1	95550000	95555000	chr1	95700000	95705000
chr1	95550000	95575000	chr1	96200000	96225000
chr1	95750000	95775000	chr1	96525000	96550000
chr1	95750000	95775000	chr1	97300000	97325000
chr1	95910000	95920000	chr1	96530000	96540000
chr1	96700000	96705000	chr1	97310000	97315000
chr1	97425000	97450000	chr1	98275000	98300000
chr1	97430000	97435000	chr1	98515000	98520000
chr1	97430000	97440000	chr1	98930000	98940000
chr1	97595000	97600000	chr1	98515000	98520000
chr1	97600000	97625000	chr1	97975000	98000000
chr1	97600000	97625000	chr1	98275000	98300000
chr1	97700000	97725000	chr1	97975000	98000000
chr1	97700000	97725000	chr1	98275000	98300000
chr1	97700000	97725000	chr1	98925000	98950000
chr1	97710000	97720000	chr1	98510000	98520000
chr1	97975000	98000000	chr1	98500000	98525000
chr1	98130000	98140000	chr1	98510000	98520000
chr1	98130000	98140000	chr1	98930000	98940000
chr1	98290000	98300000	chr1	98510000	98520000
chr1	98520000	98525000	chr1	98930000	98935000
chr1	99020000	99030000	chr1	99220000	99230000
chr1	99140000	99150000	chr1	99190000	99200000
chr1	99250000	99275000	chr1	99925000	99950000
chr1	99260000	99265000	chr1	99405000	99410000
chr1	99625000	99650000	chr1	100150000	100175000
chr1	99640000	99650000	chr1	99940000	99950000
chr1	99950000	99975000	chr1	100150000	100175000
chr1	100210000	100220000	chr1	100500000	100510000
chr1	100250000	100275000	chr1	101050000	101075000
chr1	100265000	100270000	chr1	100500000	100505000
chr1	100270000	100275000	chr1	100920000	100925000
chr1	100270000	100275000	chr1	101330000	101335000
chr1	100500000	100525000	chr1	100900000	100925000
chr1	100725000	100750000	chr1	101325000	101350000
chr1	100740000	100745000	chr1	100920000	100925000
chr1	100925000	100950000	chr1	101050000	101075000
chr1	100930000	100935000	chr1	101330000	101335000
chr1	101070000	101075000	chr1	101330000	101335000
chr1	101375000	101400000	chr1	101575000	101600000
chr1	101375000	101400000	chr1	101700000	101725000
chr1	101385000	101390000	chr1	101900000	101905000
chr1	101390000	101395000	chr1	101750000	101755000
chr1	101490000	101495000	chr1	101700000	101705000
chr1	101600000	101605000	chr1	101700000	101705000
chr1	101600000	101605000	chr1	101750000	101755000
chr1	101600000	101610000	chr1	101900000	101910000
chr1	101700000	101705000	chr1	101750000	101755000
chr1	101775000	101780000	chr1	101820000	101825000
chr1	101775000	101780000	chr1	101900000	101905000
chr1	101820000	101825000	chr1	101875000	101880000
chr1	101825000	101830000	chr1	101900000	101905000
chr1	101975000	102000000	chr1	102650000	102675000
chr1	101980000	101990000	chr1	102900000	102910000
chr1	102225000	102250000	chr1	102650000	102675000
chr1	103570000	103575000	chr1	104055000	104060000
chr1	104475000	104500000	chr1	105175000	105200000
chr1	104490000	104495000	chr1	104675000	104680000
chr1	105175000	105200000	chr1	105400000	105425000
chr1	105185000	105190000	chr1	105570000	105575000
chr1	105190000	105200000	chr1	105320000	105330000
chr1	105320000	105325000	chr1	105425000	105430000
chr1	105320000	105325000	chr1	105570000	105575000
chr1	105320000	105330000	chr1	106340000	106350000
chr1	106560000	106570000	chr1	107680000	107690000
chr1	107500000	107505000	chr1	107680000	107685000
chr1	107815000	107820000	chr1	108070000	108075000
chr1	107970000	107975000	chr1	108070000	108075000
chr1	107970000	107980000	chr1	108040000	108050000
chr1	107970000	107980000	chr1	108290000	108300000
chr1	108050000	108075000	chr1	108275000	108300000
chr1	108320000	108325000	chr1	108665000	108670000
chr1	108320000	108330000	chr1	109180000	109190000
chr1	108325000	108350000	chr1	108500000	108525000
chr1	108435000	108440000	chr1	108665000	108670000
chr1	108750000	108775000	chr1	109100000	109125000
chr1	108750000	108775000	chr1	109175000	109200000
chr1	109050000	109055000	chr1	109100000	109105000
chr1	109230000	109235000	chr1	109655000	109660000
chr1	109370000	109375000	chr1	109440000	109445000
chr1	109370000	109380000	chr1	109650000	109660000
chr1	109500000	109510000	chr1	109640000	109650000
chr1	109645000	109650000	chr1	109735000	109740000
chr1	109695000	109700000	chr1	109735000	109740000
chr1	109740000	109745000	chr1	109940000	109945000
chr1	109800000	109810000	chr1	110070000	110080000
chr1	109805000	109810000	chr1	109940000	109945000
chr1	109815000	109820000	chr1	110035000	110040000
chr1	109940000	109950000	chr1	110070000	110080000
chr1	110035000	110040000	chr1	110070000	110075000
chr1	110080000	110090000	chr1	110550000	110560000
chr1	110085000	110090000	chr1	110170000	110175000
chr1	110085000	110090000	chr1	110315000	110320000
chr1	110085000	110090000	chr1	110520000	110525000
chr1	110180000	110190000	chr1	110310000	110320000
chr1	110180000	110190000	chr1	110450000	110460000
chr1	110185000	110190000	chr1	110520000	110525000
chr1	110195000	110200000	chr1	110230000	110235000
chr1	110315000	110320000	chr1	110520000	110525000
chr1	110575000	110600000	chr1	110825000	110850000
chr1	110575000	110600000	chr1	110975000	111000000
chr1	110590000	110595000	chr1	110645000	110650000
chr1	110745000	110750000	chr1	110855000	110860000
chr1	110745000	110750000	chr1	110995000	111000000
chr1	110750000	110755000	chr1	110785000	110790000
chr1	110805000	110810000	chr1	110855000	110860000
chr1	110880000	110885000	chr1	110950000	110955000
chr1	110955000	110960000	chr1	110995000	111000000
chr1	111060000	111065000	chr1	111325000	111330000
chr1	111065000	111070000	chr1	111155000	111160000
chr1	111090000	111100000	chr1	111150000	111160000
chr1	111150000	111175000	chr1	111525000	111550000
chr1	111150000	111175000	chr1	112300000	112325000
chr1	111170000	111175000	chr1	111225000	111230000
chr1	111170000	111175000	chr1	111305000	111310000
chr1	111325000	111330000	chr1	111410000	111415000
chr1	111325000	111330000	chr1	111530000	111535000
chr1	111325000	111350000	chr1	111875000	111900000
chr1	111415000	111420000	chr1	111505000	111510000
chr1	111420000	111425000	chr1	111765000	111770000
chr1	111525000	111550000	chr1	112700000	112725000
chr1	111570000	111575000	chr1	111875000	111880000
chr1	111570000	111575000	chr1	111935000	111940000
chr1	111570000	111580000	chr1	111730000	111740000
chr1	111570000	111580000	chr1	112310000	112320000
chr1	111590000	111595000	chr1	111625000	111630000
chr1	111765000	111770000	chr1	111875000	111880000
chr1	111765000	111770000	chr1	111940000	111945000
chr1	111765000	111770000	chr1	112140000	112145000
chr1	111765000	111770000	chr1	112310000	112315000
chr1	112000000	112025000	chr1	112900000	112925000
chr1	112020000	112030000	chr1	112290000	112300000
chr1	112050000	112055000	chr1	112195000	112200000
chr1	112050000	112060000	chr1	112160000	112170000
chr1	112250000	112260000	chr1	112300000	112310000
chr1	112325000	112350000	chr1	112500000	112525000
chr1	112325000	112350000	chr1	112875000	112900000
chr1	112930000	112935000	chr1	113005000	113010000
chr1	112930000	112935000	chr1	113155000	113160000
chr1	112930000	112935000	chr1	113250000	113255000
chr1	112930000	112935000	chr1	113345000	113350000
chr1	112940000	112950000	chr1	113610000	113620000
chr1	113000000	113010000	chr1	113150000	113160000
chr1	113000000	113010000	chr1	113250000	113260000
chr1	113040000	113045000	chr1	113250000	113255000
chr1	113040000	113050000	chr1	113150000	113160000
chr1	113040000	113050000	chr1	113210000	113220000
chr1	113160000	113165000	chr1	113250000	113255000
chr1	113160000	113170000	chr1	113210000	113220000
chr1	113255000	113260000	chr1	113345000	113350000
chr1	113255000	113260000	chr1	113500000	113505000
chr1	113260000	113265000	chr1	113585000	113590000
chr1	113350000	113355000	chr1	113585000	113590000
chr1	113420000	113425000	chr1	113490000	113495000
chr1	113420000	113425000	chr1	113585000	113590000
chr1	113500000	113505000	chr1	113585000	113590000
chr1	113680000	113685000	chr1	114225000	114230000
chr1	113680000	113690000	chr1	113990000	114000000
chr1	114350000	114375000	chr1	114825000	114850000
chr1	114350000	114375000	chr1	115250000	115275000
chr1	114375000	114380000	chr1	114445000	114450000
chr1	114400000	114405000	chr1	114445000	114450000
chr1	114500000	114525000	chr1	115250000	115275000
chr1	114520000	114525000	chr1	114825000	114830000
chr1	114520000	114525000	chr1	115100000	115105000
chr1	114880000	114890000	chr1	115210000	115220000
chr1	114880000	114890000	chr1	115250000	115260000
chr1	114880000	114890000	chr1	115590000	115600000
chr1	114885000	114890000	chr1	115100000	115105000
chr1	114975000	115000000	chr1	115100000	115125000
chr1	115300000	115325000	chr1	115625000	115650000
chr1	115500000	115525000	chr1	116125000	116150000
chr1	115520000	115525000	chr1	115595000	115600000
chr1	115520000	115525000	chr1	115655000	115660000
chr1	115595000	115600000	chr1	115640000	115645000
chr1	115675000	115700000	chr1	116300000	116325000
chr1	115680000	115685000	chr1	116010000	116015000
chr1	115680000	115685000	chr1	116135000	116140000
chr1	115800000	115825000	chr1	116000000	116025000
chr1	116080000	116090000	chr1	116240000	116250000
chr1	116150000	116155000	chr1	116245000	116250000
chr1	116150000	116155000	chr1	116310000	116315000
chr1	116260000	116265000	chr1	116310000	116315000
chr1	116350000	116355000	chr1	116520000	116525000
chr1	116350000	116360000	chr1	117040000	117050000
chr1	116675000	116700000	chr1	117575000	117600000
chr1	116680000	116685000	chr1	116920000	116925000
chr1	116680000	116690000	chr1	117040000	117050000
chr1	116775000	116780000	chr1	116920000	116925000
chr1	116775000	116780000	chr1	117025000	117030000
chr1	116900000	116925000	chr1	117200000	117225000
chr1	116920000	116930000	chr1	117040000	117050000
chr1	116920000	116930000	chr1	117600000	117610000
chr1	117100000	117110000	chr1	117360000	117370000
chr1	117115000	117120000	chr1	117215000	117220000
chr1	117120000	117125000	chr1	117595000	117600000
chr1	117280000	117285000	chr1	117360000	117365000
chr1	117280000	117285000	chr1	117425000	117430000
chr1	117280000	117285000	chr1	117595000	117600000
chr1	117360000	117370000	chr1	117590000	117600000
chr1	117600000	117610000	chr1	117910000	117920000
chr1	117605000	117610000	chr1	117670000	117675000
chr1	117605000	117610000	chr1	117825000	117830000
chr1	117850000	117855000	chr1	118215000	118220000
chr1	118065000	118070000	chr1	118435000	118440000
chr1	118070000	118080000	chr1	118300000	118310000
chr1	118075000	118080000	chr1	118215000	118220000
chr1	118690000	118700000	chr1	119550000	119560000
chr1	118760000	118770000	chr1	119550000	119560000
chr1	118825000	118850000	chr1	119250000	119275000
chr1	118845000	118850000	chr1	119550000	119555000
chr1	118870000	118880000	chr1	119540000	119550000
chr1	118870000	118880000	chr1	119810000	119820000
chr1	119000000	119025000	chr1	119525000	119550000
chr1	119350000	119375000	chr1	119525000	119550000
chr1	119680000	119685000	chr1	119815000	119820000
chr1	119680000	119685000	chr1	119900000	119905000
chr1	119765000	119770000	chr1	119815000	119820000
chr1	119825000	119830000	chr1	119865000	119870000
chr1	119825000	119830000	chr1	119910000	119915000
chr1	119855000	119860000	chr1	119900000	119905000
chr1	120150000	120155000	chr1	120210000	120215000
chr1	142580000	142590000	chr1	143490000	143500000
chr1	142600000	142610000	chr1	143480000	143490000
chr1	144570000	144580000	chr1	145060000	145070000
chr1	144910000	144920000	chr1	146520000	146530000
chr1	144915000	144920000	chr1	145055000	145060000
chr1	145100000	145125000	chr1	145550000	145575000
chr1	145275000	145300000	chr1	145700000	145725000
chr1	145420000	145425000	chr1	145455000	145460000
chr1	145425000	145430000	chr1	145535000	145540000
chr1	145470000	145475000	chr1	145505000	145510000
chr1	145520000	145525000	chr1	145580000	145585000
chr1	146565000	146570000	chr1	146710000	146715000
chr1	146640000	146650000	chr1	146710000	146720000
chr1	146740000	146750000	chr1	147110000	147120000
chr1	146745000	146750000	chr1	146860000	146865000
chr1	146745000	146750000	chr1	146960000	146965000
chr1	146745000	146750000	chr1	147360000	147365000
chr1	146965000	146970000	chr1	147095000	147100000
chr1	146965000	146970000	chr1	147360000	147365000
chr1	147110000	147115000	chr1	147360000	147365000
chr1	147190000	147200000	chr1	147360000	147370000
chr1	149175000	149200000	chr1	149750000	149775000
chr1	149200000	149210000	chr1	149370000	149380000
chr1	149300000	149310000	chr1	149690000	149700000
chr1	149340000	149350000	chr1	149720000	149730000
chr1	149850000	149875000	chr1	150000000	150025000
chr1	149930000	149935000	chr1	150020000	150025000
chr1	149930000	149935000	chr1	150140000	150145000
chr1	150045000	150050000	chr1	150135000	150140000
chr1	150220000	150230000	chr1	150960000	150970000
chr1	150225000	150250000	chr1	150500000	150525000
chr1	150230000	150235000	chr1	150400000	150405000
chr1	150335000	150340000	chr1	150400000	150405000
chr1	150420000	150430000	chr1	150950000	150960000
chr1	150530000	150535000	chr1	150595000	150600000
chr1	150530000	150535000	chr1	150890000	150895000
chr1	150530000	150540000	chr1	150780000	150790000
chr1	150540000	150545000	chr1	150950000	150955000
chr1	150730000	150740000	chr1	150890000	150900000
chr1	150730000	150740000	chr1	150950000	150960000
chr1	150790000	150800000	chr1	150950000	150960000
chr1	150995000	151000000	chr1	151125000	151130000
chr1	151070000	151075000	chr1	151125000	151130000
chr1	151070000	151080000	chr1	151220000	151230000
chr1	151150000	151175000	chr1	151800000	151825000
chr1	151160000	151165000	chr1	151220000	151225000
chr1	151160000	151165000	chr1	151370000	151375000
chr1	151165000	151170000	chr1	151315000	151320000
chr1	151250000	151260000	chr1	151310000	151320000
chr1	151250000	151275000	chr1	151700000	151725000
chr1	151270000	151275000	chr1	151315000	151320000
chr1	151270000	151280000	chr1	151370000	151380000
chr1	151315000	151320000	chr1	151370000	151375000
chr1	151410000	151420000	chr1	151560000	151570000
chr1	151415000	151420000	chr1	151490000	151495000
chr1	151415000	151420000	chr1	151705000	151710000
chr1	151415000	151420000	chr1	151805000	151810000
chr1	151495000	151500000	chr1	151705000	151710000
chr1	151565000	151570000	chr1	151705000	151710000
chr1	151565000	151570000	chr1	151805000	151810000
chr1	151660000	151670000	chr1	151800000	151810000
chr1	151670000	151675000	chr1	151705000	151710000
chr1	151860000	151865000	chr1	151965000	151970000
chr1	151905000	151910000	chr1	151970000	151975000
chr1	152020000	152025000	chr1	152160000	152165000
chr1	152020000	152025000	chr1	152430000	152435000
chr1	152160000	152165000	chr1	152320000	152325000
chr1	152160000	152165000	chr1	152430000	152435000
chr1	152450000	152475000	chr1	152875000	152900000
chr1	152620000	152630000	chr1	153160000	153170000
chr1	152625000	152630000	chr1	152895000	152900000
chr1	152625000	152650000	chr1	152825000	152850000
chr1	152840000	152845000	chr1	152895000	152900000
chr1	152840000	152845000	chr1	153185000	153190000
chr1	152845000	152850000	chr1	153165000	153170000
chr1	152930000	152935000	chr1	153000000	153005000
chr1	152930000	152935000	chr1	153165000	153170000
chr1	152930000	152935000	chr1	153250000	153255000
chr1	152930000	152940000	chr1	153190000	153200000
chr1	153000000	153010000	chr1	153160000	153170000
chr1	153090000	153100000	chr1	153160000	153170000
chr1	153210000	153215000	chr1	153250000	153255000
chr1	153210000	153220000	chr1	153310000	153320000
chr1	153285000	153290000	chr1	153320000	153325000
chr1	153285000	153290000	chr1	153375000	153380000
chr1	153320000	153330000	chr1	153370000	153380000
chr1	153320000	153330000	chr1	153530000	153540000
chr1	153325000	153330000	chr1	153465000	153470000
chr1	153325000	153350000	chr1	153700000	153725000
chr1	153480000	153485000	chr1	153535000	153540000
chr1	153480000	153485000	chr1	153715000	153720000
chr1	153480000	153485000	chr1	153960000	153965000
chr1	153540000	153550000	chr1	153590000	153600000
chr1	153545000	153550000	chr1	153715000	153720000
chr1	153545000	153550000	chr1	153960000	153965000
chr1	153640000	153650000	chr1	153890000	153900000
chr1	153650000	153655000	chr1	153715000	153720000
chr1	153650000	153655000	chr1	153960000	153965000
chr1	153770000	153775000	chr1	153955000	153960000
chr1	153775000	153800000	chr1	154225000	154250000
chr1	153795000	153800000	chr1	153890000	153895000
chr1	153960000	153965000	chr1	154240000	154245000
chr1	154155000	154160000	chr1	154240000	154245000
chr1	154155000	154160000	chr1	154305000	154310000
chr1	154155000	154160000	chr1	154445000	154450000
chr1	154315000	154320000	chr1	154445000	154450000
chr1	154320000	154330000	chr1	154520000	154530000
chr1	154375000	154380000	chr1	154410000	154415000
chr1	154375000	154380000	chr1	154440000	154445000
chr1	154450000	154455000	chr1	154515000	154520000
chr1	154450000	154460000	chr1	154840000	154850000
chr1	154530000	154535000	chr1	154850000	154855000
chr1	154530000	154540000	chr1	154640000	154650000
chr1	154530000	154540000	chr1	155030000	155040000
chr1	154640000	154645000	chr1	154850000	154855000
chr1	154640000	154645000	chr1	154915000	154920000
chr1	154640000	154645000	chr1	155030000	155035000
chr1	154745000	154750000	chr1	154915000	154920000
chr1	154755000	154760000	chr1	154835000	154840000
chr1	154780000	154785000	chr1	154835000	154840000
chr1	154845000	154850000	chr1	154915000	154920000
chr1	154845000	154850000	chr1	155030000	155035000
chr1	154930000	154935000	chr1	154970000	154975000
chr1	154930000	154935000	chr1	155030000	155035000
chr1	154940000	154950000	chr1	154990000	155000000
chr1	155060000	155065000	chr1	155140000	155145000
chr1	155105000	155110000	chr1	155140000	155145000
chr1	155150000	155155000	chr1	155195000	155200000
chr1	155220000	155225000	chr1	155295000	155300000
chr1	155240000	155250000	chr1	155560000	155570000
chr1	155245000	155250000	chr1	155285000	155290000
chr1	155320000	155330000	chr1	155550000	155560000
chr1	155350000	155375000	chr1	155750000	155775000
chr1	155470000	155475000	chr1	155530000	155535000
chr1	155560000	155565000	chr1	155680000	155685000
chr1	155905000	155910000	chr1	155955000	155960000
chr1	155905000	155910000	chr1	156035000	156040000
chr1	156050000	156075000	chr1	156275000	156300000
chr1	156060000	156065000	chr1	156100000	156105000
chr1	156060000	156065000	chr1	156195000	156200000
chr1	156110000	156115000	chr1	156195000	156200000
chr1	156115000	156120000	chr1	156285000	156290000
chr1	156350000	156355000	chr1	156415000	156420000
chr1	156420000	156425000	chr1	156575000	156580000
chr1	156425000	156430000	chr1	156465000	156470000
chr1	156480000	156490000	chr1	156530000	156540000
chr1	156540000	156545000	chr1	156575000	156580000
chr1	156590000	156600000	chr1	156640000	156650000
chr1	156595000	156600000	chr1	156670000	156675000
chr1	156655000	156660000	chr1	156690000	156695000
chr1	156655000	156660000	chr1	156750000	156755000
chr1	156695000	156700000	chr1	156735000	156740000
chr1	156695000	156700000	chr1	156825000	156830000
chr1	156760000	156770000	chr1	156830000	156840000
chr1	156875000	156880000	chr1	157040000	157045000
chr1	156940000	156950000	chr1	157040000	157050000
chr1	157060000	157065000	chr1	157130000	157135000
chr1	157075000	157080000	chr1	157465000	157470000
chr1	157160000	157165000	chr1	157335000	157340000
chr1	157160000	157170000	chr1	157240000	157250000
chr1	157170000	157175000	chr1	157455000	157460000
chr1	157345000	157350000	chr1	157455000	157460000
chr1	157545000	157550000	chr1	157595000	157600000
chr1	157545000	157550000	chr1	157660000	157665000
chr1	157545000	157550000	chr1	157740000	157745000
chr1	157545000	157550000	chr1	157915000	157920000
chr1	157845000	157850000	chr1	157915000	157920000
chr1	157930000	157940000	chr1	158090000	158100000
chr1	157960000	157965000	chr1	158095000	158100000
chr1	158160000	158170000	chr1	158460000	158470000
chr1	158175000	158180000	chr1	158295000	158300000
chr1	158250000	158255000	chr1	158295000	158300000
chr1	158305000	158310000	chr1	158965000	158970000
chr1	158470000	158480000	chr1	159050000	159060000
chr1	158475000	158480000	chr1	158965000	158970000
chr1	158475000	158500000	chr1	158750000	158775000
chr1	158620000	158630000	chr1	158960000	158970000
chr1	158760000	158765000	chr1	158965000	158970000
chr1	158760000	158770000	chr1	159040000	159050000
chr1	159100000	159105000	chr1	159180000	159185000
chr1	159100000	159125000	chr1	159750000	159775000
chr1	159125000	159150000	chr1	159850000	159875000
chr1	159130000	159135000	chr1	159180000	159185000
chr1	159375000	159400000	chr1	159850000	159875000
chr1	159765000	159770000	chr1	159860000	159865000
chr1	159765000	159770000	chr1	159975000	159980000
chr1	159865000	159870000	chr1	159905000	159910000
chr1	159900000	159910000	chr1	160040000	160050000
chr1	159905000	159910000	chr1	159975000	159980000
chr1	160015000	160020000	chr1	160050000	160055000
chr1	160055000	160060000	chr1	160350000	160355000
chr1	160060000	160070000	chr1	160260000	160270000
chr1	160065000	160070000	chr1	160220000	160225000
chr1	160070000	160075000	chr1	160145000	160150000
chr1	160070000	160080000	chr1	160570000	160580000
chr1	160155000	160160000	chr1	160385000	160390000
chr1	160160000	160165000	chr1	160215000	160220000
chr1	160390000	160400000	chr1	160730000	160740000
chr1	160390000	160400000	chr1	160920000	160930000
chr1	160395000	160400000	chr1	160455000	160460000
chr1	160395000	160400000	chr1	160575000	160580000
chr1	160400000	160405000	chr1	160510000	160515000
chr1	160475000	160480000	chr1	160575000	160580000
chr1	160520000	160525000	chr1	160575000	160580000
chr1	160615000	160620000	chr1	160735000	160740000
chr1	160650000	160655000	chr1	160740000	160745000
chr1	160650000	160655000	chr1	160800000	160805000
chr1	160650000	160655000	chr1	160915000	160920000
chr1	160695000	160700000	chr1	160800000	160805000
chr1	160695000	160700000	chr1	160955000	160960000
chr1	160700000	160705000	chr1	160735000	160740000
chr1	160745000	160750000	chr1	160795000	160800000
chr1	160800000	160825000	chr1	161050000	161075000
chr1	160805000	160810000	chr1	160845000	160850000
chr1	160805000	160810000	chr1	160920000	160925000
chr1	160965000	160970000	chr1	161015000	161020000
chr1	160965000	160970000	chr1	161060000	161065000
chr1	160965000	160970000	chr1	161105000	161110000
chr1	161070000	161075000	chr1	161105000	161110000
chr1	161150000	161160000	chr1	161350000	161360000
chr1	161155000	161160000	chr1	161195000	161200000
chr1	161190000	161200000	chr1	161350000	161360000
chr1	161190000	161200000	chr1	161700000	161710000
chr1	161450000	161475000	chr1	161700000	161725000
chr1	161450000	161475000	chr1	162000000	162025000
chr1	161490000	161500000	chr1	161570000	161580000
chr1	161510000	161515000	chr1	161590000	161595000
chr1	161525000	161530000	chr1	161615000	161620000
chr1	161535000	161540000	chr1	161705000	161710000
chr1	161615000	161620000	chr1	161705000	161710000
chr1	161760000	161765000	chr1	162005000	162010000
chr1	162025000	162030000	chr1	162245000	162250000
chr1	162025000	162030000	chr1	162360000	162365000
chr1	162025000	162030000	chr1	162465000	162470000
chr1	162025000	162050000	chr1	162550000	162575000
chr1	162025000	162050000	chr1	162800000	162825000
chr1	162025000	162050000	chr1	163275000	163300000
chr1	162320000	162330000	chr1	162770000	162780000
chr1	162325000	162330000	chr1	162360000	162365000
chr1	162325000	162330000	chr1	162595000	162600000
chr1	162575000	162600000	chr1	163275000	163300000
chr1	162580000	162585000	chr1	162770000	162775000
chr1	162810000	162820000	chr1	163140000	163150000
chr1	162815000	162820000	chr1	163280000	163285000
chr1	163040000	163045000	chr1	163285000	163290000
chr1	163320000	163325000	chr1	164755000	164760000
chr1	163325000	163350000	chr1	165025000	165050000
chr1	163375000	163380000	chr1	164585000	164590000
chr1	163380000	163385000	chr1	164755000	164760000
chr1	163490000	163500000	chr1	164580000	164590000
chr1	163490000	163500000	chr1	164750000	164760000
chr1	163520000	163530000	chr1	164580000	164590000
chr1	163525000	163530000	chr1	164755000	164760000
chr1	164475000	164500000	chr1	164750000	164775000
chr1	164580000	164590000	chr1	164750000	164760000
chr1	165225000	165250000	chr1	165550000	165575000
chr1	165360000	165365000	chr1	165890000	165895000
chr1	165370000	165375000	chr1	165560000	165565000
chr1	165570000	165575000	chr1	165880000	165885000
chr1	165570000	165580000	chr1	165660000	165670000
chr1	165685000	165690000	chr1	165880000	165885000
chr1	165735000	165740000	chr1	165795000	165800000
chr1	165735000	165740000	chr1	165840000	165845000
chr1	165795000	165800000	chr1	165855000	165860000
chr1	165840000	165845000	chr1	165875000	165880000
chr1	165890000	165895000	chr1	166140000	166145000
chr1	165890000	165895000	chr1	166400000	166405000
chr1	165890000	165895000	chr1	166445000	166450000
chr1	165890000	165895000	chr1	167025000	167030000
chr1	166055000	166060000	chr1	166135000	166140000
chr1	166875000	166900000	chr1	167400000	167425000
chr1	166875000	166900000	chr1	167500000	167525000
chr1	166880000	166885000	chr1	167025000	167030000
chr1	167030000	167040000	chr1	167180000	167190000
chr1	167035000	167040000	chr1	167090000	167095000
chr1	167035000	167040000	chr1	167410000	167415000
chr1	167035000	167040000	chr1	167495000	167500000
chr1	167225000	167250000	chr1	167650000	167675000
chr1	167235000	167240000	chr1	167310000	167315000
chr1	167235000	167240000	chr1	167410000	167415000
chr1	167235000	167240000	chr1	167505000	167510000
chr1	167305000	167310000	chr1	167410000	167415000
chr1	167350000	167375000	chr1	167650000	167675000
chr1	167365000	167370000	chr1	167410000	167415000
chr1	167380000	167385000	chr1	167505000	167510000
chr1	167420000	167425000	chr1	167505000	167510000
chr1	167550000	167575000	chr1	167750000	167775000
chr1	167570000	167575000	chr1	167655000	167660000
chr1	167600000	167605000	chr1	167645000	167650000
chr1	167680000	167690000	chr1	167900000	167910000
chr1	167685000	167690000	chr1	167720000	167725000
chr1	167685000	167690000	chr1	167770000	167775000
chr1	168060000	168065000	chr1	168290000	168295000
chr1	168060000	168070000	chr1	168200000	168210000
chr1	168200000	168210000	chr1	168290000	168300000
chr1	168310000	168320000	chr1	168540000	168550000
chr1	168400000	168425000	chr1	169075000	169100000
chr1	168405000	168410000	chr1	168475000	168480000
chr1	168405000	168410000	chr1	168540000	168545000
chr1	168405000	168410000	chr1	169315000	169320000
chr1	168410000	168415000	chr1	168515000	168520000
chr1	168570000	168575000	chr1	169515000	169520000
chr1	168570000	168580000	chr1	169310000	169320000
chr1	168600000	168610000	chr1	169130000	169140000
chr1	168600000	168610000	chr1	169310000	169320000
chr1	168605000	168610000	chr1	169100000	169105000
chr1	168980000	168990000	chr1	169070000	169080000
chr1	169125000	169150000	chr1	169300000	169325000
chr1	169335000	169340000	chr1	169515000	169520000
chr1	169430000	169440000	chr1	169780000	169790000
chr1	169435000	169440000	chr1	169515000	169520000
chr1	169500000	169525000	chr1	169775000	169800000
chr1	169520000	169525000	chr1	169680000	169685000
chr1	169550000	169560000	chr1	169770000	169780000
chr1	169570000	169575000	chr1	169680000	169685000
chr1	169680000	169685000	chr1	169775000	169780000
chr1	169875000	169900000	chr1	170625000	170650000
chr1	169890000	169900000	chr1	170420000	170430000
chr1	169890000	169900000	chr1	170500000	170510000
chr1	169890000	169900000	chr1	170730000	170740000
chr1	169895000	169900000	chr1	170035000	170040000
chr1	169895000	169900000	chr1	170850000	170855000
chr1	170030000	170040000	chr1	170500000	170510000
chr1	170500000	170505000	chr1	170640000	170645000
chr1	170640000	170645000	chr1	170840000	170845000
chr1	171050000	171060000	chr1	171190000	171200000
chr1	171050000	171060000	chr1	171280000	171290000
chr1	171215000	171220000	chr1	171280000	171285000
chr1	171450000	171455000	chr1	171680000	171685000
chr1	171450000	171460000	chr1	171950000	171960000
chr1	171530000	171540000	chr1	171690000	171700000
chr1	171615000	171620000	chr1	171950000	171955000
chr1	171750000	171775000	chr1	172400000	172425000
chr1	171770000	171775000	chr1	171950000	171955000
chr1	171960000	171970000	chr1	172390000	172400000
chr1	171970000	171975000	chr1	172055000	172060000
chr1	171970000	171975000	chr1	172685000	172690000
chr1	172055000	172060000	chr1	172365000	172370000
chr1	172310000	172315000	chr1	172350000	172355000
chr1	172415000	172420000	chr1	172685000	172690000
chr1	172580000	172585000	chr1	172685000	172690000
chr1	172710000	172715000	chr1	172790000	172795000
chr1	172710000	172715000	chr1	173170000	173175000
chr1	172710000	172715000	chr1	173375000	173380000
chr1	172710000	172715000	chr1	174710000	174715000
chr1	172710000	172720000	chr1	172980000	172990000
chr1	172710000	172720000	chr1	173260000	173270000
chr1	172710000	172720000	chr1	173470000	173480000
chr1	172710000	172720000	chr1	173590000	173600000
chr1	172710000	172720000	chr1	173790000	173800000
chr1	172710000	172720000	chr1	173890000	173900000
chr1	172710000	172720000	chr1	174040000	174050000
chr1	172710000	172720000	chr1	174180000	174190000
chr1	172790000	172795000	chr1	173170000	173175000
chr1	172790000	172800000	chr1	173380000	173390000
chr1	173150000	173175000	chr1	173775000	173800000
chr1	173150000	173175000	chr1	174175000	174200000
chr1	173220000	173230000	chr1	173370000	173380000
chr1	173300000	173305000	chr1	173375000	173380000
chr1	173375000	173400000	chr1	174700000	174725000
chr1	173390000	173400000	chr1	173980000	173990000
chr1	173390000	173400000	chr1	174180000	174190000
chr1	173395000	173400000	chr1	173445000	173450000
chr1	173400000	173405000	chr1	173595000	173600000
chr1	173400000	173405000	chr1	173790000	173795000
chr1	174060000	174070000	chr1	174710000	174720000
chr1	174130000	174140000	chr1	174180000	174190000
chr1	174225000	174250000	chr1	174950000	174975000
chr1	174230000	174235000	chr1	174435000	174440000
chr1	174230000	174235000	chr1	174700000	174705000
chr1	174375000	174400000	chr1	174675000	174700000
chr1	174735000	174740000	chr1	174965000	174970000
chr1	174735000	174740000	chr1	175095000	175100000
chr1	174850000	174855000	chr1	174965000	174970000
chr1	174850000	174875000	chr1	175075000	175100000
chr1	174995000	175000000	chr1	175095000	175100000
chr1	175000000	175010000	chr1	175280000	175290000
chr1	175100000	175125000	chr1	175700000	175725000
chr1	175115000	175120000	chr1	176040000	176045000
chr1	175120000	175125000	chr1	175285000	175290000
chr1	175120000	175125000	chr1	175400000	175405000
chr1	175440000	175450000	chr1	175720000	175730000
chr1	175450000	175460000	chr1	176040000	176050000
chr1	175590000	175600000	chr1	175710000	175720000
chr1	176340000	176350000	chr1	176650000	176660000
chr1	176340000	176350000	chr1	176850000	176860000
chr1	176520000	176530000	chr1	176810000	176820000
chr1	176525000	176530000	chr1	176850000	176855000
chr1	176525000	176550000	chr1	176650000	176675000
chr1	176860000	176870000	chr1	177910000	177920000
chr1	176865000	176870000	chr1	176915000	176920000
chr1	176925000	176950000	chr1	177150000	177175000
chr1	177220000	177230000	chr1	177880000	177890000
chr1	177220000	177230000	chr1	177910000	177920000
chr1	177225000	177230000	chr1	177745000	177750000
chr1	177390000	177400000	chr1	177880000	177890000
chr1	177420000	177430000	chr1	177740000	177750000
chr1	177535000	177540000	chr1	177745000	177750000
chr1	177765000	177770000	chr1	177880000	177885000
chr1	177815000	177820000	chr1	177880000	177885000
chr1	177915000	177920000	chr1	178155000	178160000
chr1	177915000	177920000	chr1	178250000	178255000
chr1	177925000	177930000	chr1	178000000	178005000
chr1	178000000	178010000	chr1	178250000	178260000
chr1	178020000	178025000	chr1	178155000	178160000
chr1	178020000	178025000	chr1	178245000	178250000
chr1	178275000	178300000	chr1	178700000	178725000
chr1	178280000	178285000	chr1	178470000	178475000
chr1	178330000	178335000	chr1	178470000	178475000
chr1	178510000	178515000	chr1	178575000	178580000
chr1	178510000	178515000	chr1	178635000	178640000
chr1	178510000	178515000	chr1	178720000	178725000
chr1	178510000	178515000	chr1	178965000	178970000
chr1	178510000	178520000	chr1	179330000	179340000
chr1	178735000	178740000	chr1	178965000	178970000
chr1	178735000	178740000	chr1	179335000	179340000
chr1	179045000	179050000	chr1	179335000	179340000
chr1	179050000	179055000	chr1	179160000	179165000
chr1	179050000	179055000	chr1	179260000	179265000
chr1	179090000	179095000	chr1	179160000	179165000
chr1	179090000	179095000	chr1	179260000	179265000
chr1	179090000	179095000	chr1	179335000	179340000
chr1	179200000	179225000	chr1	179775000	179800000
chr1	179220000	179225000	chr1	179335000	179340000
chr1	179260000	179265000	chr1	179330000	179335000
chr1	179325000	179350000	chr1	179775000	179800000
chr1	179670000	179680000	chr1	180140000	180150000
chr1	179675000	179680000	chr1	179775000	179780000
chr1	179835000	179840000	chr1	180145000	180150000
chr1	179840000	179845000	chr1	179995000	180000000
chr1	179840000	179850000	chr1	180440000	180450000
chr1	179850000	179855000	chr1	179920000	179925000
chr1	180155000	180160000	chr1	180445000	180450000
chr1	180220000	180225000	chr1	180325000	180330000
chr1	180220000	180225000	chr1	180385000	180390000
chr1	180220000	180225000	chr1	180445000	180450000
chr1	180330000	180340000	chr1	180440000	180450000
chr1	180500000	180510000	chr1	180740000	180750000
chr1	180500000	180510000	chr1	181050000	181060000
chr1	180500000	180510000	chr1	181130000	181140000
chr1	180505000	180510000	chr1	180830000	180835000
chr1	180600000	180610000	chr1	180820000	180830000
chr1	180850000	180855000	chr1	181110000	181115000
chr1	180850000	180875000	chr1	181375000	181400000
chr1	181010000	181015000	chr1	181050000	181055000
chr1	181010000	181015000	chr1	181110000	181115000
chr1	181050000	181055000	chr1	181110000	181115000
chr1	181150000	181160000	chr1	182010000	182020000
chr1	181155000	181160000	chr1	181390000	181395000
chr1	181155000	181160000	chr1	181900000	181905000
chr1	181425000	181450000	chr1	181725000	181750000
chr1	181445000	181450000	chr1	181645000	181650000
chr1	181445000	181450000	chr1	181905000	181910000
chr1	181445000	181450000	chr1	182020000	182025000
chr1	181725000	181750000	chr1	181900000	181925000
chr1	182050000	182055000	chr1	182365000	182370000
chr1	182050000	182075000	chr1	182550000	182575000
chr1	182060000	182070000	chr1	182750000	182760000
chr1	182110000	182115000	chr1	182165000	182170000
chr1	182110000	182115000	chr1	182365000	182370000
chr1	182110000	182120000	chr1	182270000	182280000
chr1	182270000	182275000	chr1	182365000	182370000
chr1	182415000	182420000	chr1	182565000	182570000
chr1	182415000	182420000	chr1	182750000	182755000
chr1	182565000	182570000	chr1	182750000	182755000
chr1	182645000	182650000	chr1	182750000	182755000
chr1	182825000	182850000	chr1	183500000	183525000
chr1	182920000	182930000	chr1	183590000	183600000
chr1	182925000	182950000	chr1	183200000	183225000
chr1	183250000	183255000	chr1	183285000	183290000
chr1	183250000	183255000	chr1	183515000	183520000
chr1	183250000	183255000	chr1	183650000	183655000
chr1	183250000	183260000	chr1	183440000	183450000
chr1	183250000	183260000	chr1	183880000	183890000
chr1	183255000	183260000	chr1	183590000	183595000
chr1	183330000	183340000	chr1	183510000	183520000
chr1	183425000	183450000	chr1	183875000	183900000
chr1	183440000	183445000	chr1	183510000	183515000
chr1	183445000	183450000	chr1	183590000	183595000
chr1	183530000	183540000	chr1	183590000	183600000
chr1	183555000	183560000	chr1	183590000	183595000
chr1	183600000	183625000	chr1	184175000	184200000
chr1	183620000	183625000	chr1	183655000	183660000
chr1	183620000	183625000	chr1	183775000	183780000
chr1	183620000	183625000	chr1	183885000	183890000
chr1	183620000	183630000	chr1	184020000	184030000
chr1	183700000	183710000	chr1	183860000	183870000
chr1	183775000	183780000	chr1	183810000	183815000
chr1	183900000	183925000	chr1	184175000	184200000
chr1	183925000	183930000	chr1	184020000	184025000
chr1	184025000	184050000	chr1	184525000	184550000
chr1	184045000	184050000	chr1	184190000	184195000
chr1	184045000	184050000	chr1	184630000	184635000
chr1	184175000	184200000	chr1	184625000	184650000
chr1	184700000	184725000	chr1	186325000	186350000
chr1	184770000	184775000	chr1	184945000	184950000
chr1	184770000	184775000	chr1	185130000	185135000
chr1	184770000	184780000	chr1	185650000	185660000
chr1	184950000	184975000	chr1	185650000	185675000
chr1	185010000	185020000	chr1	185120000	185130000
chr1	185125000	185130000	chr1	186340000	186345000
chr1	185175000	185200000	chr1	185525000	185550000
chr1	185205000	185210000	chr1	185650000	185655000
chr1	185280000	185290000	chr1	185530000	185540000
chr1	185285000	185290000	chr1	185565000	185570000
chr1	185285000	185290000	chr1	185635000	185640000
chr1	185690000	185695000	chr1	186180000	186185000
chr1	185780000	185785000	chr1	186180000	186185000
chr1	186120000	186125000	chr1	186180000	186185000
chr1	186370000	186380000	chr1	186950000	186960000
chr1	186450000	186455000	chr1	186585000	186590000
chr1	186450000	186455000	chr1	186775000	186780000
chr1	186450000	186455000	chr1	186955000	186960000
chr1	186450000	186460000	chr1	186650000	186660000
chr1	186580000	186590000	chr1	186770000	186780000
chr1	186580000	186590000	chr1	186950000	186960000
chr1	187895000	187900000	chr1	188095000	188100000
chr1	190600000	190610000	chr1	191090000	191100000
chr1	190600000	190625000	chr1	192400000	192425000
chr1	191850000	191875000	chr1	192400000	192425000
chr1	191950000	191975000	chr1	192400000	192425000
chr1	192440000	192445000	chr1	193000000	193005000
chr1	192440000	192450000	chr1	192780000	192790000
chr1	192440000	192450000	chr1	194260000	194270000
chr1	192470000	192480000	chr1	192980000	192990000
chr1	192475000	192480000	chr1	192520000	192525000
chr1	192475000	192480000	chr1	192545000	192550000
chr1	192475000	192480000	chr1	192575000	192580000
chr1	192575000	192600000	chr1	193075000	193100000
chr1	192580000	192590000	chr1	192980000	192990000
chr1	192775000	192780000	chr1	193090000	193095000
chr1	192780000	192790000	chr1	192980000	192990000
chr1	193025000	193030000	chr1	193090000	193095000
chr1	193150000	193175000	chr1	193300000	193325000
chr1	193370000	193380000	chr1	193480000	193490000
chr1	193370000	193380000	chr1	193780000	193790000
chr1	193370000	193380000	chr1	194260000	194270000
chr1	196110000	196120000	chr1	196630000	196640000
chr1	196115000	196120000	chr1	196280000	196285000
chr1	196775000	196800000	chr1	197300000	197325000
chr1	197145000	197150000	chr1	197300000	197305000
chr1	197475000	197500000	chr1	198650000	198675000
chr1	197490000	197495000	chr1	198435000	198440000
chr1	197495000	197500000	chr1	197890000	197895000
chr1	197580000	197585000	chr1	197890000	197895000
chr1	197580000	197590000	chr1	197830000	197840000
chr1	198050000	198060000	chr1	198430000	198440000
chr1	198050000	198075000	chr1	198300000	198325000
chr1	198050000	198075000	chr1	198650000	198675000
chr1	198120000	198130000	chr1	198640000	198650000
chr1	198325000	198350000	chr1	198650000	198675000
chr1	198430000	198440000	chr1	198650000	198660000
chr1	198490000	198500000	chr1	198650000	198660000
chr1	198565000	198570000	chr1	198645000	198650000
chr1	198725000	198750000	chr1	199075000	199100000
chr1	198740000	198745000	chr1	199210000	199215000
chr1	198740000	198745000	chr1	199430000	199435000
chr1	198740000	198745000	chr1	199520000	199525000
chr1	198850000	198855000	chr1	199210000	199215000
chr1	198895000	198900000	chr1	199210000	199215000
chr1	199070000	199075000	chr1	199210000	199215000
chr1	199080000	199090000	chr1	199520000	199530000
chr1	199140000	199145000	chr1	199210000	199215000
chr1	199300000	199325000	chr1	199425000	199450000
chr1	199305000	199310000	chr1	199520000	199525000
chr1	199480000	199485000	chr1	199520000	199525000
chr1	199500000	199525000	chr1	200475000	200500000
chr1	199650000	199660000	chr1	200240000	200250000
chr1	199650000	199675000	chr1	200450000	200475000
chr1	199925000	199950000	chr1	200225000	200250000
chr1	200100000	200110000	chr1	200450000	200460000
chr1	200105000	200110000	chr1	200245000	200250000
chr1	200245000	200250000	chr1	200455000	200460000
chr1	200270000	200280000	chr1	200370000	200380000
chr1	200320000	200330000	chr1	200450000	200460000
chr1	200370000	200380000	chr1	200450000	200460000
chr1	200520000	200530000	chr1	200760000	200770000
chr1	200520000	200530000	chr1	201080000	201090000
chr1	200525000	200530000	chr1	200570000	200575000
chr1	200530000	200535000	chr1	201010000	201015000
chr1	200585000	200590000	chr1	200860000	200865000
chr1	200590000	200595000	chr1	200770000	200775000
chr1	200590000	200595000	chr1	200935000	200940000
chr1	200590000	200595000	chr1	201010000	201015000
chr1	200590000	200600000	chr1	201080000	201090000
chr1	200830000	200835000	chr1	200875000	200880000
chr1	200860000	200865000	chr1	200935000	200940000
chr1	200860000	200865000	chr1	201010000	201015000
chr1	200940000	200950000	chr1	201080000	201090000
chr1	200945000	200950000	chr1	201010000	201015000
chr1	201050000	201055000	chr1	201085000	201090000
chr1	201115000	201120000	chr1	201190000	201195000
chr1	201200000	201225000	chr1	201475000	201500000
chr1	201220000	201225000	chr1	201330000	201335000
chr1	201270000	201280000	chr1	201320000	201330000
chr1	201315000	201320000	chr1	201380000	201385000
chr1	201410000	201415000	chr1	201450000	201455000
chr1	201410000	201420000	chr1	201480000	201490000
chr1	201450000	201455000	chr1	201485000	201490000
chr1	201520000	201530000	chr1	201670000	201680000
chr1	201525000	201530000	chr1	201760000	201765000
chr1	201675000	201680000	chr1	201760000	201765000
chr1	201675000	201700000	chr1	202075000	202100000
chr1	201865000	201870000	chr1	201940000	201945000
chr1	201865000	201870000	chr1	202085000	202090000
chr1	201975000	201980000	chr1	202085000	202090000
chr1	202155000	202160000	chr1	202685000	202690000
chr1	202160000	202165000	chr1	202285000	202290000
chr1	202240000	202245000	chr1	202285000	202290000
chr1	202300000	202310000	chr1	202680000	202690000
chr1	202300000	202325000	chr1	202525000	202550000
chr1	202430000	202440000	chr1	202680000	202690000
chr1	202465000	202470000	chr1	202540000	202545000
chr1	202540000	202550000	chr1	202680000	202690000
chr1	202725000	202750000	chr1	202950000	202975000
chr1	202895000	202900000	chr1	202965000	202970000
chr1	203005000	203010000	chr1	203180000	203185000
chr1	203085000	203090000	chr1	203130000	203135000
chr1	203085000	203090000	chr1	203180000	203185000
chr1	203085000	203090000	chr1	203235000	203240000
chr1	203140000	203145000	chr1	203180000	203185000
chr1	203240000	203245000	chr1	203410000	203415000
chr1	203240000	203245000	chr1	203450000	203455000
chr1	203240000	203250000	chr1	203300000	203310000
chr1	203300000	203325000	chr1	203750000	203775000
chr1	203305000	203310000	chr1	203410000	203415000
chr1	203305000	203310000	chr1	203455000	203460000
chr1	203305000	203310000	chr1	203660000	203665000
chr1	203415000	203420000	chr1	203455000	203460000
chr1	203465000	203470000	chr1	203590000	203595000
chr1	203470000	203475000	chr1	203670000	203675000
chr1	203470000	203480000	chr1	203740000	203750000
chr1	203475000	203500000	chr1	204075000	204100000
chr1	203560000	203570000	chr1	203670000	203680000
chr1	203575000	203600000	chr1	204075000	204100000
chr1	203590000	203595000	chr1	203670000	203675000
chr1	203750000	203775000	chr1	205075000	205100000
chr1	203830000	203840000	chr1	204330000	204340000
chr1	203840000	203845000	chr1	204095000	204100000
chr1	204045000	204050000	chr1	204095000	204100000
chr1	204130000	204135000	chr1	204330000	204335000
chr1	204140000	204145000	chr1	204175000	204180000
chr1	204225000	204230000	chr1	204330000	204335000
chr1	204395000	204400000	chr1	204775000	204780000
chr1	204415000	204420000	chr1	204470000	204475000
chr1	204535000	204540000	chr1	204730000	204735000
chr1	204535000	204540000	chr1	204775000	204780000
chr1	204620000	204630000	chr1	204730000	204740000
chr1	204770000	204780000	chr1	204900000	204910000
chr1	204940000	204945000	chr1	205030000	205035000
chr1	204940000	204945000	chr1	205225000	205230000
chr1	204945000	204950000	chr1	205110000	205115000
chr1	204950000	204960000	chr1	205300000	205310000
chr1	204965000	204970000	chr1	205030000	205035000
chr1	205030000	205035000	chr1	205105000	205110000
chr1	205030000	205035000	chr1	205220000	205225000
chr1	205105000	205110000	chr1	205225000	205230000
chr1	205185000	205190000	chr1	205225000	205230000
chr1	205235000	205240000	chr1	205300000	205305000
chr1	205240000	205250000	chr1	205450000	205460000
chr1	205360000	205370000	chr1	205490000	205500000
chr1	205360000	205370000	chr1	205610000	205620000
chr1	205360000	205370000	chr1	205680000	205690000
chr1	205365000	205370000	chr1	205400000	205405000
chr1	205365000	205370000	chr1	205450000	205455000
chr1	205410000	205415000	chr1	205450000	205455000
chr1	205455000	205460000	chr1	205490000	205495000
chr1	205460000	205465000	chr1	205625000	205630000
chr1	205495000	205500000	chr1	205550000	205555000
chr1	205495000	205500000	chr1	205625000	205630000
chr1	205555000	205560000	chr1	205600000	205605000
chr1	205555000	205560000	chr1	205625000	205630000
chr1	205555000	205560000	chr1	205680000	205685000
chr1	205625000	205630000	chr1	205675000	205680000
chr1	205625000	205630000	chr1	205875000	205880000
chr1	205760000	205765000	chr1	205875000	205880000
chr1	205760000	205765000	chr1	206230000	206235000
chr1	206230000	206235000	chr1	206305000	206310000
chr1	206650000	206655000	chr1	206755000	206760000
chr1	206715000	206720000	chr1	206755000	206760000
chr1	206800000	206810000	chr1	207150000	207160000
chr1	206800000	206825000	chr1	206975000	207000000
chr1	206805000	206810000	chr1	206850000	206855000
chr1	206805000	206810000	chr1	207090000	207095000
chr1	206855000	206860000	chr1	206895000	206900000
chr1	206905000	206910000	chr1	206940000	206945000
chr1	206905000	206910000	chr1	206980000	206985000
chr1	206905000	206910000	chr1	207085000	207090000
chr1	206905000	206910000	chr1	207155000	207160000
chr1	206980000	206990000	chr1	207150000	207160000
chr1	207040000	207045000	chr1	207105000	207110000
chr1	207260000	207265000	chr1	207575000	207580000
chr1	207525000	207530000	chr1	207575000	207580000
chr1	207575000	207580000	chr1	207670000	207675000
chr1	207625000	207630000	chr1	207670000	207675000
chr1	207880000	207890000	chr1	207970000	207980000
chr1	207930000	207940000	chr1	207980000	207990000
chr1	207980000	207990000	chr1	208120000	208130000
chr1	208000000	208005000	chr1	208040000	208045000
chr1	208000000	208005000	chr1	208135000	208140000
chr1	208050000	208075000	chr1	208250000	208275000
chr1	208055000	208060000	chr1	208135000	208140000
chr1	208060000	208070000	chr1	208170000	208180000
chr1	208190000	208195000	chr1	208265000	208270000
chr1	208190000	208195000	chr1	208415000	208420000
chr1	208305000	208310000	chr1	208415000	208420000
chr1	208825000	208830000	chr1	209365000	209370000
chr1	209250000	209260000	chr1	209370000	209380000
chr1	209750000	209755000	chr1	209800000	209805000
chr1	209750000	209755000	chr1	209865000	209870000
chr1	209770000	209780000	chr1	209920000	209930000
chr1	209800000	209810000	chr1	209860000	209870000
chr1	209820000	209825000	chr1	209865000	209870000
chr1	209865000	209870000	chr1	209910000	209915000
chr1	209920000	209925000	chr1	209955000	209960000
chr1	209930000	209935000	chr1	210000000	210005000
chr1	210000000	210025000	chr1	211425000	211450000
chr1	210025000	210050000	chr1	210300000	210325000
chr1	210030000	210035000	chr1	210160000	210165000
chr1	210030000	210035000	chr1	210485000	210490000
chr1	210030000	210040000	chr1	211300000	211310000
chr1	210300000	210325000	chr1	211300000	211325000
chr1	210310000	210315000	chr1	210570000	210575000
chr1	210315000	210320000	chr1	210480000	210485000
chr1	210370000	210375000	chr1	210485000	210490000
chr1	210420000	210425000	chr1	210570000	210575000
chr1	210475000	210500000	chr1	211300000	211325000
chr1	210500000	210505000	chr1	210570000	210575000
chr1	210570000	210580000	chr1	211430000	211440000
chr1	210575000	210600000	chr1	210875000	210900000
chr1	210575000	210600000	chr1	211825000	211850000
chr1	210580000	210585000	chr1	210760000	210765000
chr1	210580000	210585000	chr1	211120000	211125000
chr1	210580000	210585000	chr1	211305000	211310000
chr1	210625000	210630000	chr1	211305000	211310000
chr1	210760000	210765000	chr1	211305000	211310000
chr1	211495000	211500000	chr1	211645000	211650000
chr1	211495000	211500000	chr1	211830000	211835000
chr1	211590000	211600000	chr1	211640000	211650000
chr1	211640000	211650000	chr1	211830000	211840000
chr1	211690000	211695000	chr1	211795000	211800000
chr1	211690000	211695000	chr1	211825000	211830000
chr1	211740000	211745000	chr1	211825000	211830000
chr1	211850000	211855000	chr1	212625000	212630000
chr1	211850000	211875000	chr1	212925000	212950000
chr1	211870000	211875000	chr1	211995000	212000000
chr1	211870000	211875000	chr1	212110000	212115000
chr1	211870000	211875000	chr1	212195000	212200000
chr1	211870000	211880000	chr1	212460000	212470000
chr1	212000000	212005000	chr1	212110000	212115000
chr1	212110000	212115000	chr1	212205000	212210000
chr1	212225000	212250000	chr1	212925000	212950000
chr1	212235000	212240000	chr1	212475000	212480000
chr1	212235000	212240000	chr1	212625000	212630000
chr1	212245000	212250000	chr1	212540000	212545000
chr1	212460000	212465000	chr1	212625000	212630000
chr1	212545000	212550000	chr1	212625000	212630000
chr1	212625000	212650000	chr1	213150000	213175000
chr1	212650000	212655000	chr1	212840000	212845000
chr1	212650000	212660000	chr1	212930000	212940000
chr1	212655000	212660000	chr1	212780000	212785000
chr1	212730000	212735000	chr1	212780000	212785000
chr1	212835000	212840000	chr1	212935000	212940000
chr1	212850000	212875000	chr1	213150000	213175000
chr1	212870000	212875000	chr1	212935000	212940000
chr1	212985000	212990000	chr1	213045000	213050000
chr1	212985000	212990000	chr1	213165000	213170000
chr1	213090000	213095000	chr1	213125000	213130000
chr1	213090000	213095000	chr1	213165000	213170000
chr1	213290000	213300000	chr1	214290000	214300000
chr1	213410000	213420000	chr1	214290000	214300000
chr1	213540000	213550000	chr1	214500000	214510000
chr1	213545000	213550000	chr1	214295000	214300000
chr1	214380000	214390000	chr1	214430000	214440000
chr1	214385000	214390000	chr1	214500000	214505000
chr1	214385000	214390000	chr1	214755000	214760000
chr1	214435000	214440000	chr1	214505000	214510000
chr1	214500000	214510000	chr1	215690000	215700000
chr1	214505000	214510000	chr1	214755000	214760000
chr1	214560000	214565000	chr1	214755000	214760000
chr1	214560000	214570000	chr1	214620000	214630000
chr1	214800000	214810000	chr1	215690000	215700000
chr1	214825000	214850000	chr1	215300000	215325000
[truncated: 22,911 more rows]

## Sheet: GM_CTCF_HiCuT_Loops
Chr1	Start1	End1	Chr2	Start2	End2
chr1	544032	544042	chr1	924959	924969
chr1	574181	574191	chr1	934435	934445
chr1	714312	714322	chr1	902189	902199
chr1	721637	721647	chr1	801600	801610
chr1	741846	741856	chr1	872035	872045
chr1	756799	756809	chr1	861767	861777
chr1	762933	762943	chr1	1220656	1220666
chr1	778251	778261	chr1	967524	967534
chr1	790794	790804	chr1	1138181	1138191
chr1	790924	790934	chr1	947021	947031
chr1	794163	794173	chr1	837985	837995
chr1	796108	796118	chr1	845192	845202
chr1	798960	798970	chr1	872131	872141
chr1	801548	801558	chr1	853172	853182
chr1	801548	801558	chr1	1241283	1241293
chr1	805268	805278	chr1	1124634	1124644
chr1	805337	805347	chr1	939144	939154
chr1	805369	805379	chr1	999374	999384
chr1	807604	807614	chr1	839565	839575
chr1	808625	808635	chr1	865677	865687
chr1	816546	816556	chr1	872102	872112
chr1	816547	816557	chr1	872102	872112
chr1	828329	828339	chr1	944270	944280
chr1	833900	833910	chr1	874252	874262
chr1	835088	835098	chr1	975684	975694
chr1	836275	836285	chr1	946122	946132
chr1	838252	838262	chr1	887692	887702
chr1	838568	838578	chr1	873853	873863
chr1	839207	839217	chr1	954826	954836
chr1	839442	839452	chr1	933795	933805
chr1	839449	839459	chr1	895507	895517
chr1	839534	839544	chr1	1235699	1235709
chr1	840073	840083	chr1	2201622	2201632
chr1	840666	840676	chr1	906753	906763
chr1	840875	840885	chr1	933327	933337
chr1	841918	841928	chr1	883628	883638
chr1	842255	842265	chr1	902940	902950
chr1	848518	848528	chr1	966417	966427
chr1	849470	849480	chr1	901804	901814
chr1	852107	852117	chr1	873394	873404
chr1	854723	854733	chr1	904197	904207
chr1	855536	855546	chr1	1203255	1203265
chr1	857519	857529	chr1	882624	882634
chr1	857712	857722	chr1	945376	945386
chr1	862009	862019	chr1	2127817	2127827
chr1	862463	862473	chr1	885260	885270
chr1	863870	863880	chr1	995762	995772
chr1	867956	867966	chr1	958077	958087
chr1	868176	868186	chr1	915493	915503
chr1	870573	870583	chr1	962704	962714
chr1	873535	873545	chr1	979460	979470
chr1	874263	874273	chr1	1976439	1976449
chr1	880476	880486	chr1	999120	999130
chr1	882793	882803	chr1	1903270	1903280
chr1	887327	887337	chr1	958588	958598
chr1	890066	890076	chr1	1280650	1280660
chr1	899269	899279	chr1	1440116	1440126
chr1	899493	899503	chr1	1061860	1061870
chr1	901678	901688	chr1	937262	937272
chr1	905550	905560	chr1	1057536	1057546
chr1	909259	909269	chr1	1194303	1194313
chr1	913881	913891	chr1	1329177	1329187
chr1	915447	915457	chr1	1228789	1228799
chr1	916336	916346	chr1	1306565	1306575
chr1	917259	917269	chr1	1050336	1050346
chr1	918475	918485	chr1	1052144	1052154
chr1	918498	918508	chr1	1225610	1225620
chr1	919274	919284	chr1	1235028	1235038
chr1	919591	919601	chr1	942131	942141
chr1	920965	920975	chr1	949724	949734
chr1	921183	921193	chr1	975855	975865
chr1	924641	924651	chr1	1221603	1221613
chr1	928387	928397	chr1	1307076	1307086
chr1	933761	933771	chr1	1440642	1440652
chr1	933800	933810	chr1	1015194	1015204
chr1	934828	934838	chr1	967976	967986
chr1	937485	937495	chr1	1006267	1006277
chr1	937665	937675	chr1	1443157	1443167
chr1	939053	939063	chr1	1271691	1271701
chr1	939191	939201	chr1	1235103	1235113
chr1	939731	939741	chr1	1164087	1164097
chr1	940833	940843	chr1	1176831	1176841
chr1	941464	941474	chr1	1008442	1008452
chr1	941594	941604	chr1	1148256	1148266
chr1	945684	945694	chr1	1526283	1526293
chr1	949136	949146	chr1	1312004	1312014
chr1	950296	950306	chr1	1003191	1003201
chr1	950326	950336	chr1	1239996	1240006
chr1	950661	950671	chr1	976914	976924
chr1	950947	950957	chr1	977498	977508
chr1	951544	951554	chr1	1239200	1239210
chr1	955845	955855	chr1	977366	977376
chr1	959407	959417	chr1	998213	998223
chr1	964800	964810	chr1	1056273	1056283
chr1	968027	968037	chr1	1176980	1176990
chr1	968255	968265	chr1	1262132	1262142
chr1	968341	968351	chr1	1109233	1109243
chr1	968381	968391	chr1	989456	989466
chr1	968524	968534	chr1	1240361	1240371
chr1	970736	970746	chr1	1242982	1242992
chr1	972680	972690	chr1	1048905	1048915
chr1	972866	972876	chr1	999369	999379
chr1	972867	972877	chr1	1282339	1282349
chr1	974353	974363	chr1	1228112	1228122
chr1	979592	979602	chr1	1342106	1342116
chr1	981350	981360	chr1	1001647	1001657
chr1	981388	981398	chr1	1167430	1167440
chr1	985098	985108	chr1	1332901	1332911
chr1	986013	986023	chr1	1486599	1486609
chr1	986586	986596	chr1	1202395	1202405
chr1	987212	987222	chr1	1188871	1188881
chr1	989300	989310	chr1	1344859	1344869
chr1	990010	990020	chr1	1240452	1240462
chr1	991432	991442	chr1	1151017	1151027
chr1	992318	992328	chr1	1152675	1152685
chr1	993400	993410	chr1	1015459	1015469
chr1	996777	996787	chr1	1258809	1258819
chr1	997273	997283	chr1	1022962	1022972
chr1	998120	998130	chr1	1353447	1353457
chr1	998738	998748	chr1	1260424	1260434
chr1	998896	998906	chr1	1052109	1052119
chr1	998981	998991	chr1	1061016	1061026
chr1	999467	999477	chr1	1186387	1186397
chr1	999567	999577	chr1	1085806	1085816
chr1	1000820	1000830	chr1	1092427	1092437
chr1	1001008	1001018	chr1	1720960	1720970
chr1	1001369	1001379	chr1	1242553	1242563
chr1	1002466	1002476	chr1	1237131	1237141
chr1	1003067	1003077	chr1	1148619	1148629
chr1	1010185	1010195	chr1	1245298	1245308
chr1	1016429	1016439	chr1	1229089	1229099
chr1	1051832	1051842	chr1	1225820	1225830
chr1	1051856	1051866	chr1	1280448	1280458
chr1	1052184	1052194	chr1	1247476	1247486
chr1	1052219	1052229	chr1	1100088	1100098
chr1	1052244	1052254	chr1	1161333	1161343
chr1	1053491	1053501	chr1	1238598	1238608
chr1	1054036	1054046	chr1	1238242	1238252
chr1	1054704	1054714	chr1	1176826	1176836
chr1	1054833	1054843	chr1	1225942	1225952
chr1	1055516	1055526	chr1	1555274	1555284
chr1	1055747	1055757	chr1	1241609	1241619
chr1	1057364	1057374	chr1	1161128	1161138
chr1	1057492	1057502	chr1	2283569	2283579
chr1	1057630	1057640	chr1	1093243	1093253
chr1	1058507	1058517	chr1	1168170	1168180
chr1	1058643	1058653	chr1	1227687	1227697
chr1	1058657	1058667	chr1	1102976	1102986
chr1	1058732	1058742	chr1	1227896	1227906
chr1	1059066	1059076	chr1	1201505	1201515
chr1	1059276	1059286	chr1	1284712	1284722
chr1	1059596	1059606	chr1	1185504	1185514
chr1	1061489	1061499	chr1	1206746	1206756
chr1	1071785	1071795	chr1	1831044	1831054
chr1	1093532	1093542	chr1	1223262	1223272
chr1	1094943	1094953	chr1	1223314	1223324
chr1	1097118	1097128	chr1	1168104	1168114
chr1	1143338	1143348	chr1	1223397	1223407
chr1	1158521	1158531	chr1	1282630	1282640
chr1	1160574	1160584	chr1	1223314	1223324
chr1	1166867	1166877	chr1	1310130	1310140
chr1	1171546	1171556	chr1	1281011	1281021
chr1	1175291	1175301	chr1	1197831	1197841
chr1	1179558	1179568	chr1	1333986	1333996
chr1	1194369	1194379	chr1	1238487	1238497
chr1	1199491	1199501	chr1	1456947	1456957
chr1	1212859	1212869	chr1	1234650	1234660
chr1	1216934	1216944	chr1	1443089	1443099
chr1	1219899	1219909	chr1	1245033	1245043
chr1	1220201	1220211	chr1	1241302	1241312
chr1	1221819	1221829	chr1	1254908	1254918
chr1	1222710	1222720	chr1	1302284	1302294
chr1	1227880	1227890	chr1	1322460	1322470
chr1	1228344	1228354	chr1	1295476	1295486
chr1	1228652	1228662	chr1	1255877	1255887
chr1	1237324	1237334	chr1	1426594	1426604
chr1	1240391	1240401	chr1	1372052	1372062
chr1	1241427	1241437	chr1	1406935	1406945
chr1	1241779	1241789	chr1	1778610	1778620
chr1	1243525	1243535	chr1	1288887	1288897
chr1	1256663	1256673	chr1	1376484	1376494
chr1	1273164	1273174	chr1	1307076	1307086
chr1	1276269	1276279	chr1	1375760	1375770
chr1	1277377	1277387	chr1	1307617	1307627
chr1	1277500	1277510	chr1	1619538	1619548
chr1	1278587	1278597	chr1	1307412	1307422
chr1	1279347	1279357	chr1	1367495	1367505
chr1	1279726	1279736	chr1	1303021	1303031
chr1	1279726	1279736	chr1	1443208	1443218
chr1	1279936	1279946	chr1	1307012	1307022
chr1	1282854	1282864	chr1	1307993	1308003
chr1	1283731	1283741	chr1	1315648	1315658
chr1	1283987	1283997	chr1	1305614	1305624
chr1	1284616	1284626	chr1	1398246	1398256
chr1	1284992	1285002	chr1	1399632	1399642
chr1	1285054	1285064	chr1	1322903	1322913
chr1	1286848	1286858	chr1	1307480	1307490
chr1	1286881	1286891	chr1	1540769	1540779
chr1	1287878	1287888	chr1	1312019	1312029
chr1	1287895	1287905	chr1	2946971	2946981
chr1	1288410	1288420	chr1	1440563	1440573
chr1	1288474	1288484	chr1	1357861	1357871
chr1	1295070	1295080	chr1	1336564	1336574
chr1	1304067	1304077	chr1	1331009	1331019
chr1	1305614	1305624	chr1	1828799	1828809
chr1	1307094	1307104	chr1	1414651	1414661
chr1	1307135	1307145	chr1	1443676	1443686
chr1	1307407	1307417	chr1	1441278	1441288
chr1	1307495	1307505	chr1	1402829	1402839
chr1	1307958	1307968	chr1	1336811	1336821
chr1	1308166	1308176	chr1	1375558	1375568
chr1	1308385	1308395	chr1	1437346	1437356
chr1	1308425	1308435	chr1	1335349	1335359
chr1	1315295	1315305	chr1	1401720	1401730
chr1	1316472	1316482	chr1	1366795	1366805
chr1	1317710	1317720	chr1	1446463	1446473
chr1	1327174	1327184	chr1	1447066	1447076
chr1	1328811	1328821	chr1	2467081	2467091
chr1	1329093	1329103	chr1	1437228	1437238
chr1	1332733	1332743	chr1	1443593	1443603
chr1	1332962	1332972	chr1	1375883	1375893
chr1	1335156	1335166	chr1	2162413	2162423
chr1	1336287	1336297	chr1	1852866	1852876
chr1	1338633	1338643	chr1	1510878	1510888
chr1	1342247	1342257	chr1	1402215	1402225
chr1	1342945	1342955	chr1	1443666	1443676
chr1	1348721	1348731	chr1	1440509	1440519
chr1	1367574	1367584	chr1	1587019	1587029
chr1	1368074	1368084	chr1	1447632	1447642
chr1	1371102	1371112	chr1	1440784	1440794
chr1	1375318	1375328	chr1	1823128	1823138
chr1	1375322	1375332	chr1	1476329	1476339
chr1	1375323	1375333	chr1	1476329	1476339
chr1	1376314	1376324	chr1	1481352	1481362
chr1	1376503	1376513	chr1	1406773	1406783
chr1	1378793	1378803	chr1	1463185	1463195
chr1	1403140	1403150	chr1	1592267	1592277
chr1	1405495	1405505	chr1	1978486	1978496
chr1	1405495	1405505	chr1	1978487	1978497
chr1	1424854	1424864	chr1	1550699	1550709
chr1	1440810	1440820	chr1	1700590	1700600
chr1	1447138	1447148	chr1	1491056	1491066
chr1	1447517	1447527	chr1	1625570	1625580
chr1	1456857	1456867	chr1	1567290	1567300
chr1	1457832	1457842	chr1	1534465	1534475
chr1	1471577	1471587	chr1	1606716	1606726
chr1	1476293	1476303	chr1	1614690	1614700
chr1	1509839	1509849	chr1	1658492	1658502
chr1	1510266	1510276	chr1	1543743	1543753
chr1	1512682	1512692	chr1	1625759	1625769
chr1	1533131	1533141	chr1	1610384	1610394
chr1	1554208	1554218	chr1	1602851	1602861
chr1	1560374	1560384	chr1	2227839	2227849
chr1	1564197	1564207	chr1	1819573	1819583
chr1	1566531	1566541	chr1	1651035	1651045
chr1	1566841	1566851	chr1	1703112	1703122
chr1	1570159	1570169	chr1	1633230	1633240
chr1	1587674	1587684	chr1	1663964	1663974
chr1	1588172	1588182	chr1	1654642	1654652
chr1	1589658	1589668	chr1	1654865	1654875
chr1	1592182	1592192	chr1	1657405	1657415
chr1	1592253	1592263	chr1	1657427	1657437
chr1	1594741	1594751	chr1	1660504	1660514
chr1	1594767	1594777	chr1	1660351	1660361
chr1	1596585	1596595	chr1	1666240	1666250
chr1	1600099	1600109	chr1	1666636	1666646
chr1	1606104	1606114	chr1	1668906	1668916
chr1	1606394	1606404	chr1	1843369	1843379
chr1	1607541	1607551	chr1	1670580	1670590
chr1	1608977	1608987	chr1	1841893	1841903
chr1	1624575	1624585	chr1	1828503	1828513
chr1	1644797	1644807	chr1	1837953	1837963
chr1	1676335	1676345	chr1	1712172	1712182
chr1	1677606	1677616	chr1	1976460	1976470
chr1	1677607	1677617	chr1	1976460	1976470
chr1	1678907	1678917	chr1	1875575	1875585
chr1	1683936	1683946	chr1	1834809	1834819
chr1	1684256	1684266	chr1	1840196	1840206
chr1	1685974	1685984	chr1	1825725	1825735
chr1	1688801	1688811	chr1	1838181	1838191
chr1	1690469	1690479	chr1	1727599	1727609
chr1	1691875	1691885	chr1	2139647	2139657
chr1	1715029	1715039	chr1	1838248	1838258
chr1	1719807	1719817	chr1	1825887	1825897
chr1	1722005	1722015	chr1	1839170	1839180
chr1	1767106	1767116	chr1	2164760	2164770
chr1	1774987	1774997	chr1	1831155	1831165
chr1	1797336	1797346	chr1	1839170	1839180
chr1	1804133	1804143	chr1	2128821	2128831
chr1	1805343	1805353	chr1	3588586	3588596
chr1	1813458	1813468	chr1	3370371	3370381
chr1	1813488	1813498	chr1	3591551	3591561
chr1	1820715	1820725	chr1	3590574	3590584
chr1	1823495	1823505	chr1	2245855	2245865
chr1	1823495	1823505	chr1	2245856	2245866
chr1	1830271	1830281	chr1	2096752	2096762
chr1	1831145	1831155	chr1	2226720	2226730
chr1	1833275	1833285	chr1	2437607	2437617
chr1	1834737	1834747	chr1	1958762	1958772
chr1	1835485	1835495	chr1	3616739	3616749
chr1	1838267	1838277	chr1	2450702	2450712
chr1	1838313	1838323	chr1	2246652	2246662
chr1	1839104	1839114	chr1	1926588	1926598
chr1	1842423	1842433	chr1	1867557	1867567
chr1	1849212	1849222	chr1	1975451	1975461
chr1	1855574	1855584	chr1	2480446	2480456
chr1	1871116	1871126	chr1	2130155	2130165
chr1	1889595	1889605	chr1	2023893	2023903
chr1	1896772	1896782	chr1	2325958	2325968
chr1	1897065	1897075	chr1	2024929	2024939
chr1	1911398	1911408	chr1	3480311	3480321
chr1	1961153	1961163	chr1	3574642	3574652
chr1	1961942	1961952	chr1	2512204	2512214
chr1	2009081	2009091	chr1	2068879	2068889
chr1	2040308	2040318	chr1	2313939	2313949
chr1	2052317	2052327	chr1	2103600	2103610
chr1	2059134	2059144	chr1	2414018	2414028
chr1	2074960	2074970	chr1	2184980	2184990
chr1	2076983	2076993	chr1	2247611	2247621
chr1	2092991	2093001	chr1	2573425	2573435
chr1	2096471	2096481	chr1	2472012	2472022
chr1	2116837	2116847	chr1	2139813	2139823
chr1	2118028	2118038	chr1	2146272	2146282
chr1	2121649	2121659	chr1	2316378	2316388
chr1	2124296	2124306	chr1	2192484	2192494
chr1	2124852	2124862	chr1	2244372	2244382
chr1	2126440	2126450	chr1	2224379	2224389
chr1	2126477	2126487	chr1	2252668	2252678
chr1	2126806	2126816	chr1	2313503	2313513
chr1	2126806	2126816	chr1	3325102	3325112
chr1	2126811	2126821	chr1	2313432	2313442
chr1	2127186	2127196	chr1	2321705	2321715
chr1	2127353	2127363	chr1	2403435	2403445
chr1	2128704	2128714	chr1	2334189	2334199
chr1	2128875	2128885	chr1	2156989	2156999
chr1	2128876	2128886	chr1	2247912	2247922
chr1	2129381	2129391	chr1	2539204	2539214
chr1	2129624	2129634	chr1	2853572	2853582
chr1	2136297	2136307	chr1	2314414	2314424
chr1	2137062	2137072	chr1	3705019	3705029
chr1	2139035	2139045	chr1	2233322	2233332
chr1	2144030	2144040	chr1	2321809	2321819
chr1	2147389	2147399	chr1	2223918	2223928
chr1	2156231	2156241	chr1	2282983	2282993
chr1	2158062	2158072	chr1	2247388	2247398
chr1	2158460	2158470	chr1	2247415	2247425
chr1	2158615	2158625	chr1	2490177	2490187
chr1	2158657	2158667	chr1	2248495	2248505
chr1	2160475	2160485	chr1	2183261	2183271
chr1	2161180	2161190	chr1	2248007	2248017
chr1	2164744	2164754	chr1	2328535	2328545
chr1	2166749	2166759	chr1	2249574	2249584
chr1	2171165	2171175	chr1	2315671	2315681
chr1	2173823	2173833	chr1	2516894	2516904
chr1	2182672	2182682	chr1	2231986	2231996
chr1	2215959	2215969	chr1	2574498	2574508
chr1	2218031	2218041	chr1	2506052	2506062
chr1	2222239	2222249	chr1	2370789	2370799
chr1	2224061	2224071	chr1	2313571	2313581
chr1	2233322	2233332	chr1	2313597	2313607
chr1	2234061	2234071	chr1	2382237	2382247
chr1	2236429	2236439	chr1	2343620	2343630
chr1	2241689	2241699	chr1	2305520	2305530
chr1	2244691	2244701	chr1	2268983	2268993
chr1	2245832	2245842	chr1	3533078	3533088
chr1	2245920	2245930	chr1	2319173	2319183
chr1	2247339	2247349	chr1	2291978	2291988
chr1	2248889	2248899	chr1	2775125	2775135
chr1	2268343	2268353	chr1	3435346	3435356
chr1	2312925	2312935	chr1	2949142	2949152
chr1	2312969	2312979	chr1	3220570	3220580
chr1	2314219	2314229	chr1	2484154	2484164
chr1	2315849	2315859	chr1	2525932	2525942
chr1	2317295	2317305	chr1	2427022	2427032
chr1	2321199	2321209	chr1	2345988	2345998
chr1	2322634	2322644	chr1	2479821	2479831
chr1	2329542	2329552	chr1	2479821	2479831
chr1	2332496	2332506	chr1	2517055	2517065
chr1	2334050	2334060	chr1	3336757	3336767
chr1	2337263	2337273	chr1	2447023	2447033
chr1	2340113	2340123	chr1	2478694	2478704
chr1	2341091	2341101	chr1	2477181	2477191
chr1	2344665	2344675	chr1	2477203	2477213
chr1	2345135	2345145	chr1	2521783	2521793
chr1	2345312	2345322	chr1	2479544	2479554
chr1	2345448	2345458	chr1	2466388	2466398
chr1	2345492	2345502	chr1	2481221	2481231
chr1	2346005	2346015	chr1	3477528	3477538
chr1	2346044	2346054	chr1	2367834	2367844
chr1	2346058	2346068	chr1	2800259	2800269
chr1	2346067	2346077	chr1	2370043	2370053
chr1	2347008	2347018	chr1	2479872	2479882
chr1	2347175	2347185	chr1	2520431	2520441
chr1	2347241	2347251	chr1	4328987	4328997
chr1	2347673	2347683	chr1	2461206	2461216
chr1	2347713	2347723	chr1	2404201	2404211
chr1	2348605	2348615	chr1	2472258	2472268
chr1	2358487	2358497	chr1	2427135	2427145
chr1	2361807	2361817	chr1	2586378	2586388
chr1	2377952	2377962	chr1	3092539	3092549
chr1	2378908	2378918	chr1	2406711	2406721
chr1	2420252	2420262	chr1	3479589	3479599
chr1	2423150	2423160	chr1	3620995	3621005
chr1	2423622	2423632	chr1	2484684	2484694
chr1	2427058	2427068	chr1	2479104	2479114
chr1	2434414	2434424	chr1	2456953	2456963
chr1	2436997	2437007	chr1	2703332	2703342
chr1	2437932	2437942	chr1	2479416	2479426
chr1	2449257	2449267	chr1	3591226	3591236
chr1	2455909	2455919	chr1	3635166	3635176
chr1	2459432	2459442	chr1	2486870	2486880
chr1	2460930	2460940	chr1	2489839	2489849
chr1	2468171	2468181	chr1	2525252	2525262
chr1	2473841	2473851	chr1	2516921	2516931
chr1	2477218	2477228	chr1	2497841	2497851
chr1	2477501	2477511	chr1	2563704	2563714
chr1	2478694	2478704	chr1	2525402	2525412
chr1	2479038	2479048	chr1	3384582	3384592
chr1	2479212	2479222	chr1	3568563	3568573
chr1	2479556	2479566	chr1	3609957	3609967
chr1	2479756	2479766	chr1	2509641	2509651
chr1	2479821	2479831	chr1	2517043	2517053
chr1	2480679	2480689	chr1	2702756	2702766
chr1	2481290	2481300	chr1	2790617	2790627
chr1	2486112	2486122	chr1	2507122	2507132
chr1	2486397	2486407	chr1	3695856	3695866
chr1	2486771	2486781	chr1	2507429	2507439
chr1	2487869	2487879	chr1	2510468	2510478
chr1	2493546	2493556	chr1	3766487	3766497
chr1	2501590	2501600	chr1	3807355	3807365
chr1	2510823	2510833	chr1	3482952	3482962
chr1	2515143	2515153	chr1	3821031	3821041
chr1	2517152	2517162	chr1	2539079	2539089
chr1	2520243	2520253	chr1	2573569	2573579
chr1	2524171	2524181	chr1	3602470	3602480
chr1	2539733	2539743	chr1	2574203	2574213
chr1	2560475	2560485	chr1	3366906	3366916
chr1	2584019	2584029	chr1	2632730	2632740
chr1	2584516	2584526	chr1	2691271	2691281
chr1	2586047	2586057	chr1	2627470	2627480
chr1	2586048	2586058	chr1	2629065	2629075
chr1	2586167	2586177	chr1	2629164	2629174
chr1	2587711	2587721	chr1	2693509	2693519
chr1	2632759	2632769	chr1	2689544	2689554
chr1	2704027	2704037	chr1	3299026	3299036
chr1	2788054	2788064	chr1	3775390	3775400
chr1	2994051	2994061	chr1	3342566	3342576
chr1	3108624	3108634	chr1	3236093	3236103
chr1	3156855	3156865	chr1	3690397	3690407
chr1	3201934	3201944	chr1	3374422	3374432
chr1	3333125	3333135	chr1	3399118	3399128
chr1	3339377	3339387	chr1	3369989	3369999
chr1	3341409	3341419	chr1	3493615	3493625
chr1	3368515	3368525	chr1	3401828	3401838
chr1	3369573	3369583	chr1	3562113	3562123
chr1	3373880	3373890	chr1	3529449	3529459
chr1	3373880	3373890	chr1	3529450	3529460
chr1	3396587	3396597	chr1	4175021	4175031
chr1	3398715	3398725	chr1	3544635	3544645
chr1	3400275	3400285	chr1	3700646	3700656
chr1	3400524	3400534	chr1	3548565	3548575
chr1	3404176	3404186	chr1	3559766	3559776
chr1	3407784	3407794	chr1	3561678	3561688
chr1	3407784	3407794	chr1	3692013	3692023
chr1	3408428	3408438	chr1	3480331	3480341
chr1	3416517	3416527	chr1	3608995	3609005
chr1	3432145	3432155	chr1	3671650	3671660
chr1	3440604	3440614	chr1	3613054	3613064
chr1	3454495	3454505	chr1	3540791	3540801
chr1	3455136	3455146	chr1	3690856	3690866
chr1	3457770	3457780	chr1	3482601	3482611
chr1	3470372	3470382	chr1	3534583	3534593
chr1	3471166	3471176	chr1	3538758	3538768
chr1	3477505	3477515	chr1	3662296	3662306
chr1	3479278	3479288	chr1	3651930	3651940
chr1	3479768	3479778	chr1	3537380	3537390
chr1	3481630	3481640	chr1	3594044	3594054
chr1	3482141	3482151	chr1	3633175	3633185
chr1	3482360	3482370	chr1	3570046	3570056
chr1	3484533	3484543	chr1	3774333	3774343
chr1	3485290	3485300	chr1	3534753	3534763
chr1	3506532	3506542	chr1	3717962	3717972
chr1	3509114	3509124	chr1	3813485	3813495
chr1	3513681	3513691	chr1	3595316	3595326
chr1	3519829	3519839	chr1	3541489	3541499
chr1	3533137	3533147	chr1	3625230	3625240
chr1	3537588	3537598	chr1	3639502	3639512
chr1	3537854	3537864	chr1	3589887	3589897
chr1	3538258	3538268	chr1	3595057	3595067
chr1	3540378	3540388	chr1	3639588	3639598
chr1	3544668	3544678	chr1	3693100	3693110
chr1	3548045	3548055	chr1	3599481	3599491
chr1	3548260	3548270	chr1	3583899	3583909
chr1	3554579	3554589	chr1	3596764	3596774
chr1	3563439	3563449	chr1	3593095	3593105
chr1	3566482	3566492	chr1	3593467	3593477
chr1	3566510	3566520	chr1	3623104	3623114
chr1	3567030	3567040	chr1	3595820	3595830
chr1	3567664	3567674	chr1	3693254	3693264
chr1	3568236	3568246	chr1	3667278	3667288
chr1	3568379	3568389	chr1	3767576	3767586
chr1	3569025	3569035	chr1	3590464	3590474
chr1	3569611	3569621	chr1	3591393	3591403
chr1	3570427	3570437	chr1	3609570	3609580
chr1	3570882	3570892	chr1	3641121	3641131
chr1	3585441	3585451	chr1	3639434	3639444
chr1	3587319	3587329	chr1	3643709	3643719
chr1	3591278	3591288	chr1	3643719	3643729
chr1	3592416	3592426	chr1	3640520	3640530
chr1	3593218	3593228	chr1	3647266	3647276
chr1	3594310	3594320	chr1	3633041	3633051
chr1	3599289	3599299	chr1	3633217	3633227
chr1	3607110	3607120	chr1	3645536	3645546
chr1	3612064	3612074	chr1	3655765	3655775
chr1	3612687	3612697	chr1	3673591	3673601
chr1	3627346	3627356	chr1	3716230	3716240
chr1	3638075	3638085	chr1	3717017	3717027
chr1	3639401	3639411	chr1	3691519	3691529
chr1	3639568	3639578	chr1	3688489	3688499
chr1	3643895	3643905	chr1	3688914	3688924
chr1	3644109	3644119	chr1	3675024	3675034
chr1	3646663	3646673	chr1	3692612	3692622
chr1	3662052	3662062	chr1	3701600	3701610
chr1	3665279	3665289	chr1	3691914	3691924
chr1	3689953	3689963	chr1	3818379	3818389
chr1	3691722	3691732	chr1	3713590	3713600
chr1	3713763	3713773	chr1	4341128	4341138
chr1	3726279	3726289	chr1	3774375	3774385
chr1	3772147	3772157	chr1	3821599	3821609
chr1	3782308	3782318	chr1	3828449	3828459
chr1	3806374	3806384	chr1	5583803	5583813
chr1	3816366	3816376	chr1	3838788	3838798
chr1	3827519	3827529	chr1	5261188	5261198
chr1	4006543	4006553	chr1	5574353	5574363
chr1	4283551	4283561	chr1	4365990	4366000
chr1	4948231	4948241	chr1	6408395	6408405
chr1	5045074	5045084	chr1	5565637	5565647
chr1	5270447	5270457	chr1	6304345	6304355
chr1	5288687	5288697	chr1	5341560	5341570
chr1	5303614	5303624	chr1	5724754	5724764
chr1	5572546	5572556	chr1	5905982	5905992
chr1	5572571	5572581	chr1	5974234	5974244
chr1	5694128	5694138	chr1	6783469	6783479
chr1	5806061	5806071	chr1	5974755	5974765
chr1	5856187	5856197	chr1	6267482	6267492
chr1	5938004	5938014	chr1	6048963	6048973
chr1	5952467	5952477	chr1	6332908	6332918
chr1	5985387	5985397	chr1	6247794	6247804
chr1	5988330	5988340	chr1	6058614	6058624
chr1	6050881	6050891	chr1	6111528	6111538
chr1	6053451	6053461	chr1	6101955	6101965
chr1	6075941	6075951	chr1	6111658	6111668
chr1	6086257	6086267	chr1	6257649	6257659
chr1	6093960	6093970	chr1	6267204	6267214
chr1	6094886	6094896	chr1	6153664	6153674
chr1	6095657	6095667	chr1	6118816	6118826
chr1	6105344	6105354	chr1	6308371	6308381
chr1	6113465	6113475	chr1	6267131	6267141
chr1	6121261	6121271	chr1	6511896	6511906
chr1	6126921	6126931	chr1	6465915	6465925
chr1	6130788	6130798	chr1	7263356	7263366
chr1	6165977	6165987	chr1	6211807	6211817
chr1	6169832	6169842	chr1	6209269	6209279
chr1	6172877	6172887	chr1	6267943	6267953
chr1	6183172	6183182	chr1	6458896	6458906
chr1	6185448	6185458	chr1	6544951	6544961
chr1	6190363	6190373	chr1	6584680	6584690
chr1	6191808	6191818	chr1	6305971	6305981
chr1	6195020	6195030	chr1	6298836	6298846
chr1	6198006	6198016	chr1	6232706	6232716
chr1	6204335	6204345	chr1	6298932	6298942
chr1	6207111	6207121	chr1	6239846	6239856
chr1	6207427	6207437	chr1	6428502	6428512
chr1	6210652	6210662	chr1	6466583	6466593
chr1	6217256	6217266	chr1	6303893	6303903
chr1	6220328	6220338	chr1	6270069	6270079
chr1	6229783	6229793	chr1	6465219	6465229
chr1	6235747	6235757	chr1	6290153	6290163
chr1	6235827	6235837	chr1	6309561	6309571
chr1	6237335	6237345	chr1	6504829	6504839
chr1	6240308	6240318	chr1	6267216	6267226
chr1	6245755	6245765	chr1	6265897	6265907
chr1	6245793	6245803	chr1	6602698	6602708
chr1	6247913	6247923	chr1	6407142	6407152
chr1	6248024	6248034	chr1	6269124	6269134
chr1	6250149	6250159	chr1	6404402	6404412
chr1	6258583	6258593	chr1	6281875	6281885
chr1	6261874	6261884	chr1	6334271	6334281
chr1	6261979	6261989	chr1	6304320	6304330
chr1	6262902	6262912	chr1	6438722	6438732
chr1	6263537	6263547	chr1	6527293	6527303
chr1	6265168	6265178	chr1	6664979	6664989
chr1	6265536	6265546	chr1	6302257	6302267
chr1	6266031	6266041	chr1	6403734	6403744
chr1	6266084	6266094	chr1	6289897	6289907
chr1	6266337	6266347	chr1	6519044	6519054
chr1	6266653	6266663	chr1	6542314	6542324
chr1	6267216	6267226	chr1	6490159	6490169
chr1	6268005	6268015	chr1	6295511	6295521
chr1	6269184	6269194	chr1	6465336	6465346
chr1	6269295	6269305	chr1	6342895	6342905
chr1	6269335	6269345	chr1	6293525	6293535
chr1	6269748	6269758	chr1	6933581	6933591
chr1	6270687	6270697	chr1	6292175	6292185
chr1	6270785	6270795	chr1	6621287	6621297
chr1	6271548	6271558	chr1	6317296	6317306
chr1	6273958	6273968	chr1	6307068	6307078
chr1	6284898	6284908	chr1	6307679	6307689
chr1	6285301	6285311	chr1	6336964	6336974
chr1	6291620	6291630	chr1	6463267	6463277
chr1	6294776	6294786	chr1	6421884	6421894
chr1	6296107	6296117	chr1	6551358	6551368
chr1	6296478	6296488	chr1	6332185	6332195
chr1	6298978	6298988	chr1	6554870	6554880
chr1	6299205	6299215	chr1	7327780	7327790
chr1	6299548	6299558	chr1	6849285	6849295
chr1	6300857	6300867	chr1	6508497	6508507
chr1	6302109	6302119	chr1	6389032	6389042
chr1	6302741	6302751	chr1	6561726	6561736
chr1	6303657	6303667	chr1	6413976	6413986
chr1	6304244	6304254	chr1	6452566	6452576
chr1	6304337	6304347	chr1	6356697	6356707
chr1	6305542	6305552	chr1	6537376	6537386
chr1	6305582	6305592	chr1	6452404	6452414
chr1	6305746	6305756	chr1	6550428	6550438
chr1	6305766	6305776	chr1	6586277	6586287
chr1	6305862	6305872	chr1	6558095	6558105
chr1	6306020	6306030	chr1	6406642	6406652
chr1	6306215	6306225	chr1	6326707	6326717
chr1	6306217	6306227	chr1	6454055	6454065
chr1	6306250	6306260	chr1	6331731	6331741
chr1	6306427	6306437	chr1	6449536	6449546
chr1	6306696	6306706	chr1	6477067	6477077
chr1	6306896	6306906	chr1	6704515	6704525
chr1	6306935	6306945	chr1	6423014	6423024
chr1	6306944	6306954	chr1	6505427	6505437
chr1	6307198	6307208	chr1	6465937	6465947
chr1	6307861	6307871	chr1	6405012	6405022
chr1	6307866	6307876	chr1	6417477	6417487
chr1	6308424	6308434	chr1	6615584	6615594
chr1	6309793	6309803	chr1	6463055	6463065
chr1	6317758	6317768	chr1	6466727	6466737
chr1	6318090	6318100	chr1	6495750	6495760
chr1	6320676	6320686	chr1	6532046	6532056
chr1	6322721	6322731	chr1	6452319	6452329
chr1	6323260	6323270	chr1	6551296	6551306
chr1	6324407	6324417	chr1	6482050	6482060
chr1	6332921	6332931	chr1	6494574	6494584
chr1	6339016	6339026	chr1	6422207	6422217
chr1	6347343	6347353	chr1	6499922	6499932
chr1	6349148	6349158	chr1	6479010	6479020
chr1	6355116	6355126	chr1	6500362	6500372
chr1	6355884	6355894	chr1	6403244	6403254
chr1	6369159	6369169	chr1	6646027	6646037
chr1	6375176	6375186	chr1	6663607	6663617
chr1	6382484	6382494	chr1	6481921	6481931
chr1	6392184	6392194	chr1	6534903	6534913
chr1	6399324	6399334	chr1	6468833	6468843
chr1	6402852	6402862	chr1	6479570	6479580
chr1	6403734	6403744	chr1	8226581	8226591
chr1	6404491	6404501	chr1	6455235	6455245
chr1	6405067	6405077	chr1	6475763	6475773
chr1	6405913	6405923	chr1	6501745	6501755
chr1	6406032	6406042	chr1	6654272	6654282
chr1	6406113	6406123	chr1	6504763	6504773
chr1	6407133	6407143	chr1	6698043	6698053
chr1	6407220	6407230	chr1	6474016	6474026
chr1	6407256	6407266	chr1	6438354	6438364
chr1	6407492	6407502	chr1	6480105	6480115
chr1	6408387	6408397	chr1	6484053	6484063
chr1	6409372	6409382	chr1	6471586	6471596
chr1	6412243	6412253	chr1	6461682	6461692
chr1	6412590	6412600	chr1	6500190	6500200
chr1	6415311	6415321	chr1	6495821	6495831
chr1	6415438	6415448	chr1	6482937	6482947
chr1	6417794	6417804	chr1	6473168	6473178
chr1	6418763	6418773	chr1	6550562	6550572
chr1	6418864	6418874	chr1	6467126	6467136
chr1	6419450	6419460	chr1	6449704	6449714
chr1	6419461	6419471	chr1	6457293	6457303
chr1	6421425	6421435	chr1	6552885	6552895
chr1	6422419	6422429	chr1	6465212	6465222
chr1	6423453	6423463	chr1	6481052	6481062
chr1	6423637	6423647	chr1	6548202	6548212
chr1	6423658	6423668	chr1	6446290	6446300
chr1	6430266	6430276	chr1	6452255	6452265
chr1	6434613	6434623	chr1	6498240	6498250
chr1	6439420	6439430	chr1	6470391	6470401
chr1	6445782	6445792	chr1	6545010	6545020
chr1	6446429	6446439	chr1	6580249	6580259
chr1	6452667	6452677	chr1	6505070	6505080
chr1	6456556	6456566	chr1	6554823	6554833
chr1	6457561	6457571	chr1	6524783	6524793
chr1	6467851	6467861	chr1	6533726	6533736
chr1	6474442	6474452	chr1	6506885	6506895
chr1	6474899	6474909	chr1	6789871	6789881
chr1	6476126	6476136	chr1	6551027	6551037
chr1	6476296	6476306	chr1	6497244	6497254
chr1	6477098	6477108	chr1	6498338	6498348
chr1	6478078	6478088	chr1	6507760	6507770
chr1	6478427	6478437	chr1	6644621	6644631
chr1	6478467	6478477	chr1	6503838	6503848
chr1	6478812	6478822	chr1	6510682	6510692
chr1	6479774	6479784	chr1	6551704	6551714
chr1	6479845	6479855	chr1	6535749	6535759
chr1	6480229	6480239	chr1	6550409	6550419
chr1	6485041	6485051	chr1	6515195	6515205
chr1	6486914	6486924	chr1	6531922	6531932
chr1	6495135	6495145	chr1	6546397	6546407
chr1	6495985	6495995	chr1	6538182	6538192
chr1	6496738	6496748	chr1	6592655	6592665
chr1	6497535	6497545	chr1	6527108	6527118
chr1	6498688	6498698	chr1	6626433	6626443
chr1	6499125	6499135	chr1	6528381	6528391
chr1	6500412	6500422	chr1	6547543	6547553
chr1	6500456	6500466	chr1	6544785	6544795
chr1	6502407	6502417	chr1	6703250	6703260
chr1	6503889	6503899	chr1	6756247	6756257
chr1	6504967	6504977	chr1	6603691	6603701
chr1	6505583	6505593	chr1	6534203	6534213
chr1	6509248	6509258	chr1	6544157	6544167
chr1	6510226	6510236	chr1	6559280	6559290
chr1	6517773	6517783	chr1	6546700	6546710
chr1	6518576	6518586	chr1	6578984	6578994
chr1	6520281	6520291	chr1	6554889	6554899
chr1	6520935	6520945	chr1	6547533	6547543
chr1	6529588	6529598	chr1	6724292	6724302
chr1	6533317	6533327	chr1	6565717	6565727
chr1	6533475	6533485	chr1	6715494	6715504
chr1	6534697	6534707	chr1	6748872	6748882
chr1	6535552	6535562	chr1	6579826	6579836
chr1	6536714	6536724	chr1	6607694	6607704
chr1	6544104	6544114	chr1	6852576	6852586
chr1	6545138	6545148	chr1	8177149	8177159
chr1	6545890	6545900	chr1	7278620	7278630
chr1	6546069	6546079	chr1	6579548	6579558
chr1	6546174	6546184	chr1	6711021	6711031
chr1	6547594	6547604	chr1	6577656	6577666
chr1	6547594	6547604	chr1	6583374	6583384
chr1	6548079	6548089	chr1	6569936	6569946
chr1	6548705	6548715	chr1	6587015	6587025
chr1	6549081	6549091	chr1	6672030	6672040
chr1	6550157	6550167	chr1	6636842	6636852
chr1	6550708	6550718	chr1	6683525	6683535
chr1	6552877	6552887	chr1	6694783	6694793
chr1	6555270	6555280	chr1	6730511	6730521
chr1	6564710	6564720	chr1	7265262	7265272
chr1	6569868	6569878	chr1	6711603	6711613
chr1	6586235	6586245	chr1	6673635	6673645
chr1	6605818	6605828	chr1	6761724	6761734
chr1	6614162	6614172	chr1	6711499	6711509
chr1	6614757	6614767	chr1	6675186	6675196
chr1	6615498	6615508	chr1	6656210	6656220
chr1	6615642	6615652	chr1	6842450	6842460
chr1	6616214	6616224	chr1	6735428	6735438
chr1	6618415	6618425	chr1	6696395	6696405
chr1	6632476	6632486	chr1	6656911	6656921
chr1	6636731	6636741	chr1	6689415	6689425
chr1	6638890	6638900	chr1	6761593	6761603
chr1	6642058	6642068	chr1	7595797	7595807
chr1	6654467	6654477	chr1	6752506	6752516
chr1	6662254	6662264	chr1	6711779	6711789
chr1	6663467	6663477	chr1	6762091	6762101
chr1	6675496	6675506	chr1	6696183	6696193
chr1	6682625	6682635	chr1	6990819	6990829
chr1	6698431	6698441	chr1	6722850	6722860
chr1	6705862	6705872	chr1	6756519	6756529
chr1	6707497	6707507	chr1	6762063	6762073
chr1	6713947	6713957	chr1	6749101	6749111
chr1	6741939	6741949	chr1	6762091	6762101
chr1	6751054	6751064	chr1	7214783	7214793
chr1	6760176	6760186	chr1	7419379	7419389
chr1	6761196	6761206	chr1	6860706	6860716
chr1	6761798	6761808	chr1	6892885	6892895
chr1	6762063	6762073	chr1	7127207	7127217
chr1	6762511	6762521	chr1	7276119	7276129
chr1	6763363	6763373	chr1	6883800	6883810
chr1	6771595	6771605	chr1	7132017	7132027
chr1	6773371	6773381	chr1	7598852	7598862
chr1	6780147	6780157	chr1	6841081	6841091
chr1	6781436	6781446	chr1	6847302	6847312
chr1	6784917	6784927	chr1	7839208	7839218
chr1	6785949	6785959	chr1	7606899	7606909
chr1	6787137	6787147	chr1	6816967	6816977
chr1	6790904	6790914	chr1	7073558	7073568
chr1	6791084	6791094	chr1	7186346	7186356
chr1	6793007	6793017	chr1	6995264	6995274
chr1	6803553	6803563	chr1	6948255	6948265
chr1	6812627	6812637	chr1	6952313	6952323
chr1	6827521	6827531	chr1	7277394	7277404
chr1	6847077	6847087	chr1	6953050	6953060
chr1	6852642	6852652	chr1	7124417	7124427
chr1	6853751	6853761	chr1	6955510	6955520
chr1	6858508	6858518	chr1	7061108	7061118
chr1	6944816	6944826	chr1	6973424	6973434
chr1	6948220	6948230	chr1	7071984	7071994
chr1	6999113	6999123	chr1	7276356	7276366
chr1	7099120	7099130	chr1	7715864	7715874
chr1	7130271	7130281	chr1	7152159	7152169
chr1	7170438	7170448	chr1	7510895	7510905
chr1	7327318	7327328	chr1	7731305	7731315
chr1	7406330	7406340	chr1	7700478	7700488
chr1	7467218	7467228	chr1	7862254	7862264
chr1	7550350	7550360	chr1	7704745	7704755
chr1	7715804	7715814	chr1	7870691	7870701
chr1	7722721	7722731	chr1	7956231	7956241
chr1	7725710	7725720	chr1	7961265	7961275
chr1	7727674	7727684	chr1	8016944	8016954
chr1	7728018	7728028	chr1	7889648	7889658
chr1	7728655	7728665	chr1	7824244	7824254
chr1	7729392	7729402	chr1	7953668	7953678
chr1	7729789	7729799	chr1	9111430	9111440
chr1	7732975	7732985	chr1	7813065	7813075
chr1	7810793	7810803	chr1	8410662	8410672
chr1	7814674	7814684	chr1	8389623	8389633
chr1	7845159	7845169	chr1	7866659	7866669
chr1	7868454	7868464	chr1	8044087	8044097
chr1	7926614	7926624	chr1	8909655	8909665
chr1	7929868	7929878	chr1	8938656	8938666
chr1	7947631	7947641	chr1	8301601	8301611
chr1	7964264	7964274	chr1	8401511	8401521
chr1	7964336	7964346	chr1	8506080	8506090
chr1	7986363	7986373	chr1	8412439	8412449
chr1	7995191	7995201	chr1	8025965	8025975
chr1	8025297	8025307	chr1	8243063	8243073
chr1	8028138	8028148	chr1	8488693	8488703
chr1	8032623	8032633	chr1	8412898	8412908
chr1	8035444	8035454	chr1	8566693	8566703
chr1	8038436	8038446	chr1	8290733	8290743
chr1	8039081	8039091	chr1	8092802	8092812
chr1	8040686	8040696	chr1	8087222	8087232
chr1	8040933	8040943	chr1	8086324	8086334
chr1	8042085	8042095	chr1	8074670	8074680
chr1	8042342	8042352	chr1	8245678	8245688
chr1	8042606	8042616	chr1	8374612	8374622
chr1	8043066	8043076	chr1	8382504	8382514
chr1	8044152	8044162	chr1	8164769	8164779
chr1	8044463	8044473	chr1	8069088	8069098
chr1	8044636	8044646	chr1	8075505	8075515
chr1	8044994	8045004	chr1	8415950	8415960
chr1	8046290	8046300	chr1	8376550	8376560
chr1	8058233	8058243	chr1	8409216	8409226
chr1	8059733	8059743	chr1	8470885	8470895
chr1	8070802	8070812	chr1	8373302	8373312
chr1	8071335	8071345	chr1	8312951	8312961
chr1	8074612	8074622	chr1	8096120	8096130
chr1	8075998	8076008	chr1	8117707	8117717
chr1	8076173	8076183	chr1	8788360	8788370
chr1	8079784	8079794	chr1	8276766	8276776
chr1	8080136	8080146	chr1	8310841	8310851
chr1	8080137	8080147	chr1	8310841	8310851
chr1	8087318	8087328	chr1	8504448	8504458
chr1	8088342	8088352	chr1	8408855	8408865
chr1	8088506	8088516	chr1	8488050	8488060
chr1	8088515	8088525	chr1	8407028	8407038
chr1	8089281	8089291	chr1	8242225	8242235
chr1	8091065	8091075	chr1	8163776	8163786
chr1	8091299	8091309	chr1	8299711	8299721
chr1	8091307	8091317	chr1	8918322	8918332
chr1	8091574	8091584	chr1	8411638	8411648
chr1	8091905	8091915	chr1	8452537	8452547
chr1	8091979	8091989	chr1	8373715	8373725
chr1	8093917	8093927	chr1	8117686	8117696
chr1	8094506	8094516	chr1	8122213	8122223
chr1	8127878	8127888	chr1	8403785	8403795
chr1	8160400	8160410	chr1	8414378	8414388
chr1	8230538	8230548	chr1	8436866	8436876
chr1	8272275	8272285	chr1	8524082	8524092
chr1	8274262	8274272	chr1	8503299	8503309
chr1	8297904	8297914	chr1	8363047	8363057
chr1	8303792	8303802	chr1	8374986	8374996
chr1	8306594	8306604	chr1	8502866	8502876
chr1	8338359	8338369	chr1	8809857	8809867
chr1	8340111	8340121	chr1	8869509	8869519
chr1	8346163	8346173	chr1	8444765	8444775
chr1	8374628	8374638	chr1	8412401	8412411
chr1	8380533	8380543	chr1	8416445	8416455
chr1	8390573	8390583	chr1	8676051	8676061
chr1	8408865	8408875	chr1	9928414	9928424
chr1	8411193	8411203	chr1	8905852	8905862
chr1	8415518	8415528	chr1	8461192	8461202
chr1	8422697	8422707	chr1	8910184	8910194
chr1	8431673	8431683	chr1	8511546	8511556
chr1	8439141	8439151	chr1	8495687	8495697
chr1	8448094	8448104	chr1	8550616	8550626
chr1	8450168	8450178	chr1	8526231	8526241
chr1	8455723	8455733	chr1	8487626	8487636
chr1	8461752	8461762	chr1	8622890	8622900
chr1	8467378	8467388	chr1	8731102	8731112
chr1	8471004	8471014	chr1	10271074	10271084
chr1	8477842	8477852	chr1	9688618	9688628
chr1	8483774	8483784	chr1	8554505	8554515
chr1	8486449	8486459	chr1	8796006	8796016
chr1	8494274	8494284	chr1	8617735	8617745
chr1	8503805	8503815	chr1	9178253	9178263
chr1	8504174	8504184	chr1	8644703	8644713
chr1	8504977	8504987	chr1	8752741	8752751
chr1	8533568	8533578	chr1	8980332	8980342
chr1	8573500	8573510	chr1	8679562	8679572
chr1	8573547	8573557	chr1	8628758	8628768
chr1	8596773	8596783	chr1	8913266	8913276
chr1	8612245	8612255	chr1	8769031	8769041
chr1	8612690	8612700	chr1	8737641	8737651
chr1	8614940	8614950	chr1	8719937	8719947
chr1	8615690	8615700	chr1	8640263	8640273
chr1	8620670	8620680	chr1	9167186	9167196
chr1	8621458	8621468	chr1	8778838	8778848
chr1	8622450	8622460	chr1	8876161	8876171
chr1	8635421	8635431	chr1	8826123	8826133
chr1	8639138	8639148	chr1	8783821	8783831
chr1	8647954	8647964	chr1	8673943	8673953
chr1	8649985	8649995	chr1	8795357	8795367
chr1	8665607	8665617	chr1	8782452	8782462
chr1	8707261	8707271	chr1	8913270	8913280
chr1	8762016	8762026	chr1	8837128	8837138
chr1	8763455	8763465	chr1	8875229	8875239
chr1	8783515	8783525	chr1	8888119	8888129
chr1	8786196	8786206	chr1	8822290	8822300
chr1	8798543	8798553	chr1	9299012	9299022
chr1	8800326	8800336	chr1	8842986	8842996
chr1	8809986	8809996	chr1	10486894	10486904
chr1	8825081	8825091	chr1	9713921	9713931
chr1	8836575	8836585	chr1	8919419	8919429
chr1	8845579	8845589	chr1	8924828	8924838
chr1	8850455	8850465	chr1	10446556	10446566
chr1	8861483	8861493	chr1	8922848	8922858
chr1	8867207	8867217	chr1	9521770	9521780
chr1	8878129	8878139	chr1	8910658	8910668
chr1	8885431	8885441	chr1	8933477	8933487
chr1	8887726	8887736	chr1	8908456	8908466
chr1	8896262	8896272	chr1	9629935	9629945
chr1	8910431	8910441	chr1	9121543	9121553
chr1	8910512	8910522	chr1	8978366	8978376
chr1	8916986	8916996	chr1	9266606	9266616
chr1	8919582	8919592	chr1	8957706	8957716
chr1	8929702	8929712	chr1	9933258	9933268
chr1	8935293	8935303	chr1	8994120	8994130
chr1	8938914	8938924	chr1	10002249	10002259
chr1	8956604	8956614	chr1	9202278	9202288
chr1	8975826	8975836	chr1	9162969	9162979
chr1	8976515	8976525	chr1	9013481	9013491
chr1	8982745	8982755	chr1	9559731	9559741
chr1	8985641	8985651	chr1	9045873	9045883
chr1	9016787	9016797	chr1	9046596	9046606
chr1	9018965	9018975	chr1	9056473	9056483
chr1	9018985	9018995	chr1	9085548	9085558
chr1	9022236	9022246	chr1	9650925	9650935
chr1	9023303	9023313	chr1	9053245	9053255
chr1	9029030	9029040	chr1	9068494	9068504
chr1	9039439	9039449	chr1	9172361	9172371
chr1	9042589	9042599	chr1	9241845	9241855
chr1	9044623	9044633	chr1	9700467	9700477
chr1	9047497	9047507	chr1	9132647	9132657
chr1	9047905	9047915	chr1	9070275	9070285
chr1	9048112	9048122	chr1	9147749	9147759
chr1	9048297	9048307	chr1	9164058	9164068
chr1	9048449	9048459	chr1	9068520	9068530
chr1	9048646	9048656	chr1	9305729	9305739
chr1	9052422	9052432	chr1	9182925	9182935
chr1	9055784	9055794	chr1	9122948	9122958
chr1	9059983	9059993	chr1	9160778	9160788
chr1	9061431	9061441	chr1	9249536	9249546
chr1	9065472	9065482	chr1	9174800	9174810
chr1	9066049	9066059	chr1	9091244	9091254
chr1	9066535	9066545	chr1	9258399	9258409
chr1	9067091	9067101	chr1	9258698	9258708
chr1	9070361	9070371	chr1	9260663	9260673
chr1	9070813	9070823	chr1	9152402	9152412
chr1	9074822	9074832	chr1	9145622	9145632
chr1	9077810	9077820	chr1	9160109	9160119
chr1	9082511	9082521	chr1	9486991	9487001
chr1	9086024	9086034	chr1	9252251	9252261
chr1	9112276	9112286	chr1	9171736	9171746
chr1	9131781	9131791	chr1	10575123	10575133
chr1	9138952	9138962	chr1	9288862	9288872
chr1	9156027	9156037	chr1	9257908	9257918
chr1	9161078	9161088	chr1	9547811	9547821
chr1	9161576	9161586	chr1	9322118	9322128
chr1	9161806	9161816	chr1	9224958	9224968
chr1	9161869	9161879	chr1	9876144	9876154
chr1	9164265	9164275	chr1	9352379	9352389
chr1	9167128	9167138	chr1	9242436	9242446
chr1	9170793	9170803	chr1	9530395	9530405
chr1	9171039	9171049	chr1	9261500	9261510
chr1	9171678	9171688	chr1	9343551	9343561
chr1	9171738	9171748	chr1	9242576	9242586
chr1	9172344	9172354	chr1	9352610	9352620
chr1	9172895	9172905	chr1	9249241	9249251
chr1	9173225	9173235	chr1	9203313	9203323
chr1	9173705	9173715	chr1	9307706	9307716
chr1	9175258	9175268	chr1	9300885	9300895
chr1	9175510	9175520	chr1	9278849	9278859
chr1	9181506	9181516	chr1	9242134	9242144
chr1	9185736	9185746	chr1	9239616	9239626
chr1	9188481	9188491	chr1	9238664	9238674
chr1	9193940	9193950	chr1	9323357	9323367
chr1	9196786	9196796	chr1	9241536	9241546
chr1	9200837	9200847	chr1	9227939	9227949
chr1	9201397	9201407	chr1	9302550	9302560
chr1	9202053	9202063	chr1	9263331	9263341
chr1	9202468	9202478	chr1	9238098	9238108
chr1	9202534	9202544	chr1	9685815	9685825
chr1	9203336	9203346	chr1	9257887	9257897
chr1	9203358	9203368	chr1	9284587	9284597
chr1	9203456	9203466	chr1	9283362	9283372
chr1	9203552	9203562	chr1	9232313	9232323
chr1	9207869	9207879	chr1	9292009	9292019
chr1	9210563	9210573	chr1	9236882	9236892
chr1	9214940	9214950	chr1	9546291	9546301
chr1	9216507	9216517	chr1	9257871	9257881
chr1	9219539	9219549	chr1	9629799	9629809
chr1	9223679	9223689	chr1	9327413	9327423
chr1	9236424	9236434	chr1	9256551	9256561
chr1	9239066	9239076	chr1	9322118	9322128
chr1	9239195	9239205	chr1	9343756	9343766
chr1	9241332	9241342	chr1	9262447	9262457
chr1	9241799	9241809	chr1	9733260	9733270
chr1	9245382	9245392	chr1	9304586	9304596
chr1	9256850	9256860	chr1	9287818	9287828
chr1	9260500	9260510	chr1	9582681	9582691
chr1	9287820	9287830	chr1	9332058	9332068
chr1	9297767	9297777	chr1	9555746	9555756
chr1	9300980	9300990	chr1	9326289	9326299
chr1	9301025	9301035	chr1	9349043	9349053
chr1	9305169	9305179	chr1	9543829	9543839
chr1	9322973	9322983	chr1	9354601	9354611
chr1	9325481	9325491	chr1	9686616	9686626
chr1	9325536	9325546	chr1	9516133	9516143
chr1	9327334	9327344	chr1	9446921	9446931
chr1	9327575	9327585	chr1	9493060	9493070
chr1	9328486	9328496	chr1	9509107	9509117
chr1	9339844	9339854	chr1	9516592	9516602
chr1	9345715	9345725	chr1	9551387	9551397
chr1	9346838	9346848	chr1	10766497	10766507
chr1	9347008	9347018	chr1	9554127	9554137
chr1	9350423	9350433	chr1	9933197	9933207
chr1	9354367	9354377	chr1	9483898	9483908
chr1	9354413	9354423	chr1	9515884	9515894
chr1	9354484	9354494	chr1	9784899	9784909
chr1	9354860	9354870	chr1	9631104	9631114
chr1	9355638	9355648	chr1	9551412	9551422
chr1	9356845	9356855	chr1	9452511	9452521
chr1	9362348	9362358	chr1	9512705	9512715
chr1	9373774	9373784	chr1	9514768	9514778
chr1	9382581	9382591	chr1	9648672	9648682
chr1	9471216	9471226	chr1	9553557	9553567
chr1	9474432	9474442	chr1	9648599	9648609
chr1	9485472	9485482	chr1	9514619	9514629
chr1	9488894	9488904	chr1	9776544	9776554
chr1	9508473	9508483	chr1	9558608	9558618
chr1	9511319	9511329	chr1	9560025	9560035
chr1	9516278	9516288	chr1	10491486	10491496
chr1	9519075	9519085	chr1	9684094	9684104
chr1	9532783	9532793	chr1	9556033	9556043
chr1	9549092	9549102	chr1	9631853	9631863
chr1	9549497	9549507	chr1	9651285	9651295
chr1	9549527	9549537	chr1	10162427	10162437
chr1	9553782	9553792	chr1	9632346	9632356
chr1	9554126	9554136	chr1	10271528	10271538
chr1	9555370	9555380	chr1	9578775	9578785
chr1	9555602	9555612	chr1	9597852	9597862
chr1	9561040	9561050	chr1	9633391	9633401
chr1	9586665	9586675	chr1	9629664	9629674
chr1	9592291	9592301	chr1	9921797	9921807
chr1	9599812	9599822	chr1	9686562	9686572
chr1	9621836	9621846	chr1	9686126	9686136
chr1	9630799	9630809	chr1	9653239	9653249
chr1	9632768	9632778	chr1	9936852	9936862
chr1	9634112	9634122	chr1	9930525	9930535
chr1	9635815	9635825	chr1	9660250	9660260
chr1	9639771	9639781	chr1	9923291	9923301
chr1	9642901	9642911	chr1	10007569	10007579
chr1	9647736	9647746	chr1	9780508	9780518
chr1	9648344	9648354	chr1	10566519	10566529
chr1	9648440	9648450	chr1	11026666	11026676
chr1	9648660	9648670	chr1	9756278	9756288
chr1	9649022	9649032	chr1	9685884	9685894
chr1	9665947	9665957	chr1	9717120	9717130
chr1	9668429	9668439	chr1	9710189	9710199
chr1	9672752	9672762	chr1	9782976	9782986
chr1	9675600	9675610	chr1	9777666	9777676
chr1	9675624	9675634	chr1	10433939	10433949
chr1	9676100	9676110	chr1	9711690	9711700
chr1	9676294	9676304	chr1	10490816	10490826
chr1	9677684	9677694	chr1	9785282	9785292
chr1	9678364	9678374	chr1	9780039	9780049
chr1	9679524	9679534	chr1	9915048	9915058
chr1	9685147	9685157	chr1	9715303	9715313
chr1	9686638	9686648	chr1	9757932	9757942
chr1	9686677	9686687	chr1	9970069	9970079
chr1	9686806	9686816	chr1	9748976	9748986
chr1	9686821	9686831	chr1	9719694	9719704
chr1	9686824	9686834	chr1	9711346	9711356
chr1	9686970	9686980	chr1	10435197	10435207
chr1	9687140	9687150	chr1	9742986	9742996
chr1	9687305	9687315	chr1	9978908	9978918
chr1	9687317	9687327	chr1	9760086	9760096
chr1	9687383	9687393	chr1	9796183	9796193
chr1	9687429	9687439	chr1	9784919	9784929
chr1	9687932	9687942	chr1	10095626	10095636
chr1	9688177	9688187	chr1	9785299	9785309
chr1	9688189	9688199	chr1	10650075	10650085
chr1	9688837	9688847	chr1	9927826	9927836
chr1	9689081	9689091	chr1	10111959	10111969
chr1	9690283	9690293	chr1	10271145	10271155
chr1	9695828	9695838	chr1	9927330	9927340
chr1	9706613	9706623	chr1	9736550	9736560
chr1	9712027	9712037	chr1	9762349	9762359
chr1	9712103	9712113	chr1	9927325	9927335
chr1	9712352	9712362	chr1	9785638	9785648
chr1	9713288	9713298	chr1	9750047	9750057
chr1	9713318	9713328	chr1	10738324	10738334
chr1	9713683	9713693	chr1	9760874	9760884
chr1	9715367	9715377	chr1	9749611	9749621
chr1	9716178	9716188	chr1	9785216	9785226
chr1	9718972	9718982	chr1	10573336	10573346
chr1	9719182	9719192	chr1	9764230	9764240
chr1	9724380	9724390	chr1	9970181	9970191
chr1	9741758	9741768	chr1	9921420	9921430
chr1	9746117	9746127	chr1	9783226	9783236
chr1	9748550	9748560	chr1	9784668	9784678
chr1	9748985	9748995	chr1	9791777	9791787
chr1	9753287	9753297	chr1	9780597	9780607
chr1	9754050	9754060	chr1	9940280	9940290
chr1	9761524	9761534	chr1	9824160	9824170
chr1	9780587	9780597	chr1	11066143	11066153
chr1	9781304	9781314	chr1	9841673	9841683
chr1	9782556	9782566	chr1	9936013	9936023
chr1	9784362	9784372	chr1	9928146	9928156
chr1	9784790	9784800	chr1	9827972	9827982
chr1	9785567	9785577	chr1	9823287	9823297
chr1	9805440	9805450	chr1	10493881	10493891
chr1	9806853	9806863	chr1	10435008	10435018
chr1	9808361	9808371	chr1	10270599	10270609
chr1	9819348	9819358	chr1	10000270	10000280
chr1	9826095	9826105	chr1	10489919	10489929
chr1	9841199	9841209	chr1	9903794	9903804
chr1	9841774	9841784	chr1	10155253	10155263
chr1	9842543	9842553	chr1	9927792	9927802
chr1	9843066	9843076	chr1	10093211	10093221
chr1	9844074	9844084	chr1	10035930	10035940
chr1	9844090	9844100	chr1	9928867	9928877
chr1	9844771	9844781	chr1	9943490	9943500
chr1	9845788	9845798	chr1	10489227	10489237
chr1	9846418	9846428	chr1	9934829	9934839
chr1	9853962	9853972	chr1	9927655	9927665
chr1	9858999	9859009	chr1	10003161	10003171
chr1	9874369	9874379	chr1	10216177	10216187
chr1	9877401	9877411	chr1	9920246	9920256
chr1	9884195	9884205	chr1	9935688	9935698
chr1	9893254	9893264	chr1	9936734	9936744
chr1	9897137	9897147	chr1	10002550	10002560
chr1	9921929	9921939	chr1	10405463	10405473
chr1	9923086	9923096	chr1	9943221	9943231
chr1	9926139	9926149	chr1	10002723	10002733
chr1	9927086	9927096	chr1	10051726	10051736
chr1	9927584	9927594	chr1	10282030	10282040
chr1	9927799	9927809	chr1	10075155	10075165
chr1	9928681	9928691	chr1	9969671	9969681
chr1	9929474	9929484	chr1	10707726	10707736
chr1	9930036	9930046	chr1	10135776	10135786
chr1	9930910	9930920	chr1	10236301	10236311
chr1	9932936	9932946	chr1	10489293	10489303
chr1	9933112	9933122	chr1	10000540	10000550
chr1	9934743	9934753	chr1	10112054	10112064
chr1	9935167	9935177	chr1	9963741	9963751
chr1	9935257	9935267	chr1	10003093	10003103
chr1	9935783	9935793	chr1	10972329	10972339
chr1	9935940	9935950	chr1	10550068	10550078
chr1	9936967	9936977	chr1	10085825	10085835
chr1	9937570	9937580	chr1	10057198	10057208
chr1	9950107	9950117	chr1	10003114	10003124
chr1	9966763	9966773	chr1	10327146	10327156
chr1	9970680	9970690	chr1	10002283	10002293
chr1	9973439	9973449	chr1	10007791	10007801
chr1	9977978	9977988	chr1	10082409	10082419
chr1	10002274	10002284	chr1	10213051	10213061
chr1	10002411	10002421	chr1	10489308	10489318
chr1	10002550	10002560	chr1	10302886	10302896
chr1	10002567	10002577	chr1	10025458	10025468
chr1	10002853	10002863	chr1	10488192	10488202
chr1	10003085	10003095	chr1	10252482	10252492
chr1	10003119	10003129	chr1	10116853	10116863
chr1	10003237	10003247	chr1	10268710	10268720
chr1	10006134	10006144	chr1	10239708	10239718
chr1	10008492	10008502	chr1	10766127	10766137
chr1	10009776	10009786	chr1	10434267	10434277
chr1	10012753	10012763	chr1	10094095	10094105
chr1	10021609	10021619	chr1	10092697	10092707
chr1	10024096	10024106	chr1	10091844	10091854
chr1	10089644	10089654	chr1	10484509	10484519
chr1	10090758	10090768	chr1	10135191	10135201
chr1	10111740	10111750	chr1	10486056	10486066
chr1	10112263	10112273	chr1	10267954	10267964
chr1	10197285	10197295	chr1	10244665	10244675
chr1	10204571	10204581	chr1	10398013	10398023
chr1	10211609	10211619	chr1	10549662	10549672
chr1	10225406	10225416	chr1	10570339	10570349
chr1	10226547	10226557	chr1	10270750	10270760
chr1	10234598	10234608	chr1	10310308	10310318
chr1	10268856	10268866	chr1	10343767	10343777
chr1	10269652	10269662	chr1	10290487	10290497
chr1	10270363	10270373	chr1	10478094	10478104
chr1	10271157	10271167	chr1	10481417	10481427
chr1	10271342	10271352	chr1	10554970	10554980
chr1	10276395	10276405	chr1	10399305	10399315
chr1	10294994	10295004	chr1	11810327	11810337
chr1	10298068	10298078	chr1	10393040	10393050
chr1	10328986	10328996	chr1	10554272	10554282
chr1	10332244	10332254	chr1	10483812	10483822
chr1	10368017	10368027	chr1	10490186	10490196
chr1	10395297	10395307	chr1	10458987	10458997
chr1	10425239	10425249	chr1	10928947	10928957
chr1	10425960	10425970	chr1	10553784	10553794
chr1	10434665	10434675	chr1	10486744	10486754
chr1	10437536	10437546	chr1	10501258	10501268
chr1	10440296	10440306	chr1	10487352	10487362
chr1	10440765	10440775	chr1	10555011	10555021
chr1	10441524	10441534	chr1	10564116	10564126
chr1	10445080	10445090	chr1	10485777	10485787
chr1	10449163	10449173	chr1	10486190	10486200
chr1	10453274	10453284	chr1	10555911	10555921
chr1	10459357	10459367	chr1	10489509	10489519
chr1	10470343	10470353	chr1	10927130	10927140
chr1	10479911	10479921	chr1	10576486	10576496
chr1	10486466	10486476	chr1	11029911	11029921
chr1	10486904	10486914	chr1	10531470	10531480
chr1	10487693	10487703	chr1	10554189	10554199
chr1	10488583	10488593	chr1	10987553	10987563
chr1	10488886	10488896	chr1	10556476	10556486
chr1	10489197	10489207	chr1	10914362	10914372
chr1	10489283	10489293	chr1	10533832	10533842
chr1	10489861	10489871	chr1	11847078	11847088
chr1	10489968	10489978	chr1	10616157	10616167
chr1	10489970	10489980	chr1	10556434	10556444
chr1	10490208	10490218	chr1	10570526	10570536
chr1	10502458	10502468	chr1	10587669	10587679
chr1	10532545	10532555	chr1	10554937	10554947
chr1	10532546	10532556	chr1	10650347	10650357
chr1	10551396	10551406	chr1	10928242	10928252
chr1	10553173	10553183	chr1	11586739	11586749
chr1	10554263	10554273	chr1	10836805	10836815
chr1	10554671	10554681	chr1	10686322	10686332
chr1	10554804	10554814	chr1	11023659	11023669
chr1	10555015	10555025	chr1	10673952	10673962
chr1	10555122	10555132	chr1	11086451	11086461
chr1	10562582	10562592	chr1	11702776	11702786
chr1	10565605	10565615	chr1	10628668	10628678
chr1	10565694	10565704	chr1	10970328	10970338
chr1	10567110	10567120	chr1	10752523	10752533
chr1	10567322	10567332	chr1	10618449	10618459
chr1	10567798	10567808	chr1	10928852	10928862
chr1	10568729	10568739	chr1	10729521	10729531
chr1	10574673	10574683	chr1	10752172	10752182
chr1	10574936	10574946	chr1	10971256	10971266
chr1	10576850	10576860	chr1	10752292	10752302
chr1	10580655	10580665	chr1	10643859	10643869
chr1	10586077	10586087	chr1	10745254	10745264
chr1	10641483	10641493	chr1	10661615	10661625
chr1	10650819	10650829	chr1	10927835	10927845
chr1	10662665	10662675	chr1	11539001	11539011
chr1	10669288	10669298	chr1	11634481	11634491
chr1	10675731	10675741	chr1	11018734	11018744
chr1	10694012	10694022	chr1	10746206	10746216
chr1	10724305	10724315	chr1	11001111	11001121
chr1	10734961	10734971	chr1	11021226	11021236
chr1	10750847	10750857	chr1	10828862	10828872
chr1	10752088	10752098	chr1	10865791	10865801
chr1	10752231	10752241	chr1	11099302	11099312
chr1	10753255	10753265	chr1	10882393	10882403
chr1	10767135	10767145	chr1	11022212	11022222
chr1	10768436	10768446	chr1	11130720	11130730
chr1	10797371	10797381	chr1	10999458	10999468
chr1	10797534	10797544	chr1	11118954	11118964
chr1	10844476	10844486	chr1	10968963	10968973
chr1	10898805	10898815	chr1	11021574	11021584
chr1	10912236	10912246	chr1	12132392	12132402
chr1	10927897	10927907	chr1	10965624	10965634
chr1	10930321	10930331	chr1	11406479	11406489
chr1	10970381	10970391	chr1	11164056	11164066
chr1	10987868	10987878	chr1	11117290	11117300
chr1	10997827	10997837	chr1	11640679	11640689
chr1	10999420	10999430	chr1	11022940	11022950
chr1	11002557	11002567	chr1	11041523	11041533
chr1	11005594	11005604	chr1	11030817	11030827
chr1	11016656	11016666	chr1	11050772	11050782
chr1	11019826	11019836	chr1	11118701	11118711
chr1	11026626	11026636	chr1	11079551	11079561
chr1	11031578	11031588	chr1	12111827	12111837
chr1	11071579	11071589	chr1	11130397	11130407
chr1	11095150	11095160	chr1	11197873	11197883
chr1	11095152	11095162	chr1	11702022	11702032
chr1	11095184	11095194	chr1	11193544	11193554
chr1	11097795	11097805	chr1	11134796	11134806
chr1	11097897	11097907	chr1	11316091	11316101
chr1	11099003	11099013	chr1	11789700	11789710
chr1	11099183	11099193	chr1	11613818	11613828
chr1	11120014	11120024	chr1	11154334	11154344
chr1	11120251	11120261	chr1	11813860	11813870
chr1	11124220	11124230	chr1	11191635	11191645
chr1	11129594	11129604	chr1	11386885	11386895
chr1	11136650	11136660	chr1	11702657	11702667
chr1	11143529	11143539	chr1	11707674	11707684
chr1	11265771	11265781	chr1	11350469	11350479
chr1	11277204	11277214	chr1	11308113	11308123
chr1	11308252	11308262	chr1	11408441	11408451
chr1	11334983	11334993	chr1	11669171	11669181
chr1	11343287	11343297	chr1	11446782	11446792
chr1	11343660	11343670	chr1	11722135	11722145
chr1	11367833	11367843	chr1	11407201	11407211
chr1	11377565	11377575	chr1	11550915	11550925
chr1	11377929	11377939	chr1	11954338	11954348
chr1	11378953	11378963	chr1	11503337	11503347
chr1	11383025	11383035	chr1	11710117	11710127
chr1	11385579	11385589	chr1	11750024	11750034
chr1	11390762	11390772	chr1	11463027	11463037
chr1	11392071	11392081	chr1	11415771	11415781
chr1	11399981	11399991	chr1	11710880	11710890
chr1	11401019	11401029	chr1	12172021	12172031
chr1	11405189	11405199	chr1	11722146	11722156
chr1	11405191	11405201	chr1	11722146	11722156
chr1	11422668	11422678	chr1	11519349	11519359
chr1	11455990	11456000	chr1	11901654	11901664
chr1	11456230	11456240	chr1	12149722	12149732
chr1	11472775	11472785	chr1	11702822	11702832
chr1	11477596	11477606	chr1	11633975	11633985
chr1	11516422	11516432	chr1	11707295	11707305
chr1	11537829	11537839	chr1	11694901	11694911
chr1	11538897	11538907	chr1	12689658	12689668
chr1	11547700	11547710	chr1	11814444	11814454
chr1	11605235	11605245	chr1	11714345	11714355
chr1	11672268	11672278	chr1	11703211	11703221
chr1	11673136	11673146	chr1	11706197	11706207
chr1	11680450	11680460	chr1	11705939	11705949
chr1	11697755	11697765	chr1	11956139	11956149
chr1	11702444	11702454	chr1	11732348	11732358
chr1	11702888	11702898	chr1	11779802	11779812
chr1	11705378	11705388	chr1	12042828	12042838
chr1	11707283	11707293	chr1	11780899	11780909
chr1	11707864	11707874	chr1	11733256	11733266
chr1	11710370	11710380	chr1	11779997	11780007
chr1	11710870	11710880	chr1	11808840	11808850
chr1	11715140	11715150	chr1	12183502	12183512
chr1	11718492	11718502	chr1	11814725	11814735
chr1	11720532	11720542	chr1	12040544	12040554
chr1	11721305	11721315	chr1	11766313	11766323
chr1	11722058	11722068	chr1	11810473	11810483
chr1	11730411	11730421	chr1	11775060	11775070
chr1	11733069	11733079	chr1	12040506	12040516
chr1	11736265	11736275	chr1	11767015	11767025
chr1	11736590	11736600	chr1	12304849	12304859
chr1	11747780	11747790	chr1	11895165	11895175
chr1	11761087	11761097	chr1	12659383	12659393
chr1	11771815	11771825	chr1	11816276	11816286
chr1	11772418	11772428	chr1	11841442	11841452
chr1	11780714	11780724	chr1	11811396	11811406
chr1	11782766	11782776	chr1	12289931	12289941
chr1	11790436	11790446	chr1	11897786	11897796
chr1	11794295	11794305	chr1	11895969	11895979
chr1	11795629	11795639	chr1	11845242	11845252
chr1	11798935	11798945	chr1	11842541	11842551
chr1	11799181	11799191	chr1	11865006	11865016
chr1	11805976	11805986	chr1	12156895	12156905
chr1	11823793	11823803	chr1	11844469	11844479
chr1	11839121	11839131	chr1	11929962	11929972
chr1	11841295	11841305	chr1	11875735	11875745
chr1	11842109	11842119	chr1	11954297	11954307
chr1	11845394	11845404	chr1	11899978	11899988
chr1	11845658	11845668	chr1	11867925	11867935
chr1	11845659	11845669	chr1	11867925	11867935
chr1	11860512	11860522	chr1	11985669	11985679
chr1	11863550	11863560	chr1	11954062	11954072
chr1	11875123	11875133	chr1	11896240	11896250
chr1	11892227	11892237	chr1	12063231	12063241
chr1	11893784	11893794	chr1	11925858	11925868
chr1	11896146	11896156	chr1	12349852	12349862
chr1	11896595	11896605	chr1	11967317	11967327
chr1	11898382	11898392	chr1	11967409	11967419
chr1	11898432	11898442	chr1	11952575	11952585
chr1	11898448	11898458	chr1	11991643	11991653
chr1	11898853	11898863	chr1	11952956	11952966
chr1	11899795	11899805	chr1	12027459	12027469
chr1	11918360	11918370	chr1	11938571	11938581
chr1	11918594	11918604	chr1	12026143	12026153
chr1	11919504	11919514	chr1	12020930	12020940
chr1	11919715	11919725	chr1	11946130	11946140
chr1	11923622	11923632	chr1	12141432	12141442
chr1	11923623	11923633	chr1	12141432	12141442
chr1	11925236	11925246	chr1	12120374	12120384
chr1	11926575	11926585	chr1	12075623	12075633
chr1	11926649	11926659	chr1	12112358	12112368
chr1	11932881	11932891	chr1	11955342	11955352
chr1	11936460	11936470	chr1	11956753	11956763
chr1	11968807	11968817	chr1	12165322	12165332
chr1	11969364	11969374	chr1	12659054	12659064
chr1	11982852	11982862	chr1	12080723	12080733
chr1	11994419	11994429	chr1	12119783	12119793
chr1	11994978	11994988	chr1	12041715	12041725
chr1	12007543	12007553	chr1	12121678	12121688
chr1	12023437	12023447	chr1	12089982	12089992
chr1	12030881	12030891	chr1	12281000	12281010
chr1	12041788	12041798	chr1	12069607	12069617
chr1	12041798	12041808	chr1	12114809	12114819
chr1	12046162	12046172	chr1	12114596	12114606
chr1	12051323	12051333	chr1	12171722	12171732
chr1	12052805	12052815	chr1	12091108	12091118
chr1	12058811	12058821	chr1	12128599	12128609
chr1	12058928	12058938	chr1	12275310	12275320
chr1	12059057	12059067	chr1	12137823	12137833
chr1	12060930	12060940	chr1	12139850	12139860
chr1	12061771	12061781	chr1	12176235	12176245
chr1	12061870	12061880	chr1	12087845	12087855
chr1	12063915	12063925	chr1	12143030	12143040
chr1	12064983	12064993	chr1	12183927	12183937
chr1	12067080	12067090	chr1	12120522	12120532
chr1	12071047	12071057	chr1	12235424	12235434
chr1	12072152	12072162	chr1	12141188	12141198
chr1	12075177	12075187	chr1	12186311	12186321
chr1	12079597	12079607	chr1	12116115	12116125
chr1	12079734	12079744	chr1	12137842	12137852
chr1	12080578	12080588	chr1	12108753	12108763
chr1	12087604	12087614	chr1	12130692	12130702
chr1	12088746	12088756	chr1	12166372	12166382
chr1	12088866	12088876	chr1	12486912	12486922
chr1	12090643	12090653	chr1	12204235	12204245
chr1	12091039	12091049	chr1	12148568	12148578
chr1	12092388	12092398	chr1	12223245	12223255
chr1	12094217	12094227	chr1	12542854	12542864
chr1	12095445	12095455	chr1	12198521	12198531
chr1	12105586	12105596	chr1	12155567	12155577
chr1	12111279	12111289	chr1	12206805	12206815
chr1	12111949	12111959	chr1	12179907	12179917
chr1	12112823	12112833	chr1	12138753	12138763
chr1	12113099	12113109	chr1	12263406	12263416
chr1	12113180	12113190	chr1	12135772	12135782
chr1	12115076	12115086	chr1	12200646	12200656
chr1	12118234	12118244	chr1	12212129	12212139
chr1	12118256	12118266	chr1	12177948	12177958
chr1	12123725	12123735	chr1	14060395	14060405
chr1	12123737	12123747	chr1	12203127	12203137
chr1	12132660	12132670	chr1	12181643	12181653
chr1	12133167	12133177	chr1	12157565	12157575
chr1	12135574	12135584	chr1	12210377	12210387
chr1	12145961	12145971	chr1	12232056	12232066
chr1	12147583	12147593	chr1	12676826	12676836
chr1	12149175	12149185	chr1	12237998	12238008
chr1	12156873	12156883	chr1	12185654	12185664
chr1	12156873	12156883	chr1	12289951	12289961
chr1	12162394	12162404	chr1	13854943	13854953
chr1	12168580	12168590	chr1	12298982	12298992
chr1	12169585	12169595	chr1	12558574	12558584
chr1	12170083	12170093	chr1	12265611	12265621
chr1	12172409	12172419	chr1	12330776	12330786
chr1	12172689	12172699	chr1	12683170	12683180
chr1	12177533	12177543	chr1	12219427	12219437
chr1	12178753	12178763	chr1	12224179	12224189
chr1	12179232	12179242	chr1	12259821	12259831
chr1	12179435	12179445	chr1	12272843	12272853
chr1	12179463	12179473	chr1	12261641	12261651
chr1	12180055	12180065	chr1	12261403	12261413
chr1	12182144	12182154	chr1	12268572	12268582
chr1	12183942	12183952	chr1	12290492	12290502
chr1	12184857	12184867	chr1	12234594	12234604
chr1	12185041	12185051	chr1	12209675	12209685
chr1	12186296	12186306	chr1	12289687	12289697
chr1	12186367	12186377	chr1	12290254	12290264
chr1	12186467	12186477	chr1	12254808	12254818
chr1	12186671	12186681	chr1	12401845	12401855
chr1	12186693	12186703	chr1	12262168	12262178
chr1	12187213	12187223	chr1	12269711	12269721
chr1	12187275	12187285	chr1	12259784	12259794
chr1	12187493	12187503	chr1	12375215	12375225
chr1	12197356	12197366	chr1	12304376	12304386
chr1	12198704	12198714	chr1	12231455	12231465
chr1	12199637	12199647	chr1	12437129	12437139
chr1	12201002	12201012	chr1	12267045	12267055
chr1	12206827	12206837	chr1	12282546	12282556
chr1	12209357	12209367	chr1	12246765	12246775
chr1	12227421	12227431	chr1	12247670	12247680
chr1	12228587	12228597	chr1	12680020	12680030
chr1	12229007	12229017	chr1	12255442	12255452
chr1	12230255	12230265	chr1	12272768	12272778
chr1	12236877	12236887	chr1	12259928	12259938
chr1	12237838	12237848	chr1	12353759	12353769
chr1	12238843	12238853	chr1	12268567	12268577
chr1	12240829	12240839	chr1	12268014	12268024
chr1	12253705	12253715	chr1	12285918	12285928
chr1	12254879	12254889	chr1	12460988	12460998
chr1	12261403	12261413	chr1	12645828	12645838
chr1	12263210	12263220	chr1	12285053	12285063
chr1	12265616	12265626	chr1	12319003	12319013
chr1	12268351	12268361	chr1	12323843	12323853
chr1	12269143	12269153	chr1	12688057	12688067
chr1	12269923	12269933	chr1	12427442	12427452
chr1	12271371	12271381	chr1	12399323	12399333
chr1	12271525	12271535	chr1	12318902	12318912
chr1	12289210	12289220	chr1	12375535	12375545
chr1	12289875	12289885	chr1	12684848	12684858
chr1	12291038	12291048	chr1	12446084	12446094
chr1	12297992	12298002	chr1	12680584	12680594
chr1	12305671	12305681	chr1	12375367	12375377
chr1	12305781	12305791	chr1	12681576	12681586
chr1	12333640	12333650	chr1	12838531	12838541
chr1	12335263	12335273	chr1	12472434	12472444
chr1	12337962	12337972	chr1	12365206	12365216
chr1	12339210	12339220	chr1	12609936	12609946
chr1	12346135	12346145	chr1	12679844	12679854
chr1	12370282	12370292	chr1	12919415	12919425
chr1	12370759	12370769	chr1	12718678	12718688
chr1	12371838	12371848	chr1	12686002	12686012
chr1	12374140	12374150	chr1	12700541	12700551
chr1	12374412	12374422	chr1	12706688	12706698
chr1	12374690	12374700	chr1	12395982	12395992
chr1	12379501	12379511	chr1	12679077	12679087
chr1	12387985	12387995	chr1	13382402	13382412
chr1	12396911	12396921	chr1	12691548	12691558
chr1	12399658	12399668	chr1	12456484	12456494
chr1	12418934	12418944	chr1	12680050	12680060
chr1	12435959	12435969	chr1	12679592	12679602
chr1	12465513	12465523	chr1	12673653	12673663
chr1	12472026	12472036	chr1	12719152	12719162
chr1	12472196	12472206	chr1	12497917	12497927
chr1	12495055	12495065	chr1	12659962	12659972
chr1	12495859	12495869	chr1	12844117	12844127
chr1	12535661	12535671	chr1	12675785	12675795
chr1	12582273	12582283	chr1	12684308	12684318
chr1	12625642	12625652	chr1	12680050	12680060
chr1	12628162	12628172	chr1	12664436	12664446
chr1	12672243	12672253	chr1	12723784	12723794
chr1	12676821	12676831	chr1	12716289	12716299
chr1	12680643	12680653	chr1	12778235	12778245
chr1	12692768	12692778	chr1	12820134	12820144
chr1	12719114	12719124	chr1	12765837	12765847
chr1	12821987	12821997	chr1	14005386	14005396
chr1	12982570	12982580	chr1	13384497	13384507
chr1	13795320	13795330	chr1	13865337	13865347
chr1	13797198	13797208	chr1	13832048	13832058
chr1	13805236	13805246	chr1	14076018	14076028
chr1	13839456	13839466	chr1	14425911	14425921
chr1	13843796	13843806	chr1	14117017	14117027
chr1	13890706	13890716	chr1	14073335	14073345
chr1	13896647	13896657	chr1	14886035	14886045
chr1	13898849	13898859	chr1	13983955	13983965
chr1	13932815	13932825	chr1	14290379	14290389
chr1	13981112	13981122	chr1	14140555	14140565
chr1	13988708	13988718	chr1	14100728	14100738
chr1	13992082	13992092	chr1	14284782	14284792
chr1	13992218	13992228	chr1	14175010	14175020
chr1	13992327	13992337	chr1	14053734	14053744
chr1	13992775	13992785	chr1	14026199	14026209
chr1	13993304	13993314	chr1	14143132	14143142
chr1	13993622	13993632	chr1	14037234	14037244
chr1	14022011	14022021	chr1	14288067	14288077
chr1	14023349	14023359	chr1	14057155	14057165
chr1	14030330	14030340	chr1	14057981	14057991
chr1	14031060	14031070	chr1	14052824	14052834
chr1	14046282	14046292	chr1	14138712	14138722
chr1	14046729	14046739	chr1	14109033	14109043
chr1	14054689	14054699	chr1	14075964	14075974
chr1	14055008	14055018	chr1	15486340	15486350
chr1	14059855	14059865	chr1	14921191	14921201
chr1	14133258	14133268	chr1	15480479	15480489
chr1	14135930	14135940	chr1	14899584	14899594
chr1	14142365	14142375	chr1	14349953	14349963
chr1	14156364	14156374	chr1	14879580	14879590
chr1	14157361	14157371	chr1	14213314	14213324
chr1	14190933	14190943	chr1	15354144	15354154
chr1	14206477	14206487	chr1	14287987	14287997
chr1	14286324	14286334	chr1	15157246	15157256
chr1	14286595	14286605	chr1	15287242	15287252
chr1	14287250	14287260	chr1	14421728	14421738
chr1	14292717	14292727	chr1	15389239	15389249
chr1	14330141	14330151	chr1	15742997	15743007
chr1	14419158	14419168	chr1	15774167	15774177
chr1	14670550	14670560	chr1	15386783	15386793
chr1	14722455	14722465	chr1	14948029	14948039
chr1	14781105	14781115	chr1	15356052	15356062
chr1	14864356	14864366	chr1	14954239	14954249
chr1	14869426	14869436	chr1	16441589	16441599
chr1	14883026	14883036	chr1	15134193	15134203
chr1	14894820	14894830	chr1	15005292	15005302
chr1	14934242	14934252	chr1	15387330	15387340
chr1	14962504	14962514	chr1	15372744	15372754
chr1	14967447	14967457	chr1	15176799	15176809
chr1	14992032	14992042	chr1	15393838	15393848
chr1	14999340	14999350	chr1	15351797	15351807
chr1	15020581	15020591	chr1	15106270	15106280
chr1	15024618	15024628	chr1	15373244	15373254
chr1	15030694	15030704	chr1	15361879	15361889
chr1	15056090	15056100	chr1	15136785	15136795
chr1	15104117	15104127	chr1	15285920	15285930
chr1	15135725	15135735	chr1	15443757	15443767
chr1	15229853	15229863	chr1	16957178	16957188
chr1	15237468	15237478	chr1	15269816	15269826
chr1	15242501	15242511	chr1	15414885	15414895
chr1	15246781	15246791	chr1	15623218	15623228
chr1	15354398	15354408	chr1	15379717	15379727
chr1	15365459	15365469	chr1	15478701	15478711
chr1	15373301	15373311	chr1	15462347	15462357
chr1	15380764	15380774	chr1	15469416	15469426
chr1	15396251	15396261	chr1	15425899	15425909
chr1	15420859	15420869	chr1	15452149	15452159
chr1	15436472	15436482	chr1	17083638	17083648
chr1	15439891	15439901	chr1	15633800	15633810
chr1	15446809	15446819	chr1	15614454	15614464
chr1	15446809	15446819	chr1	15614458	15614468
chr1	15447475	15447485	chr1	15634568	15634578
chr1	15450716	15450726	chr1	15584276	15584286
chr1	15455168	15455178	chr1	15601941	15601951
chr1	15455183	15455193	chr1	15918040	15918050
chr1	15457751	15457761	chr1	15785715	15785725
chr1	15474266	15474276	chr1	15539508	15539518
chr1	15479110	15479120	chr1	15837602	15837612
chr1	15479489	15479499	chr1	15680834	15680844
chr1	15482722	15482732	chr1	15589240	15589250
chr1	15484229	15484239	chr1	15828884	15828894
chr1	15484679	15484689	chr1	15505596	15505606
chr1	15500711	15500721	chr1	15631398	15631408
chr1	15503512	15503522	chr1	15849789	15849799
chr1	15533836	15533846	chr1	15628014	15628024
chr1	15591723	15591733	chr1	15653236	15653246
chr1	15600483	15600493	chr1	15648428	15648438
chr1	15632828	15632838	chr1	15757411	15757421
chr1	15637377	15637387	chr1	15760000	15760010
chr1	15647727	15647737	chr1	15749801	15749811
chr1	15649197	15649207	chr1	15685529	15685539
chr1	15649864	15649874	chr1	15757654	15757664
chr1	15650522	15650532	chr1	15675582	15675592
chr1	15651537	15651547	chr1	15760956	15760966
chr1	15652009	15652019	chr1	15758849	15758859
chr1	15652312	15652322	chr1	15759098	15759108
chr1	15652493	15652503	chr1	15927140	15927150
chr1	15661807	15661817	chr1	15824557	15824567
chr1	15673011	15673021	chr1	15738427	15738437
chr1	15678217	15678227	chr1	15743068	15743078
chr1	15697161	15697171	chr1	15854324	15854334
chr1	15725787	15725797	chr1	15754286	15754296
chr1	15735944	15735954	chr1	15758381	15758391
chr1	15743046	15743056	chr1	15766927	15766937
chr1	15743620	15743630	chr1	15855169	15855179
chr1	15746804	15746814	chr1	15790719	15790729
chr1	15749751	15749761	chr1	15838475	15838485
chr1	15789579	15789589	chr1	16160172	16160182
chr1	15816738	15816748	chr1	15907496	15907506
chr1	15816739	15816749	chr1	15907496	15907506
chr1	15823126	15823136	chr1	15850622	15850632
chr1	15824384	15824394	chr1	16363203	16363213
chr1	15855572	15855582	chr1	16104476	16104486
chr1	15881229	15881239	chr1	16046978	16046988
chr1	15908947	15908957	chr1	16382270	16382280
chr1	15911807	15911817	chr1	16073400	16073410
chr1	15913109	15913119	chr1	16065177	16065187
chr1	15929626	15929636	chr1	16767004	16767014
chr1	15962993	15963003	chr1	17374713	17374723
chr1	15977761	15977771	chr1	16341032	16341042
chr1	15991154	15991164	chr1	16199581	16199591
chr1	15995811	15995821	chr1	16399958	16399968
chr1	16009879	16009889	chr1	16056069	16056079
chr1	16012290	16012300	chr1	16312870	16312880
chr1	16012965	16012975	chr1	16488290	16488300
chr1	16024304	16024314	chr1	16063414	16063424
chr1	16038071	16038081	chr1	16264405	16264415
chr1	16043644	16043654	chr1	16156674	16156684
chr1	16051089	16051099	chr1	16953081	16953091
chr1	16051108	16051118	chr1	17028529	17028539
chr1	16064755	16064765	chr1	16189612	16189622
chr1	16069531	16069541	chr1	16248218	16248228
chr1	16075852	16075862	chr1	16382767	16382777
chr1	16089256	16089266	chr1	16130210	16130220
chr1	16104353	16104363	chr1	16208925	16208935
chr1	16108713	16108723	chr1	16357416	16357426
chr1	16109036	16109046	chr1	16337396	16337406
chr1	16113155	16113165	chr1	16382666	16382676
chr1	16117542	16117552	chr1	16141960	16141970
chr1	16118253	16118263	chr1	16323432	16323442
chr1	16118446	16118456	chr1	16334092	16334102
chr1	16118639	16118649	chr1	16167752	16167762
chr1	16118664	16118674	chr1	16334826	16334836
chr1	16118695	16118705	chr1	17763098	17763108
chr1	16118823	16118833	chr1	16329686	16329696
chr1	16119733	16119743	chr1	16335589	16335599
chr1	16119900	16119910	chr1	16153912	16153922
chr1	16120670	16120680	chr1	16936128	16936138
chr1	16126379	16126389	chr1	16396162	16396172
chr1	16128067	16128077	chr1	16320338	16320348
chr1	16129233	16129243	chr1	16290376	16290386
chr1	16130415	16130425	chr1	16292512	16292522
chr1	16131987	16131997	chr1	16272614	16272624
chr1	16133338	16133348	chr1	16167472	16167482
chr1	16137030	16137040	chr1	16513964	16513974
chr1	16137231	16137241	chr1	16333883	16333893
chr1	16137441	16137451	chr1	16330728	16330738
chr1	16139500	16139510	chr1	16336526	16336536
chr1	16140703	16140713	chr1	16334936	16334946
chr1	16141959	16141969	chr1	16165614	16165624
chr1	16158376	16158386	chr1	16268482	16268492
chr1	16158771	16158781	chr1	16323713	16323723
chr1	16163813	16163823	chr1	16276317	16276327
chr1	16175103	16175113	chr1	16298638	16298648
chr1	16178595	16178605	chr1	16209330	16209340
chr1	16179646	16179656	chr1	16302123	16302133
chr1	16185382	16185392	chr1	16357220	16357230
chr1	16208127	16208137	chr1	16242257	16242267
chr1	16211171	16211181	chr1	16279941	16279951
chr1	16237779	16237789	chr1	16289273	16289283
chr1	16242805	16242815	chr1	16337068	16337078
chr1	16248133	16248143	chr1	16371330	16371340
chr1	16249356	16249366	chr1	16280102	16280112
chr1	16255439	16255449	chr1	16319484	16319494
chr1	16268261	16268271	chr1	16327298	16327308
chr1	16269443	16269453	chr1	16335324	16335334
chr1	16269466	16269476	chr1	16513964	16513974
chr1	16271903	16271913	chr1	16321060	16321070
chr1	16273532	16273542	chr1	16322044	16322054
chr1	16275047	16275057	chr1	16675761	16675771
chr1	16275699	16275709	chr1	16299503	16299513
chr1	16275968	16275978	chr1	16359560	16359570
chr1	16276256	16276266	chr1	16336888	16336898
chr1	16280425	16280435	chr1	16340581	16340591
chr1	16281271	16281281	chr1	16301797	16301807
chr1	16284962	16284972	chr1	16892654	16892664
chr1	16285281	16285291	chr1	17051535	17051545
chr1	16287097	16287107	chr1	16371712	16371722
chr1	16289603	16289613	chr1	16317894	16317904
chr1	16311841	16311851	chr1	16338308	16338318
chr1	16318284	16318294	chr1	16367190	16367200
chr1	16320650	16320660	chr1	16355379	16355389
chr1	16323830	16323840	chr1	16382767	16382777
chr1	16330827	16330837	chr1	16383172	16383182
chr1	16331043	16331053	chr1	16377263	16377273
chr1	16331480	16331490	chr1	16365006	16365016
chr1	16332606	16332616	chr1	16371298	16371308
chr1	16334182	16334192	chr1	16485534	16485544
chr1	16335194	16335204	chr1	16475194	16475204
chr1	16335541	16335551	chr1	16364554	16364564
chr1	16335696	16335706	chr1	16374573	16374583
chr1	16336701	16336711	chr1	16518218	16518228
chr1	16338039	16338049	chr1	16375911	16375921
chr1	16338419	16338429	chr1	16579298	16579308
chr1	16340820	16340830	chr1	16361030	16361040
chr1	16345049	16345059	chr1	16382719	16382729
chr1	16348440	16348450	chr1	16384169	16384179
chr1	16350083	16350093	chr1	16385720	16385730
chr1	16355757	16355767	chr1	16377272	16377282
chr1	16355855	16355865	chr1	16377358	16377368
chr1	16359470	16359480	chr1	16455378	16455388
chr1	16361604	16361614	chr1	16385140	16385150
chr1	16361609	16361619	chr1	16385024	16385034
chr1	16361620	16361630	chr1	16385024	16385034
chr1	16375396	16375406	chr1	16397893	16397903
chr1	16382700	16382710	chr1	16500922	16500932
chr1	16382701	16382711	chr1	16409120	16409130
chr1	16384325	16384335	chr1	16458170	16458180
chr1	16391980	16391990	chr1	16477587	16477597
chr1	16400246	16400256	chr1	16477726	16477736
chr1	16401414	16401424	chr1	16524691	16524701
chr1	16402720	16402730	chr1	16578874	16578884
chr1	16404601	16404611	chr1	16447092	16447102
chr1	16405672	16405682	chr1	16654874	16654884
chr1	16405743	16405753	chr1	16513932	16513942
chr1	16406415	16406425	chr1	16515433	16515443
chr1	16406922	16406932	chr1	16898358	16898368
chr1	16407990	16408000	chr1	16510110	16510120
chr1	16408150	16408160	chr1	16525024	16525034
chr1	16408243	16408253	chr1	16514470	16514480
chr1	16409517	16409527	chr1	16570791	16570801
chr1	16410284	16410294	chr1	16501527	16501537
chr1	16410416	16410426	chr1	16543848	16543858
chr1	16410416	16410426	chr1	16952081	16952091
chr1	16433140	16433150	chr1	16580309	16580319
chr1	16445642	16445652	chr1	16825694	16825704
chr1	16452956	16452966	chr1	16509268	16509278
chr1	16460689	16460699	chr1	16513265	16513275
chr1	16514382	16514392	chr1	16571430	16571440
chr1	16515197	16515207	chr1	16560327	16560337
chr1	16515199	16515209	chr1	16560327	16560337
chr1	16518801	16518811	chr1	16727702	16727712
chr1	16519724	16519734	chr1	16558642	16558652
chr1	16520325	16520335	chr1	16940845	16940855
chr1	16520420	16520430	chr1	16973182	16973192
chr1	16563209	16563219	chr1	16679392	16679402
chr1	16568827	16568837	chr1	16780017	16780027
chr1	16569397	16569407	chr1	16718962	16718972
chr1	16583896	16583906	chr1	16945252	16945262
chr1	16602493	16602503	chr1	16841353	16841363
chr1	16612191	16612201	chr1	17012267	17012277
chr1	16663691	16663701	chr1	16799812	16799822
chr1	16685240	16685250	chr1	16825514	16825524
chr1	16689356	16689366	chr1	16943983	16943993
chr1	16691388	16691398	chr1	17245670	17245680
chr1	16697006	16697016	chr1	16766859	16766869
chr1	16701418	16701428	chr1	16969862	16969872
chr1	16713248	16713258	chr1	16825792	16825802
chr1	16732677	16732687	chr1	16940881	16940891
chr1	16764127	16764137	chr1	16943293	16943303
chr1	16766849	16766859	chr1	16965315	16965325
chr1	16773656	16773666	chr1	16800936	16800946
chr1	16774631	16774641	chr1	16915724	16915734
chr1	16796150	16796160	chr1	16821270	16821280
chr1	16805386	16805396	chr1	17270414	17270424
chr1	16812442	16812452	chr1	16959068	16959078
chr1	16812583	16812593	chr1	16959054	16959064
chr1	16816911	16816921	chr1	16839558	16839568
chr1	16825940	16825950	chr1	16969800	16969810
chr1	16832169	16832179	chr1	16952631	16952641
chr1	16837595	16837605	chr1	17754356	17754366
chr1	16837595	16837605	chr1	17754361	17754371
chr1	16840027	16840037	chr1	17223030	17223040
chr1	16840222	16840232	chr1	17222934	17222944
chr1	16846469	16846479	chr1	16923072	16923082
chr1	16858328	16858338	chr1	16918368	16918378
chr1	16859429	16859439	chr1	16884231	16884241
chr1	16862175	16862185	chr1	16974371	16974381
chr1	16862307	16862317	chr1	17283732	17283742
chr1	16863574	16863584	chr1	17278263	17278273
chr1	16870385	16870395	chr1	17028181	17028191
chr1	16871012	16871022	chr1	17055404	17055414
chr1	16871062	16871072	chr1	17055385	17055395
chr1	16883720	16883730	chr1	17177053	17177063
chr1	16890456	16890466	chr1	17260053	17260063
chr1	16892800	16892810	chr1	17051701	17051711
chr1	16908073	16908083	chr1	17025634	17025644
chr1	16908190	16908200	chr1	17591951	17591961
chr1	16928592	16928602	chr1	16960958	16960968
chr1	16944547	16944557	chr1	17254017	17254027
chr1	16948034	16948044	chr1	17278167	17278177
chr1	16948043	16948053	chr1	17277864	17277874
chr1	16948328	16948338	chr1	17026718	17026728
chr1	16948393	16948403	chr1	17277871	17277881
chr1	16949739	16949749	chr1	17276089	17276099
chr1	16951667	16951677	chr1	17451883	17451893
chr1	16952507	16952517	chr1	17034363	17034373
chr1	16955073	16955083	chr1	17271047	17271057
chr1	16958112	16958122	chr1	17264834	17264844
chr1	16968075	16968085	chr1	17034171	17034181
chr1	16970957	16970967	chr1	17084088	17084098
chr1	16973884	16973894	chr1	17003388	17003398
chr1	16974656	16974666	chr1	17374769	17374779
chr1	16975055	16975065	chr1	17085522	17085532
chr1	16975312	16975322	chr1	17085198	17085208
chr1	16975676	16975686	chr1	17084972	17084982
chr1	16976492	16976502	chr1	17036234	17036244
chr1	16976640	16976650	chr1	17083551	17083561
chr1	16976660	16976670	chr1	17083680	17083690
chr1	17002543	17002553	chr1	17058277	17058287
chr1	17006429	17006439	chr1	17203588	17203598
chr1	17016450	17016460	chr1	17090217	17090227
chr1	17022901	17022911	chr1	17292824	17292834
chr1	17036076	17036086	chr1	17306505	17306515
chr1	17037639	17037649	chr1	17287223	17287233
chr1	17043201	17043211	chr1	17208995	17209005
chr1	17045284	17045294	chr1	17376770	17376780
chr1	17052143	17052153	chr1	17360491	17360501
chr1	17087457	17087467	chr1	17296197	17296207
chr1	17113163	17113173	chr1	17226219	17226229
chr1	17231450	17231460	chr1	17252422	17252432
chr1	17235697	17235707	chr1	17396674	17396684
chr1	17238585	17238595	chr1	17349097	17349107
chr1	17240270	17240280	chr1	17273040	17273050
chr1	17257314	17257324	chr1	17282017	17282027
chr1	17273441	17273451	chr1	17314472	17314482
chr1	17274519	17274529	chr1	17733232	17733242
chr1	17276812	17276822	chr1	17310910	17310920
chr1	17278629	17278639	chr1	17457603	17457613
chr1	17281286	17281296	chr1	17373616	17373626
chr1	17283667	17283677	chr1	17563711	17563721
chr1	17286105	17286115	chr1	17466053	17466063
chr1	17287217	17287227	chr1	17479312	17479322
chr1	17287325	17287335	chr1	17420333	17420343
chr1	17287380	17287390	chr1	17402103	17402113
chr1	17287608	17287618	chr1	17366293	17366303
chr1	17289970	17289980	chr1	17334590	17334600
chr1	17290067	17290077	chr1	17451291	17451301
chr1	17290119	17290129	chr1	17382394	17382404
chr1	17292303	17292313	chr1	17318606	17318616
chr1	17295631	17295641	chr1	17374451	17374461
chr1	17296218	17296228	chr1	17368627	17368637
chr1	17296509	17296519	chr1	17562260	17562270
chr1	17306360	17306370	chr1	17327542	17327552
chr1	17326825	17326835	chr1	17409436	17409446
chr1	17329661	17329671	chr1	17372095	17372105
chr1	17350063	17350073	chr1	18002963	18002973
chr1	17353523	17353533	chr1	17385716	17385726
chr1	17357052	17357062	chr1	17732515	17732525
chr1	17371737	17371747	chr1	17396228	17396238
chr1	17378090	17378100	chr1	17565148	17565158
chr1	17381358	17381368	chr1	17448433	17448443
chr1	17407674	17407684	chr1	17467209	17467219
chr1	17431519	17431529	chr1	17563943	17563953
chr1	17445389	17445399	chr1	17567521	17567531
chr1	17452398	17452408	chr1	17567718	17567728
chr1	17452815	17452825	chr1	17556189	17556199
chr1	17456203	17456213	chr1	17558765	17558775
chr1	17456285	17456295	chr1	17537026	17537036
chr1	17460553	17460563	chr1	17735008	17735018
chr1	17496420	17496430	chr1	17804171	17804181
chr1	17559918	17559928	chr1	18891001	18891011
chr1	17583194	17583204	chr1	17765812	17765822
chr1	17583194	17583204	chr1	17765813	17765823
chr1	17601132	17601142	chr1	18646973	18646983
chr1	17630303	17630313	chr1	17743228	17743238
chr1	17642174	17642184	chr1	17667358	17667368
chr1	17664920	17664930	chr1	17725837	17725847
chr1	17666009	17666019	chr1	17779610	17779620
chr1	17686055	17686065	chr1	17732466	17732476
chr1	17714888	17714898	chr1	18149526	18149536
chr1	17722223	17722233	chr1	17820127	17820137
chr1	17731588	17731598	chr1	17756773	17756783
chr1	17736707	17736717	chr1	17835313	17835323
chr1	17738343	17738353	chr1	17820959	17820969
chr1	17741305	17741315	chr1	18335024	18335034
chr1	17746851	17746861	chr1	17803868	17803878
chr1	17766352	17766362	chr1	17862368	17862378
chr1	17778621	17778631	chr1	17806645	17806655
chr1	17803838	17803848	chr1	17910922	17910932
chr1	17808489	17808499	chr1	17913170	17913180
chr1	17810880	17810890	chr1	17930910	17930920
chr1	17816996	17817006	chr1	17908496	17908506
chr1	17818959	17818969	chr1	18964385	18964395
chr1	17820820	17820830	chr1	17928659	17928669
chr1	17824280	17824290	chr1	18256571	18256581
chr1	17829385	17829395	chr1	17970629	17970639
chr1	17829600	17829610	chr1	17872868	17872878
chr1	17862125	17862135	chr1	17930172	17930182
chr1	17899634	17899644	chr1	17936314	17936324
chr1	17901427	17901437	chr1	17982437	17982447
chr1	17948198	17948208	chr1	18310001	18310011
chr1	17966132	17966142	chr1	17992143	17992153
chr1	17979730	17979740	chr1	18067269	18067279
chr1	17980576	17980586	chr1	18004766	18004776
chr1	17986835	17986845	chr1	18153725	18153735
chr1	17988839	17988849	chr1	18246959	18246969
chr1	17989026	17989036	chr1	18153135	18153145
chr1	17992536	17992546	chr1	18559661	18559671
chr1	17996711	17996721	chr1	19114754	19114764
chr1	18006519	18006529	chr1	18246795	18246805
chr1	18053152	18053162	chr1	18076753	18076763
chr1	18137972	18137982	chr1	18856304	18856314
chr1	18270084	18270094	chr1	19202929	19202939
chr1	18312060	18312070	chr1	20264858	20264868
chr1	18325221	18325231	chr1	18732830	18732840
chr1	18426893	18426903	chr1	18579636	18579646
chr1	18428251	18428261	chr1	18450229	18450239
chr1	18429093	18429103	chr1	18900875	18900885
chr1	18453565	18453575	chr1	19299369	19299379
chr1	18509820	18509830	chr1	18543151	18543161
chr1	18563277	18563287	chr1	18787734	18787744
chr1	18571858	18571868	chr1	18614827	18614837
chr1	18596581	18596591	chr1	18634845	18634855
chr1	18606309	18606319	chr1	19246256	19246266
chr1	18608390	18608400	chr1	19233923	19233933
chr1	18612967	18612977	chr1	18762370	18762380
chr1	18622659	18622669	chr1	18726001	18726011
chr1	18624728	18624738	chr1	18807038	18807048
chr1	18628434	18628444	chr1	19266618	19266628
chr1	18646446	18646456	chr1	18826400	18826410
chr1	18651083	18651093	chr1	18917653	18917663
chr1	18689388	18689398	chr1	18808115	18808125
chr1	18774157	18774167	chr1	19976874	19976884
chr1	18857760	18857770	chr1	19283136	19283146
chr1	18863835	18863845	chr1	19238792	19238802
chr1	18882031	18882041	chr1	18904819	18904829
chr1	18909260	18909270	chr1	20531628	20531638
chr1	18924769	18924779	chr1	19154942	19154952
chr1	18926935	18926945	chr1	19143729	19143739
chr1	18956855	18956865	chr1	20541556	20541566
chr1	19002821	19002831	chr1	20105408	20105418
chr1	19006330	19006340	chr1	19524074	19524084
chr1	19006761	19006771	chr1	19283200	19283210
chr1	19006765	19006775	chr1	19283200	19283210
chr1	19007197	19007207	chr1	19090033	19090043
chr1	19010691	19010701	chr1	19292107	19292117
chr1	19137801	19137811	chr1	19204989	19204999
chr1	19152759	19152769	chr1	21023439	21023449
chr1	19156274	19156284	chr1	19236848	19236858
chr1	19160225	19160235	chr1	19441348	19441358
chr1	19172716	19172726	chr1	20823283	20823293
chr1	19177944	19177954	chr1	19439795	19439805
chr1	19184737	19184747	chr1	19556538	19556548
chr1	19203855	19203865	chr1	19318273	19318283
chr1	19209516	19209526	chr1	19233481	19233491
chr1	19212614	19212624	chr1	20045056	20045066
chr1	19212618	19212628	chr1	20045056	20045066
chr1	19215113	19215123	chr1	19242862	19242872
chr1	19225246	19225256	chr1	19440088	19440098
chr1	19225707	19225717	chr1	19279443	19279453
chr1	19231491	19231501	chr1	19449918	19449928
chr1	19231765	19231775	chr1	19419755	19419765
chr1	19231778	19231788	chr1	19325932	19325942
chr1	19232485	19232495	chr1	19299619	19299629
chr1	19232575	19232585	chr1	19441945	19441955
chr1	19232794	19232804	chr1	19425807	19425817
chr1	19232919	19232929	chr1	19283111	19283121
chr1	19233520	19233530	chr1	19299619	19299629
chr1	19233522	19233532	chr1	19289222	19289232
chr1	19233556	19233566	chr1	19259438	19259448
chr1	19233766	19233776	chr1	19447164	19447174
chr1	19233923	19233933	chr1	19566835	19566845
chr1	19234258	19234268	chr1	19293200	19293210
[truncated: 170,003 more rows]

## Sheet: GM_HiC_HICCUP_Loops
Chr1	Start1	End1	Chr2	Start2	End2
chr1	1050000	1060000	chr1	1180000	1190000
chr1	1585000	1590000	chr1	1645000	1650000
chr1	1710000	1715000	chr1	1835000	1840000
chr1	2120000	2130000	chr1	2310000	2320000
chr1	2130000	2135000	chr1	2515000	2520000
chr1	2345000	2350000	chr1	2470000	2475000
chr1	2345000	2350000	chr1	3340000	3345000
chr1	2480000	2485000	chr1	2515000	2520000
chr1	3360000	3370000	chr1	3530000	3540000
chr1	3475000	3480000	chr1	3535000	3540000
chr1	5565000	5570000	chr1	5805000	5810000
chr1	5565000	5570000	chr1	5975000	5980000
chr1	6305000	6310000	chr1	6400000	6405000
chr1	6305000	6310000	chr1	6460000	6465000
chr1	6405000	6410000	chr1	6460000	6465000
chr1	6540000	6550000	chr1	6700000	6710000
chr1	6780000	6785000	chr1	7130000	7135000
chr1	6780000	6785000	chr1	7280000	7285000
chr1	6780000	6785000	chr1	7705000	7710000
chr1	6785000	6790000	chr1	6950000	6955000
chr1	6855000	6860000	chr1	7125000	7130000
chr1	7100000	7105000	chr1	7705000	7710000
chr1	7720000	7730000	chr1	8370000	8380000
chr1	7725000	7730000	chr1	7810000	7815000
chr1	7730000	7735000	chr1	7960000	7965000
chr1	8080000	8085000	chr1	8370000	8375000
chr1	8620000	8625000	chr1	8730000	8735000
chr1	8620000	8625000	chr1	8785000	8790000
chr1	8620000	8625000	chr1	8900000	8905000
chr1	8980000	8985000	chr1	9045000	9050000
chr1	9065000	9070000	chr1	9160000	9165000
chr1	9170000	9175000	chr1	9255000	9260000
chr1	9340000	9350000	chr1	9510000	9520000
chr1	9345000	9350000	chr1	9550000	9555000
chr1	9345000	9350000	chr1	9630000	9635000
chr1	9555000	9560000	chr1	9625000	9630000
chr1	9685000	9690000	chr1	9745000	9750000
chr1	9685000	9690000	chr1	9785000	9790000
chr1	9685000	9690000	chr1	9930000	9935000
chr1	9845000	9850000	chr1	9925000	9930000
chr1	9930000	9935000	chr1	10480000	10485000
chr1	10490000	10495000	chr1	10550000	10555000
chr1	10565000	10570000	chr1	10925000	10930000
chr1	10570000	10580000	chr1	11000000	11010000
chr1	11095000	11100000	chr1	11700000	11705000
chr1	11300000	11305000	chr1	11700000	11705000
chr1	11380000	11385000	chr1	11700000	11705000
chr1	11715000	11720000	chr1	11775000	11780000
chr1	11900000	11905000	chr1	11950000	11955000
chr1	11900000	11905000	chr1	12025000	12030000
chr1	12180000	12190000	chr1	12670000	12680000
chr1	12185000	12190000	chr1	12265000	12270000
chr1	12330000	12335000	chr1	12675000	12680000
chr1	12370000	12375000	chr1	12675000	12680000
chr1	13990000	13995000	chr1	14050000	14055000
chr1	13990000	13995000	chr1	14130000	14135000
chr1	13990000	13995000	chr1	14285000	14290000
chr1	14155000	14160000	chr1	14285000	14290000
chr1	14210000	14220000	chr1	234910000	234920000
chr1	14430000	14440000	chr1	14890000	14900000
chr1	15150000	15160000	chr1	234910000	234920000
chr1	15445000	15450000	chr1	15595000	15600000
chr1	15655000	15660000	chr1	15750000	15755000
chr1	15660000	15670000	chr1	234910000	234920000
chr1	16030000	16040000	chr1	234910000	234920000
chr1	16090000	16100000	chr1	234910000	234920000
chr1	16310000	16320000	chr1	234910000	234920000
chr1	16400000	16405000	chr1	16510000	16515000
chr1	16400000	16405000	chr1	16685000	16690000
chr1	16400000	16410000	chr1	234910000	234920000
chr1	16405000	16410000	chr1	16565000	16570000
chr1	16470000	16480000	chr1	234910000	234920000
chr1	16520000	16530000	chr1	234910000	234920000
chr1	16660000	16670000	chr1	234910000	234920000
chr1	16730000	16740000	chr1	234910000	234920000
chr1	16830000	16840000	chr1	234910000	234920000
chr1	16930000	16940000	chr1	234910000	234920000
chr1	16955000	16960000	chr1	17030000	17035000
chr1	17230000	17240000	chr1	149220000	149230000
chr1	17270000	17280000	chr1	17560000	17570000
chr1	17285000	17290000	chr1	17370000	17375000
chr1	17290000	17300000	chr1	234910000	234920000
chr1	17385000	17390000	chr1	17560000	17565000
chr1	17390000	17395000	chr1	17660000	17665000
chr1	17450000	17455000	chr1	17560000	17565000
chr1	17450000	17455000	chr1	17660000	17665000
chr1	17560000	17570000	chr1	234910000	234920000
chr1	17730000	17740000	chr1	234910000	234920000
chr1	17800000	17810000	chr1	234910000	234920000
chr1	17825000	17830000	chr1	17930000	17935000
chr1	17920000	17930000	chr1	234910000	234920000
chr1	18140000	18150000	chr1	234910000	234920000
chr1	18420000	18430000	chr1	234910000	234920000
chr1	18610000	18620000	chr1	234910000	234920000
chr1	18920000	18930000	chr1	234910000	234920000
chr1	18925000	18930000	chr1	19145000	19150000
chr1	19130000	19140000	chr1	234910000	234920000
chr1	19230000	19235000	chr1	19420000	19425000
chr1	19665000	19670000	chr1	19985000	19990000
chr1	19985000	19990000	chr1	20135000	20140000
chr1	20240000	20245000	chr1	20480000	20485000
chr1	20240000	20245000	chr1	20820000	20825000
chr1	20535000	20540000	chr1	20820000	20825000
chr1	20850000	20855000	chr1	20965000	20970000
chr1	21020000	21025000	chr1	21515000	21520000
chr1	21550000	21560000	chr1	21980000	21990000
chr1	21580000	21585000	chr1	21690000	21695000
chr1	22330000	22340000	chr1	22740000	22750000
chr1	22450000	22460000	chr1	22970000	22980000
chr1	22455000	22460000	chr1	22600000	22605000
chr1	22455000	22460000	chr1	22740000	22745000
chr1	22745000	22750000	chr1	22970000	22975000
chr1	23300000	23305000	chr1	23420000	23425000
chr1	23300000	23305000	chr1	23510000	23515000
chr1	23420000	23425000	chr1	23510000	23515000
chr1	23420000	23430000	chr1	23600000	23610000
chr1	23540000	23550000	chr1	23720000	23730000
chr1	23820000	23825000	chr1	23860000	23865000
chr1	23820000	23825000	chr1	23960000	23965000
chr1	23870000	23875000	chr1	23960000	23965000
chr1	24020000	24025000	chr1	24080000	24085000
chr1	24135000	24140000	chr1	24190000	24195000
chr1	24525000	24530000	chr1	24715000	24720000
chr1	24525000	24530000	chr1	24955000	24960000
chr1	25015000	25020000	chr1	25150000	25155000
chr1	25170000	25175000	chr1	25365000	25370000
chr1	25170000	25175000	chr1	25425000	25430000
chr1	25170000	25175000	chr1	25530000	25535000
chr1	25285000	25290000	chr1	25355000	25360000
chr1	25570000	25580000	chr1	25660000	25670000
chr1	25610000	25615000	chr1	25725000	25730000
chr1	25610000	25615000	chr1	25750000	25755000
chr1	25610000	25615000	chr1	25845000	25850000
chr1	25720000	25730000	chr1	26130000	26140000
chr1	25935000	25940000	chr1	26135000	26140000
chr1	26150000	26160000	chr1	26320000	26330000
chr1	26220000	26225000	chr1	26325000	26330000
chr1	26430000	26435000	chr1	26470000	26475000
chr1	26610000	26615000	chr1	26645000	26650000
chr1	26930000	26935000	chr1	27115000	27120000
chr1	26930000	26935000	chr1	27205000	27210000
chr1	26945000	26950000	chr1	27015000	27020000
chr1	27135000	27140000	chr1	27205000	27210000
chr1	27370000	27375000	chr1	27425000	27430000
chr1	27425000	27430000	chr1	27610000	27615000
chr1	27425000	27430000	chr1	27710000	27715000
chr1	27525000	27530000	chr1	27600000	27605000
chr1	27625000	27630000	chr1	27715000	27720000
chr1	27625000	27630000	chr1	27930000	27935000
chr1	27720000	27730000	chr1	27930000	27940000
chr1	27725000	27730000	chr1	27990000	27995000
chr1	27935000	27940000	chr1	27985000	27990000
chr1	28180000	28190000	chr1	28530000	28540000
chr1	28185000	28190000	chr1	28305000	28310000
chr1	28415000	28420000	chr1	28530000	28535000
chr1	28570000	28580000	chr1	28680000	28690000
chr1	28570000	28580000	chr1	28830000	28840000
chr1	28570000	28580000	chr1	28920000	28930000
chr1	28680000	28690000	chr1	29200000	29210000
chr1	28735000	28740000	chr1	28925000	28930000
chr1	28835000	28840000	chr1	29200000	29205000
chr1	28840000	28845000	chr1	28925000	28930000
chr1	28970000	28980000	chr1	29200000	29210000
chr1	29105000	29110000	chr1	29195000	29200000
chr1	29110000	29115000	chr1	29520000	29525000
chr1	29110000	29120000	chr1	29360000	29370000
chr1	29205000	29210000	chr1	29355000	29360000
chr1	29205000	29210000	chr1	29520000	29525000
chr1	29555000	29560000	chr1	31180000	31185000
chr1	29560000	29570000	chr1	29780000	29790000
chr1	29560000	29570000	chr1	30840000	30850000
chr1	29565000	29570000	chr1	30315000	30320000
chr1	31190000	31195000	chr1	31385000	31390000
chr1	31200000	31205000	chr1	31250000	31255000
chr1	31230000	31240000	chr1	32400000	32410000
chr1	31270000	31275000	chr1	31385000	31390000
chr1	31650000	31660000	chr1	31890000	31900000
chr1	31650000	31660000	chr1	32010000	32020000
chr1	31910000	31915000	chr1	32000000	32005000
chr1	32120000	32130000	chr1	32260000	32270000
chr1	32130000	32135000	chr1	32170000	32175000
chr1	32280000	32285000	chr1	32425000	32430000
chr1	32985000	32990000	chr1	33245000	33250000
chr1	33390000	33395000	chr1	33470000	33475000
chr1	33390000	33400000	chr1	33540000	33550000
chr1	33475000	33480000	chr1	59095000	59100000
chr1	33760000	33765000	chr1	33830000	33835000
chr1	33760000	33765000	chr1	33935000	33940000
chr1	33760000	33770000	chr1	34070000	34080000
chr1	33830000	33840000	chr1	33930000	33940000
chr1	34100000	34110000	chr1	35060000	35070000
chr1	34100000	34110000	chr1	35210000	35220000
chr1	34925000	34930000	chr1	35060000	35065000
chr1	35250000	35255000	chr1	35315000	35320000
chr1	35250000	35260000	chr1	35760000	35770000
chr1	35320000	35330000	chr1	35760000	35770000
chr1	35665000	35670000	chr1	35755000	35760000
chr1	35915000	35920000	chr1	36025000	36030000
chr1	36030000	36035000	chr1	36185000	36190000
chr1	36030000	36035000	chr1	36240000	36245000
chr1	36555000	36560000	chr1	36605000	36610000
chr1	36555000	36560000	chr1	36650000	36655000
chr1	36555000	36560000	chr1	36750000	36755000
chr1	36565000	36570000	chr1	36885000	36890000
chr1	36615000	36620000	chr1	36650000	36655000
chr1	36615000	36620000	chr1	36750000	36755000
chr1	36810000	36815000	chr1	36885000	36890000
chr1	37160000	37170000	chr1	37780000	37790000
chr1	37920000	37925000	chr1	37955000	37960000
chr1	37920000	37925000	chr1	38150000	38155000
chr1	38020000	38025000	chr1	38055000	38060000
chr1	38070000	38075000	chr1	38140000	38145000
chr1	38160000	38165000	chr1	38320000	38325000
chr1	38170000	38180000	chr1	38440000	38450000
chr1	38275000	38280000	chr1	38325000	38330000
chr1	38350000	38360000	chr1	39290000	39300000
chr1	38355000	38360000	chr1	38430000	38435000
chr1	38490000	38495000	chr1	39295000	39300000
chr1	38490000	38500000	chr1	39050000	39060000
chr1	39560000	39565000	chr1	39725000	39730000
chr1	39560000	39565000	chr1	40000000	40005000
chr1	39660000	39670000	chr1	39720000	39730000
chr1	40070000	40075000	chr1	40125000	40130000
chr1	40080000	40085000	chr1	40180000	40185000
chr1	40280000	40285000	chr1	40495000	40500000
chr1	40285000	40290000	chr1	40435000	40440000
chr1	40390000	40395000	chr1	40435000	40440000
chr1	40390000	40395000	chr1	40495000	40500000
chr1	40545000	40550000	chr1	40800000	40805000
chr1	40610000	40615000	chr1	40800000	40805000
chr1	40610000	40615000	chr1	40870000	40875000
chr1	40800000	40805000	chr1	40870000	40875000
chr1	40920000	40930000	chr1	40970000	40980000
chr1	41240000	41245000	chr1	41310000	41315000
chr1	41240000	41250000	chr1	41410000	41420000
chr1	41730000	41735000	chr1	41895000	41900000
chr1	41790000	41795000	chr1	41895000	41900000
chr1	42805000	42810000	chr1	43210000	43215000
chr1	43040000	43050000	chr1	43530000	43540000
chr1	43045000	43050000	chr1	43210000	43215000
chr1	43245000	43250000	chr1	43535000	43540000
chr1	43385000	43390000	chr1	43530000	43535000
chr1	43690000	43695000	chr1	43880000	43885000
chr1	43990000	43995000	chr1	44400000	44405000
chr1	43995000	44000000	chr1	44505000	44510000
chr1	44130000	44135000	chr1	44165000	44170000
chr1	44225000	44230000	chr1	44400000	44405000
chr1	44680000	44685000	chr1	45065000	45070000
chr1	44840000	44845000	chr1	45055000	45060000
chr1	45185000	45190000	chr1	45285000	45290000
chr1	45190000	45200000	chr1	45760000	45770000
chr1	45295000	45300000	chr1	45765000	45770000
chr1	45475000	45480000	chr1	45765000	45770000
chr1	45475000	45480000	chr1	45960000	45965000
chr1	45480000	45490000	chr1	46030000	46040000
chr1	45810000	45820000	chr1	46030000	46040000
chr1	45825000	45830000	chr1	45955000	45960000
chr1	45970000	45975000	chr1	46035000	46040000
chr1	46500000	46505000	chr1	46645000	46650000
chr1	46500000	46505000	chr1	46685000	46690000
chr1	46710000	46720000	chr1	46810000	46820000
chr1	46910000	46915000	chr1	46990000	46995000
chr1	47330000	47340000	chr1	47640000	47650000
chr1	47895000	47900000	chr1	48175000	48180000
chr1	48460000	48465000	chr1	48525000	48530000
chr1	48570000	48575000	chr1	48665000	48670000
chr1	49030000	49040000	chr1	49270000	49280000
chr1	49140000	49150000	chr1	50810000	50820000
chr1	50830000	50840000	chr1	51650000	51660000
chr1	50835000	50840000	chr1	51070000	51075000
chr1	50835000	50840000	chr1	51170000	51175000
chr1	51235000	51240000	chr1	51655000	51660000
chr1	51330000	51340000	chr1	51650000	51660000
chr1	52360000	52365000	chr1	52465000	52470000
chr1	52600000	52610000	chr1	52760000	52770000
chr1	52600000	52610000	chr1	53150000	53160000
chr1	53165000	53170000	chr1	53650000	53655000
chr1	53745000	53750000	chr1	53855000	53860000
chr1	54320000	54330000	chr1	54420000	54430000
chr1	54355000	54360000	chr1	54405000	54410000
chr1	54535000	54540000	chr1	54955000	54960000
chr1	54875000	54880000	chr1	54950000	54955000
chr1	54960000	54970000	chr1	55270000	55280000
chr1	55140000	55145000	chr1	55275000	55280000
chr1	55415000	55420000	chr1	55460000	55465000
chr1	55600000	55605000	chr1	55740000	55745000
chr1	55600000	55610000	chr1	57050000	57060000
chr1	55750000	55755000	chr1	57045000	57050000
chr1	55750000	55760000	chr1	57170000	57180000
chr1	55840000	55850000	chr1	57050000	57060000
chr1	57290000	57300000	chr1	58500000	58510000
chr1	58975000	58980000	chr1	59110000	59115000
chr1	58975000	58980000	chr1	60220000	60225000
chr1	59200000	59205000	chr1	60160000	60165000
chr1	59200000	59210000	chr1	60220000	60230000
chr1	59200000	59210000	chr1	60410000	60420000
chr1	60345000	60350000	chr1	60415000	60420000
chr1	61300000	61310000	chr1	61920000	61930000
chr1	62010000	62020000	chr1	62310000	62320000
chr1	62545000	62550000	chr1	62595000	62600000
chr1	62640000	62645000	chr1	62870000	62875000
chr1	62640000	62645000	chr1	63210000	63215000
chr1	62970000	62975000	chr1	63210000	63215000
chr1	63780000	63785000	chr1	63905000	63910000
chr1	64070000	64080000	chr1	64600000	64610000
chr1	64070000	64080000	chr1	64700000	64710000
chr1	64080000	64090000	chr1	64380000	64390000
chr1	64140000	64150000	chr1	64700000	64710000
chr1	64730000	64740000	chr1	65140000	65150000
chr1	64730000	64740000	chr1	65290000	65300000
chr1	65330000	65335000	chr1	65415000	65420000
chr1	65360000	65365000	chr1	65425000	65430000
chr1	65520000	65525000	chr1	66150000	66155000
chr1	65520000	65530000	chr1	65670000	65680000
chr1	65700000	65705000	chr1	66150000	66155000
chr1	65890000	65900000	chr1	66150000	66160000
chr1	66170000	66180000	chr1	66700000	66710000
chr1	66410000	66420000	chr1	66920000	66930000
chr1	66415000	66420000	chr1	66705000	66710000
chr1	66720000	66730000	chr1	67190000	67200000
chr1	66725000	66730000	chr1	66900000	66905000
chr1	66745000	66750000	chr1	66795000	66800000
chr1	66840000	66850000	chr1	66900000	66910000
chr1	67225000	67230000	chr1	67610000	67615000
chr1	67225000	67230000	chr1	67965000	67970000
chr1	67450000	67460000	chr1	67960000	67970000
chr1	67455000	67460000	chr1	67610000	67615000
chr1	67455000	67460000	chr1	67675000	67680000
chr1	67605000	67610000	chr1	67965000	67970000
chr1	67695000	67700000	chr1	67965000	67970000
chr1	67800000	67810000	chr1	68210000	68220000
chr1	67810000	67815000	chr1	67965000	67970000
chr1	68025000	68030000	chr1	68225000	68230000
chr1	68150000	68155000	chr1	68225000	68230000
chr1	68580000	68590000	chr1	70190000	70200000
chr1	68585000	68590000	chr1	68805000	68810000
chr1	68585000	68590000	chr1	68905000	68910000
chr1	70600000	70605000	chr1	70975000	70980000
chr1	70820000	70825000	chr1	70875000	70880000
chr1	70990000	70995000	chr1	71520000	71525000
chr1	71150000	71155000	chr1	71515000	71520000
chr1	74300000	74310000	chr1	74450000	74460000
chr1	75235000	75240000	chr1	75670000	75675000
chr1	75720000	75730000	chr1	76090000	76100000
chr1	76190000	76195000	chr1	76250000	76255000
chr1	76620000	76625000	chr1	77605000	77610000
chr1	77360000	77370000	chr1	77590000	77600000
chr1	77610000	77620000	chr1	78570000	78580000
chr1	77615000	77620000	chr1	77995000	78000000
chr1	78595000	78600000	chr1	79135000	79140000
chr1	78610000	78615000	chr1	79070000	79075000
chr1	79080000	79090000	chr1	79300000	79310000
chr1	79085000	79090000	chr1	79125000	79130000
chr1	79300000	79310000	chr1	79660000	79670000
chr1	79300000	79310000	chr1	79810000	79820000
chr1	84390000	84400000	chr1	84590000	84600000
chr1	84390000	84400000	chr1	84900000	84910000
chr1	84610000	84620000	chr1	85090000	85100000
chr1	84610000	84620000	chr1	85230000	85240000
chr1	84615000	84620000	chr1	84900000	84905000
chr1	84900000	84905000	chr1	85090000	85095000
chr1	84900000	84905000	chr1	85215000	85220000
chr1	84900000	84910000	chr1	85400000	85410000
chr1	85410000	85415000	chr1	85720000	85725000
chr1	85770000	85780000	chr1	86480000	86490000
chr1	85980000	85985000	chr1	145725000	145730000
chr1	85980000	85990000	chr1	145690000	145700000
chr1	86170000	86180000	chr1	86480000	86490000
chr1	86360000	86365000	chr1	86480000	86485000
chr1	86805000	86810000	chr1	89715000	89720000
chr1	86840000	86845000	chr1	86965000	86970000
chr1	86840000	86850000	chr1	87200000	87210000
chr1	87290000	87295000	chr1	87550000	87555000
chr1	87590000	87600000	chr1	88410000	88420000
chr1	87750000	87760000	chr1	88410000	88420000
chr1	87780000	87790000	chr1	88410000	88420000
chr1	87780000	87790000	chr1	88510000	88520000
chr1	89460000	89465000	chr1	89825000	89830000
chr1	89460000	89465000	chr1	89920000	89925000
chr1	89550000	89560000	chr1	89820000	89830000
chr1	89940000	89945000	chr1	90235000	90240000
chr1	89940000	89950000	chr1	90060000	90070000
chr1	89980000	89990000	chr1	90220000	90230000
chr1	90090000	90100000	chr1	90450000	90460000
chr1	90095000	90100000	chr1	90225000	90230000
chr1	90270000	90275000	chr1	90455000	90460000
chr1	91180000	91190000	chr1	91420000	91430000
chr1	91630000	91635000	chr1	92390000	92395000
chr1	91745000	91750000	chr1	92385000	92390000
chr1	91975000	91980000	chr1	92390000	92395000
chr1	92460000	92470000	chr1	93080000	93090000
chr1	92775000	92780000	chr1	93065000	93070000
chr1	92940000	92950000	chr1	93060000	93070000
chr1	93215000	93220000	chr1	93280000	93285000
chr1	93320000	93325000	chr1	93460000	93465000
chr1	93490000	93495000	chr1	93525000	93530000
chr1	93770000	93780000	chr1	94300000	94310000
chr1	93900000	93905000	chr1	94080000	94085000
chr1	93900000	93910000	chr1	94300000	94310000
chr1	94095000	94100000	chr1	94280000	94285000
chr1	94490000	94500000	chr1	94800000	94810000
chr1	94520000	94530000	chr1	94930000	94940000
chr1	94520000	94530000	chr1	95270000	95280000
chr1	94525000	94530000	chr1	94800000	94805000
chr1	94940000	94945000	chr1	95265000	95270000
chr1	95320000	95325000	chr1	95505000	95510000
chr1	96700000	96705000	chr1	97305000	97310000
chr1	97435000	97440000	chr1	98520000	98525000
chr1	97600000	97610000	chr1	98510000	98520000
chr1	99250000	99260000	chr1	99940000	99950000
chr1	99630000	99640000	chr1	99930000	99940000
chr1	99650000	99660000	chr1	100160000	100170000
chr1	100270000	100275000	chr1	100500000	100505000
chr1	100270000	100280000	chr1	100600000	100610000
chr1	100275000	100280000	chr1	100920000	100925000
chr1	100275000	100280000	chr1	101330000	101335000
chr1	100920000	100925000	chr1	101325000	101330000
chr1	101380000	101385000	chr1	101755000	101760000
chr1	101775000	101780000	chr1	101820000	101825000
chr1	101775000	101780000	chr1	101900000	101905000
chr1	101980000	101990000	chr1	102900000	102910000
chr1	103570000	103580000	chr1	104050000	104060000
chr1	106560000	106570000	chr1	107680000	107690000
chr1	107500000	107510000	chr1	107680000	107690000
chr1	107600000	107605000	chr1	107685000	107690000
chr1	107740000	107750000	chr1	108070000	108080000
chr1	107820000	107830000	chr1	108280000	108290000
chr1	107825000	107830000	chr1	108070000	108075000
chr1	107970000	107975000	chr1	108070000	108075000
chr1	108320000	108325000	chr1	108665000	108670000
chr1	109050000	109055000	chr1	109105000	109110000
chr1	109370000	109375000	chr1	109440000	109445000
chr1	109370000	109375000	chr1	109650000	109655000
chr1	109805000	109810000	chr1	110070000	110075000
chr1	109820000	109825000	chr1	109940000	109945000
chr1	109955000	109960000	chr1	110070000	110075000
chr1	109980000	109985000	chr1	110015000	110020000
chr1	110035000	110040000	chr1	110070000	110075000
chr1	110085000	110090000	chr1	110165000	110170000
chr1	110085000	110090000	chr1	110315000	110320000
chr1	110090000	110095000	chr1	110525000	110530000
chr1	110180000	110185000	chr1	110315000	110320000
chr1	110195000	110200000	chr1	110525000	110530000
chr1	110315000	110320000	chr1	110520000	110525000
chr1	110595000	110600000	chr1	110645000	110650000
chr1	110745000	110750000	chr1	110855000	110860000
chr1	110745000	110750000	chr1	110995000	111000000
chr1	110875000	110880000	chr1	110950000	110955000
chr1	111070000	111075000	chr1	111155000	111160000
chr1	111170000	111175000	chr1	111305000	111310000
chr1	111325000	111330000	chr1	111535000	111540000
chr1	111420000	111425000	chr1	111765000	111770000
chr1	111760000	111765000	chr1	112140000	112145000
chr1	111765000	111770000	chr1	111875000	111880000
chr1	111765000	111770000	chr1	112295000	112300000
chr1	112025000	112030000	chr1	112290000	112295000
chr1	112050000	112055000	chr1	112195000	112200000
chr1	112930000	112940000	chr1	113340000	113350000
chr1	112935000	112940000	chr1	113005000	113010000
chr1	112935000	112940000	chr1	113160000	113165000
chr1	112935000	112940000	chr1	113250000	113255000
chr1	113045000	113050000	chr1	113250000	113255000
chr1	113260000	113265000	chr1	113345000	113350000
chr1	113260000	113265000	chr1	113585000	113590000
chr1	113350000	113355000	chr1	113585000	113590000
chr1	113420000	113425000	chr1	113580000	113585000
chr1	113680000	113685000	chr1	113990000	113995000
chr1	113680000	113685000	chr1	114225000	114230000
chr1	114370000	114380000	chr1	114820000	114830000
chr1	114375000	114380000	chr1	114445000	114450000
chr1	114520000	114525000	chr1	114820000	114825000
chr1	114880000	114890000	chr1	115210000	115220000
chr1	115520000	115525000	chr1	115655000	115660000
chr1	115680000	115685000	chr1	116010000	116015000
chr1	115680000	115685000	chr1	116135000	116140000
chr1	115680000	115690000	chr1	116310000	116320000
chr1	116150000	116155000	chr1	116255000	116260000
chr1	116150000	116155000	chr1	116310000	116315000
chr1	116350000	116355000	chr1	116520000	116525000
chr1	116905000	116910000	chr1	117025000	117030000
chr1	117100000	117105000	chr1	118205000	118210000
chr1	117110000	117115000	chr1	117600000	117605000
chr1	117115000	117120000	chr1	117360000	117365000
chr1	117120000	117125000	chr1	117215000	117220000
chr1	117280000	117285000	chr1	117360000	117365000
chr1	117280000	117285000	chr1	117595000	117600000
chr1	117900000	117910000	chr1	118200000	118210000
chr1	118060000	118070000	chr1	118440000	118450000
chr1	118075000	118080000	chr1	118210000	118215000
chr1	118075000	118080000	chr1	118290000	118295000
chr1	118690000	118700000	chr1	119530000	119540000
chr1	119825000	119830000	chr1	119905000	119910000
chr1	120160000	120165000	chr1	120210000	120215000
chr1	120480000	120490000	chr1	145090000	145100000
chr1	120500000	120510000	chr1	145110000	145120000
chr1	144915000	144920000	chr1	145055000	145060000
chr1	145110000	145115000	chr1	149235000	149240000
chr1	145415000	145420000	chr1	145540000	145545000
chr1	145415000	145420000	chr1	145585000	145590000
chr1	145420000	145425000	chr1	145455000	145460000
chr1	146570000	146580000	chr1	149230000	149240000
chr1	146640000	146645000	chr1	146715000	146720000
chr1	146750000	146755000	chr1	146860000	146865000
chr1	146750000	146760000	chr1	147360000	147370000
chr1	146965000	146970000	chr1	147360000	147365000
chr1	149930000	149935000	chr1	150140000	150145000
chr1	149935000	149940000	chr1	150015000	150020000
chr1	150045000	150050000	chr1	150140000	150145000
chr1	150535000	150540000	chr1	150585000	150590000
chr1	150980000	150990000	chr1	151120000	151130000
chr1	151065000	151070000	chr1	151220000	151225000
chr1	151070000	151075000	chr1	151125000	151130000
chr1	151565000	151570000	chr1	151705000	151710000
chr1	151565000	151570000	chr1	151805000	151810000
chr1	151900000	151910000	chr1	151960000	151970000
chr1	152030000	152035000	chr1	152155000	152160000
chr1	152030000	152040000	chr1	152410000	152420000
chr1	152160000	152165000	chr1	152430000	152435000
chr1	152625000	152630000	chr1	152895000	152900000
chr1	152840000	152850000	chr1	152890000	152900000
chr1	152840000	152850000	chr1	153160000	153170000
chr1	153325000	153330000	chr1	153455000	153460000
chr1	153325000	153330000	chr1	153540000	153545000
chr1	153480000	153485000	chr1	153540000	153545000
chr1	153480000	153485000	chr1	153720000	153725000
chr1	153480000	153485000	chr1	153960000	153965000
chr1	153645000	153650000	chr1	153715000	153720000
chr1	153645000	153650000	chr1	153955000	153960000
chr1	153770000	153780000	chr1	153950000	153960000
chr1	153960000	153965000	chr1	154240000	154245000
chr1	154155000	154160000	chr1	154240000	154245000
chr1	154455000	154460000	chr1	154520000	154525000
chr1	154535000	154540000	chr1	154850000	154855000
chr1	154635000	154640000	chr1	154850000	154855000
chr1	154640000	154650000	chr1	155030000	155040000
chr1	155065000	155070000	chr1	155140000	155145000
chr1	155220000	155225000	chr1	155565000	155570000
chr1	155900000	155905000	chr1	156035000	156040000
chr1	155905000	155910000	chr1	155955000	155960000
chr1	156060000	156065000	chr1	156095000	156100000
chr1	156060000	156065000	chr1	156190000	156195000
chr1	156115000	156120000	chr1	156285000	156290000
chr1	156125000	156130000	chr1	156190000	156195000
chr1	156355000	156360000	chr1	156410000	156415000
chr1	156420000	156425000	chr1	156575000	156580000
chr1	156770000	156775000	chr1	156830000	156835000
chr1	157060000	157065000	chr1	157130000	157135000
chr1	157160000	157165000	chr1	157460000	157465000
chr1	157165000	157170000	chr1	157335000	157340000
chr1	157335000	157340000	chr1	157460000	157465000
chr1	157930000	157935000	chr1	158090000	158095000
chr1	158470000	158480000	chr1	159040000	159050000
chr1	158475000	158480000	chr1	158965000	158970000
chr1	158760000	158765000	chr1	158965000	158970000
chr1	158790000	158800000	chr1	159040000	159050000
chr1	158985000	158990000	chr1	159020000	159025000
chr1	159100000	159110000	chr1	159180000	159190000
chr1	159130000	159135000	chr1	159165000	159170000
chr1	159765000	159770000	chr1	159860000	159865000
chr1	159765000	159770000	chr1	159975000	159980000
chr1	159805000	159810000	chr1	159855000	159860000
chr1	159905000	159910000	chr1	159975000	159980000
chr1	160015000	160020000	chr1	160050000	160055000
chr1	160065000	160070000	chr1	160220000	160225000
chr1	160065000	160070000	chr1	160260000	160265000
chr1	160070000	160080000	chr1	160340000	160350000
chr1	160165000	160170000	chr1	160220000	160225000
chr1	160395000	160400000	chr1	160515000	160520000
chr1	160395000	160400000	chr1	160575000	160580000
chr1	160515000	160520000	chr1	160575000	160580000
chr1	160650000	160655000	chr1	160735000	160740000
chr1	160650000	160655000	chr1	160920000	160925000
chr1	160695000	160700000	chr1	160735000	160740000
chr1	160695000	160700000	chr1	160800000	160805000
chr1	160695000	160700000	chr1	160920000	160925000
chr1	160745000	160750000	chr1	160800000	160805000
chr1	160745000	160750000	chr1	160920000	160925000
chr1	160805000	160810000	chr1	160845000	160850000
chr1	160805000	160810000	chr1	160920000	160925000
chr1	161165000	161170000	chr1	161355000	161360000
chr1	161195000	161200000	chr1	161260000	161265000
chr1	161195000	161200000	chr1	161350000	161355000
chr1	161500000	161510000	chr1	161710000	161720000
chr1	161610000	161620000	chr1	161700000	161710000
chr1	161755000	161760000	chr1	162005000	162010000
chr1	162025000	162030000	chr1	162360000	162365000
chr1	162030000	162035000	chr1	162245000	162250000
chr1	162590000	162595000	chr1	162770000	162775000
chr1	162820000	162830000	chr1	163140000	163150000
chr1	162825000	162830000	chr1	163285000	163290000
chr1	163040000	163045000	chr1	163285000	163290000
chr1	163375000	163380000	chr1	164755000	164760000
chr1	163490000	163500000	chr1	164750000	164760000
chr1	165360000	165365000	chr1	165560000	165565000
chr1	165360000	165365000	chr1	165885000	165890000
chr1	165570000	165575000	chr1	165880000	165885000
chr1	165680000	165690000	chr1	166440000	166450000
chr1	165685000	165690000	chr1	165880000	165885000
chr1	165900000	165905000	chr1	166400000	166405000
chr1	165900000	165905000	chr1	166445000	166450000
chr1	166880000	166885000	chr1	167025000	167030000
chr1	166880000	166890000	chr1	167410000	167420000
chr1	167030000	167035000	chr1	167505000	167510000
chr1	167035000	167040000	chr1	167090000	167095000
chr1	167035000	167040000	chr1	167410000	167415000
chr1	167230000	167235000	chr1	167505000	167510000
chr1	167230000	167240000	chr1	167400000	167410000
chr1	167235000	167240000	chr1	167310000	167315000
chr1	167570000	167575000	chr1	167655000	167660000
chr1	167680000	167690000	chr1	167900000	167910000
chr1	168185000	168190000	chr1	182270000	182275000
chr1	168310000	168320000	chr1	168530000	168540000
chr1	168400000	168410000	chr1	169310000	169320000
chr1	168400000	168410000	chr1	169510000	169520000
chr1	168570000	168575000	chr1	169310000	169315000
chr1	168570000	168575000	chr1	169510000	169515000
chr1	169560000	169570000	chr1	169770000	169780000
chr1	169570000	169575000	chr1	169675000	169680000
chr1	169880000	169890000	chr1	170500000	170510000
chr1	170500000	170510000	chr1	171450000	171460000
chr1	170660000	170665000	chr1	170850000	170855000
chr1	170930000	170940000	chr1	171190000	171200000
chr1	171630000	171640000	chr1	171940000	171950000
chr1	171770000	171775000	chr1	171950000	171955000
chr1	171960000	171970000	chr1	172390000	172400000
chr1	172310000	172315000	chr1	172360000	172365000
chr1	172415000	172420000	chr1	172685000	172690000
chr1	172575000	172580000	chr1	172685000	172690000
chr1	172710000	172715000	chr1	172790000	172795000
chr1	172710000	172715000	chr1	173170000	173175000
chr1	172710000	172715000	chr1	173380000	173385000
chr1	172710000	172720000	chr1	173790000	173800000
chr1	172790000	172795000	chr1	173170000	173175000
chr1	172790000	172795000	chr1	173385000	173390000
chr1	173330000	173335000	chr1	173365000	173370000
chr1	173400000	173405000	chr1	173790000	173795000
chr1	173400000	173410000	chr1	174040000	174050000
chr1	173400000	173410000	chr1	174710000	174720000
chr1	174065000	174070000	chr1	174185000	174190000
chr1	174070000	174080000	chr1	174700000	174710000
chr1	174220000	174230000	chr1	174950000	174960000
chr1	174225000	174230000	chr1	174705000	174710000
chr1	174735000	174740000	chr1	174965000	174970000
chr1	174740000	174745000	chr1	175095000	175100000
chr1	174990000	174995000	chr1	175095000	175100000
chr1	174990000	174995000	chr1	175290000	175295000
chr1	175120000	175125000	chr1	175290000	175295000
chr1	175120000	175130000	chr1	176040000	176050000
chr1	175335000	175340000	chr1	176040000	176045000
chr1	175440000	175450000	chr1	176040000	176050000
chr1	176525000	176530000	chr1	176850000	176855000
chr1	176860000	176870000	chr1	177140000	177150000
chr1	176860000	176870000	chr1	177900000	177910000
chr1	178000000	178005000	chr1	178150000	178155000
chr1	178280000	178285000	chr1	178470000	178475000
chr1	178495000	178500000	chr1	178970000	178975000
chr1	178500000	178505000	chr1	179335000	179340000
chr1	178510000	178515000	chr1	178720000	178725000
chr1	178740000	178745000	chr1	178970000	178975000
chr1	179050000	179055000	chr1	179335000	179340000
chr1	179675000	179680000	chr1	179775000	179780000
chr1	179680000	179690000	chr1	180140000	180150000
chr1	179840000	179845000	chr1	180145000	180150000
chr1	179850000	179855000	chr1	179920000	179925000
chr1	180220000	180225000	chr1	180450000	180455000
chr1	180480000	180485000	chr1	181120000	181125000
chr1	180505000	180510000	chr1	180830000	180835000
chr1	180850000	180855000	chr1	180885000	180890000
chr1	180850000	180855000	chr1	181120000	181125000
chr1	181000000	181005000	chr1	181105000	181110000
chr1	181065000	181070000	chr1	181100000	181105000
chr1	181160000	181165000	chr1	181390000	181395000
chr1	181445000	181450000	chr1	181645000	181650000
chr1	181445000	181450000	chr1	181905000	181910000
chr1	181445000	181450000	chr1	182020000	182025000
chr1	182050000	182060000	chr1	182750000	182760000
chr1	182055000	182060000	chr1	182355000	182360000
chr1	182055000	182060000	chr1	182560000	182565000
chr1	182110000	182115000	chr1	182365000	182370000
chr1	182415000	182420000	chr1	182750000	182755000
chr1	182565000	182570000	chr1	182750000	182755000
chr1	182820000	182825000	chr1	182855000	182860000
chr1	182850000	182860000	chr1	186290000	186300000
chr1	182920000	182930000	chr1	183590000	183600000
chr1	182930000	182935000	chr1	183190000	183195000
chr1	183250000	183255000	chr1	183590000	183595000
chr1	183250000	183260000	chr1	183510000	183520000
chr1	183440000	183450000	chr1	183780000	183790000
chr1	183440000	183450000	chr1	183870000	183880000
chr1	183620000	183625000	chr1	183655000	183660000
chr1	183620000	183625000	chr1	183885000	183890000
chr1	183620000	183625000	chr1	184190000	184195000
chr1	183620000	183630000	chr1	184020000	184030000
chr1	184045000	184050000	chr1	184190000	184195000
chr1	184050000	184060000	chr1	184630000	184640000
chr1	184770000	184775000	chr1	184950000	184955000
chr1	184770000	184775000	chr1	185145000	185150000
chr1	184770000	184780000	chr1	185660000	185670000
chr1	185780000	185785000	chr1	186180000	186185000
chr1	186300000	186305000	chr1	186335000	186340000
chr1	186370000	186380000	chr1	186950000	186960000
chr1	186450000	186455000	chr1	186955000	186960000
chr1	186575000	186580000	chr1	186955000	186960000
chr1	189700000	189705000	chr1	189785000	189790000
chr1	192440000	192450000	chr1	192780000	192790000
chr1	192440000	192450000	chr1	192980000	192990000
chr1	192445000	192450000	chr1	192575000	192580000
chr1	192485000	192490000	chr1	192520000	192525000
chr1	192485000	192490000	chr1	192575000	192580000
chr1	192520000	192525000	chr1	192575000	192580000
chr1	192780000	192790000	chr1	192970000	192980000
chr1	192780000	192790000	chr1	193090000	193100000
chr1	196115000	196120000	chr1	196625000	196630000
chr1	196120000	196130000	chr1	196280000	196290000
chr1	197490000	197500000	chr1	198430000	198440000
chr1	197495000	197500000	chr1	197890000	197895000
chr1	197580000	197590000	chr1	197840000	197850000
chr1	198050000	198060000	chr1	198330000	198340000
chr1	198730000	198740000	chr1	199510000	199520000
chr1	198740000	198750000	chr1	199210000	199220000
chr1	198740000	198750000	chr1	199430000	199440000
chr1	199650000	199660000	chr1	200480000	200490000
chr1	199655000	199660000	chr1	200455000	200460000
chr1	200100000	200110000	chr1	200450000	200460000
chr1	200245000	200250000	chr1	200450000	200455000
chr1	200590000	200595000	chr1	200770000	200775000
chr1	200590000	200595000	chr1	200935000	200940000
chr1	200940000	200950000	chr1	201080000	201090000
chr1	200945000	200950000	chr1	201010000	201015000
chr1	201410000	201420000	chr1	201480000	201490000
chr1	201530000	201535000	chr1	201675000	201680000
chr1	201530000	201535000	chr1	201750000	201755000
chr1	201675000	201680000	chr1	201755000	201760000
chr1	201860000	201865000	chr1	202090000	202095000
chr1	201865000	201870000	chr1	201940000	201945000
chr1	201980000	201985000	chr1	202090000	202095000
chr1	202155000	202160000	chr1	202285000	202290000
chr1	202155000	202160000	chr1	202685000	202690000
chr1	202460000	202465000	chr1	202535000	202540000
chr1	203005000	203010000	chr1	203185000	203190000
chr1	203240000	203245000	chr1	203305000	203310000
chr1	203240000	203245000	chr1	203450000	203455000
chr1	203240000	203245000	chr1	203670000	203675000
chr1	203305000	203310000	chr1	203410000	203415000
chr1	203305000	203310000	chr1	203455000	203460000
chr1	203310000	203320000	chr1	203670000	203680000
chr1	203470000	203475000	chr1	203670000	203675000
chr1	203830000	203835000	chr1	204095000	204100000
chr1	203830000	203840000	chr1	204330000	204340000
chr1	204130000	204135000	chr1	204330000	204335000
chr1	204400000	204410000	chr1	204770000	204780000
chr1	204415000	204420000	chr1	204470000	204475000
chr1	204535000	204540000	chr1	204730000	204735000
chr1	204535000	204540000	chr1	204775000	204780000
chr1	204940000	204945000	chr1	205225000	205230000
chr1	204945000	204950000	chr1	205025000	205030000
chr1	205245000	205250000	chr1	205290000	205295000
chr1	205245000	205250000	chr1	205455000	205460000
chr1	205320000	205325000	chr1	205455000	205460000
chr1	205365000	205370000	chr1	205450000	205455000
chr1	205365000	205370000	chr1	205490000	205495000
chr1	205495000	205500000	chr1	205620000	205625000
chr1	205540000	205550000	chr1	206210000	206220000
chr1	205555000	205560000	chr1	205605000	205610000
chr1	205555000	205560000	chr1	205675000	205680000
chr1	205630000	205635000	chr1	205675000	205680000
chr1	205760000	205765000	chr1	205875000	205880000
chr1	205760000	205765000	chr1	206230000	206235000
chr1	206230000	206235000	chr1	206305000	206310000
chr1	206670000	206680000	chr1	206750000	206760000
chr1	206720000	206725000	chr1	206755000	206760000
chr1	206800000	206810000	chr1	207080000	207090000
chr1	206800000	206810000	chr1	207150000	207160000
chr1	206900000	206905000	chr1	207085000	207090000
chr1	206900000	206905000	chr1	207155000	207160000
chr1	206910000	206915000	chr1	206975000	206980000
chr1	206980000	206985000	chr1	207085000	207090000
chr1	206980000	206985000	chr1	207155000	207160000
chr1	207260000	207265000	chr1	207570000	207575000
chr1	207260000	207265000	chr1	207670000	207675000
chr1	207590000	207595000	chr1	207670000	207675000
chr1	208000000	208005000	chr1	208035000	208040000
chr1	208000000	208005000	chr1	208135000	208140000
chr1	208075000	208080000	chr1	208135000	208140000
chr1	208190000	208195000	chr1	208415000	208420000
chr1	208300000	208305000	chr1	208415000	208420000
chr1	209240000	209245000	chr1	209370000	209375000
chr1	209740000	209745000	chr1	209795000	209800000
chr1	209745000	209750000	chr1	209865000	209870000
chr1	210030000	210040000	chr1	210570000	210580000
chr1	210035000	210040000	chr1	210155000	210160000
chr1	210035000	210040000	chr1	210485000	210490000
chr1	210310000	210320000	chr1	210570000	210580000
chr1	210320000	210325000	chr1	210485000	210490000
chr1	210580000	210585000	chr1	211305000	211310000
chr1	210750000	210760000	chr1	211120000	211130000
chr1	210760000	210765000	chr1	211305000	211310000
chr1	211495000	211500000	chr1	211650000	211655000
chr1	211495000	211500000	chr1	211685000	211690000
chr1	211495000	211500000	chr1	211825000	211830000
chr1	211690000	211695000	chr1	211825000	211830000
chr1	211750000	211760000	chr1	211820000	211830000
chr1	211850000	211860000	chr1	212470000	212480000
chr1	211855000	211860000	chr1	212625000	212630000
chr1	211870000	211875000	chr1	212005000	212010000
chr1	211870000	211880000	chr1	212200000	212210000
chr1	212235000	212240000	chr1	212540000	212545000
chr1	212235000	212240000	chr1	212625000	212630000
chr1	212240000	212250000	chr1	212460000	212470000
chr1	212545000	212550000	chr1	212625000	212630000
chr1	212990000	212995000	chr1	213165000	213170000
chr1	213290000	213300000	chr1	214290000	214300000
chr1	213410000	213420000	chr1	214290000	214300000
chr1	213540000	213550000	chr1	214500000	214510000
chr1	213545000	213550000	chr1	214290000	214295000
chr1	214380000	214390000	chr1	215690000	215700000
chr1	214385000	214390000	chr1	214500000	214505000
chr1	214435000	214440000	chr1	214500000	214505000
chr1	214500000	214505000	chr1	214760000	214765000
chr1	214800000	214810000	chr1	215690000	215700000
chr1	218510000	218520000	chr1	219730000	219740000
chr1	218510000	218520000	chr1	219830000	219840000
chr1	218510000	218520000	chr1	219980000	219990000
chr1	218515000	218520000	chr1	218690000	218695000
chr1	220390000	220400000	chr1	220940000	220950000
chr1	220470000	220475000	chr1	220950000	220955000
chr1	220980000	220990000	chr1	221370000	221380000
chr1	221045000	221050000	chr1	221375000	221380000
chr1	221045000	221050000	chr1	221610000	221615000
chr1	221650000	221655000	chr1	222340000	222345000
chr1	221650000	221660000	chr1	222180000	222190000
chr1	221650000	221660000	chr1	222620000	222630000
chr1	221910000	221920000	chr1	222340000	222350000
chr1	221925000	221930000	chr1	222010000	222015000
chr1	222260000	222270000	chr1	222620000	222630000
chr1	222630000	222640000	chr1	223260000	223270000
chr1	222635000	222640000	chr1	222805000	222810000
chr1	222965000	222970000	chr1	223260000	223265000
chr1	223305000	223310000	chr1	223870000	223875000
chr1	223315000	223320000	chr1	223415000	223420000
chr1	223880000	223890000	chr1	224230000	224240000
chr1	223880000	223890000	chr1	224510000	224520000
chr1	223885000	223890000	chr1	223935000	223940000
chr1	224300000	224305000	chr1	224515000	224520000
chr1	224300000	224310000	chr1	224640000	224650000
chr1	224700000	224705000	chr1	224825000	224830000
chr1	224700000	224705000	chr1	225035000	225040000
chr1	224700000	224705000	chr1	225110000	225115000
chr1	224825000	224830000	chr1	225035000	225040000
chr1	224885000	224890000	chr1	225035000	225040000
chr1	225655000	225660000	chr1	226165000	226170000
chr1	225660000	225670000	chr1	226090000	226100000
chr1	225965000	225970000	chr1	226095000	226100000
chr1	226170000	226180000	chr1	226300000	226310000
chr1	226250000	226260000	chr1	226300000	226310000
chr1	226310000	226320000	chr1	226380000	226390000
chr1	226310000	226320000	chr1	226510000	226520000
chr1	226825000	226830000	chr1	227010000	227015000
chr1	226920000	226925000	chr1	227010000	227015000
chr1	227100000	227110000	chr1	227620000	227630000
chr1	227970000	227980000	chr1	228360000	228370000
chr1	228290000	228295000	chr1	228325000	228330000
chr1	228805000	228810000	chr1	229360000	229365000
chr1	229390000	229395000	chr1	229615000	229620000
chr1	229390000	229400000	chr1	230440000	230450000
chr1	229550000	229560000	chr1	231960000	231970000
chr1	229695000	229700000	chr1	229760000	229765000
chr1	229790000	229800000	chr1	230440000	230450000
chr1	229850000	229855000	chr1	230445000	230450000
chr1	230770000	230780000	chr1	231340000	231350000
chr1	231055000	231060000	chr1	231345000	231350000
chr1	231495000	231500000	chr1	231720000	231725000
chr1	231550000	231560000	chr1	231660000	231670000
chr1	232000000	232010000	chr1	232760000	232770000
chr1	232010000	232020000	chr1	233370000	233380000
chr1	232765000	232770000	chr1	233375000	233380000
chr1	233530000	233535000	chr1	234200000	234205000
chr1	233570000	233575000	chr1	233925000	233930000
chr1	233930000	233940000	chr1	234200000	234210000
chr1	234285000	234290000	chr1	234445000	234450000
chr1	234630000	234635000	chr1	235145000	235150000
chr1	234630000	234635000	chr1	235265000	235270000
chr1	234630000	234640000	chr1	234860000	234870000
chr1	234630000	234640000	chr1	235110000	235120000
chr1	234635000	234640000	chr1	234740000	234745000
chr1	234635000	234640000	chr1	234975000	234980000
chr1	234740000	234745000	chr1	235105000	235110000
chr1	234740000	234750000	chr1	234900000	234910000
chr1	234740000	234750000	chr1	235140000	235150000
chr1	234745000	234750000	chr1	234860000	234865000
chr1	234745000	234750000	chr1	234975000	234980000
chr1	234865000	234870000	chr1	235145000	235150000
chr1	234900000	234910000	chr1	234970000	234980000
chr1	234975000	234980000	chr1	235145000	235150000
chr1	235110000	235115000	chr1	235145000	235150000
chr1	235415000	235420000	chr1	235575000	235580000
chr1	235675000	235680000	chr1	235935000	235940000
chr1	235675000	235680000	chr1	236140000	236145000
chr1	236040000	236050000	chr1	236320000	236330000
chr1	236260000	236270000	chr1	237030000	237040000
chr1	236260000	236270000	chr1	237550000	237560000
chr1	236260000	236270000	chr1	237720000	237730000
chr1	236270000	236275000	chr1	236650000	236655000
chr1	236770000	236780000	chr1	237540000	237550000
chr1	236920000	236930000	chr1	237720000	237730000
chr1	237970000	237980000	chr1	240050000	240060000
chr1	240890000	240900000	chr1	241640000	241650000
chr1	241690000	241700000	chr1	242010000	242020000
chr1	241690000	241700000	chr1	242160000	242170000
chr1	241695000	241700000	chr1	241790000	241795000
chr1	241770000	241780000	chr1	242160000	242170000
chr1	242610000	242620000	chr1	243480000	243490000
chr1	243505000	243510000	chr1	244430000	244435000
chr1	243510000	243520000	chr1	243900000	243910000
chr1	243860000	243870000	chr1	244430000	244440000
chr1	244610000	244620000	chr1	245130000	245140000
chr1	244615000	244620000	chr1	244815000	244820000
chr1	244765000	244770000	chr1	244960000	244965000
chr1	244765000	244770000	chr1	245205000	245210000
chr1	244960000	244965000	chr1	245205000	245210000
chr1	245315000	245320000	chr1	246165000	246170000
chr1	245315000	245320000	chr1	246610000	246615000
chr1	246050000	246060000	chr1	246160000	246170000
chr1	246175000	246180000	chr1	246610000	246615000
chr1	246660000	246665000	chr1	246860000	246865000
chr1	246660000	246665000	chr1	246915000	246920000
chr1	246850000	246855000	chr1	246915000	246920000
chr1	247550000	247555000	chr1	247650000	247655000
chr1	247550000	247560000	chr1	247730000	247740000
chr1	248400000	248410000	chr1	248850000	248860000
chr1	248565000	248570000	chr1	249100000	249105000
chr10	980000	985000	chr10	1030000	1035000
chr10	2970000	2975000	chr10	3085000	3090000
chr10	3280000	3290000	chr10	4700000	4710000
chr10	4890000	4900000	chr10	5320000	5330000
chr10	4890000	4900000	chr10	5420000	5430000
chr10	4890000	4900000	chr10	5660000	5670000
chr10	4995000	5000000	chr10	5040000	5045000
chr10	5290000	5295000	chr10	5335000	5340000
chr10	5480000	5490000	chr10	5910000	5920000
chr10	5485000	5490000	chr10	5620000	5625000
chr10	5485000	5490000	chr10	5665000	5670000
chr10	6050000	6060000	chr10	6440000	6450000
chr10	6055000	6060000	chr10	6125000	6130000
chr10	6150000	6155000	chr10	6190000	6195000
chr10	6150000	6155000	chr10	6240000	6245000
chr10	6150000	6155000	chr10	6450000	6455000
chr10	6240000	6245000	chr10	6440000	6445000
chr10	6450000	6460000	chr10	7450000	7460000
chr10	6460000	6465000	chr10	6720000	6725000
chr10	6730000	6740000	chr10	7450000	7460000
chr10	6965000	6970000	chr10	7460000	7465000
chr10	7160000	7165000	chr10	7455000	7460000
chr10	7560000	7570000	chr10	8090000	8100000
chr10	7570000	7575000	chr10	7725000	7730000
chr10	7570000	7580000	chr10	9250000	9260000
chr10	7570000	7580000	chr10	9340000	9350000
chr10	7910000	7915000	chr10	9250000	9255000
chr10	7910000	7920000	chr10	9340000	9350000
chr10	9370000	9380000	chr10	10710000	10720000
chr10	9370000	9380000	chr10	11510000	11520000
chr10	11150000	11155000	chr10	11510000	11515000
chr10	11155000	11160000	chr10	11310000	11315000
chr10	11210000	11220000	chr10	11720000	11730000
chr10	11220000	11225000	chr10	11285000	11290000
chr10	11555000	11560000	chr10	11765000	11770000
chr10	11555000	11560000	chr10	11800000	11805000
chr10	11835000	11840000	chr10	12025000	12030000
chr10	12280000	12290000	chr10	12940000	12950000
chr10	12300000	12305000	chr10	12695000	12700000
chr10	12300000	12305000	chr10	12750000	12755000
chr10	13200000	13205000	chr10	13340000	13345000
chr10	13410000	13415000	chr10	13480000	13485000
chr10	13700000	13705000	chr10	13815000	13820000
chr10	13750000	13755000	chr10	13815000	13820000
chr10	13830000	13835000	chr10	14130000	14135000
chr10	14540000	14545000	chr10	14865000	14870000
chr10	14650000	14655000	chr10	14685000	14690000
chr10	14650000	14655000	chr10	14780000	14785000
chr10	14700000	14705000	chr10	14780000	14785000
chr10	15030000	15035000	chr10	15145000	15150000
chr10	15470000	15480000	chr10	15760000	15770000
chr10	16880000	16890000	chr10	17470000	17480000
chr10	16885000	16890000	chr10	17295000	17300000
chr10	17640000	17650000	chr10	18390000	18400000
chr10	17640000	17650000	chr10	18500000	18510000
chr10	21150000	21160000	chr10	21300000	21310000
chr10	21150000	21160000	chr10	21550000	21560000
chr10	21560000	21570000	chr10	22020000	22030000
chr10	21560000	21570000	chr10	22230000	22240000
chr10	21780000	21790000	chr10	22230000	22240000
chr10	21810000	21820000	chr10	22600000	22610000
chr10	22270000	22280000	chr10	22860000	22870000
chr10	22285000	22290000	chr10	22710000	22715000
chr10	22290000	22295000	chr10	22605000	22610000
chr10	22290000	22295000	chr10	23275000	23280000
chr10	22540000	22550000	chr10	23270000	23280000
chr10	22620000	22630000	chr10	22990000	23000000
chr10	22860000	22870000	chr10	23270000	23280000
chr10	23445000	23450000	chr10	23580000	23585000
chr10	23600000	23605000	chr10	23810000	23815000
chr10	23600000	23605000	chr10	23985000	23990000
chr10	24280000	24285000	chr10	24480000	24485000
chr10	24280000	24285000	chr10	24800000	24805000
chr10	24280000	24290000	chr10	24650000	24660000
chr10	24920000	24930000	chr10	25270000	25280000
chr10	24930000	24935000	chr10	25365000	25370000
chr10	26620000	26625000	chr10	26840000	26845000
chr10	26620000	26625000	chr10	27150000	27155000
chr10	26620000	26630000	chr10	26980000	26990000
chr10	26895000	26900000	chr10	27170000	27175000
chr10	27020000	27025000	chr10	27150000	27155000
chr10	27180000	27185000	chr10	27640000	27645000
chr10	27530000	27535000	chr10	27645000	27650000
chr10	27530000	27540000	chr10	27790000	27800000
chr10	27530000	27540000	chr10	28820000	28830000
chr10	27565000	27570000	chr10	28255000	28260000
chr10	27655000	27660000	chr10	27940000	27945000
chr10	27735000	27740000	chr10	27940000	27945000
chr10	27845000	27850000	chr10	27940000	27945000
chr10	28535000	28540000	chr10	28670000	28675000
chr10	28910000	28920000	chr10	29590000	29600000
chr10	28950000	28955000	chr10	29280000	29285000
chr10	28950000	28955000	chr10	29595000	29600000
chr10	29800000	29805000	chr10	30960000	30965000
chr10	30285000	30290000	chr10	30525000	30530000
chr10	30680000	30685000	chr10	30875000	30880000
chr10	30705000	30710000	chr10	30820000	30825000
chr10	30975000	30980000	chr10	31010000	31015000
chr10	31010000	31015000	chr10	32095000	32100000
chr10	31070000	31080000	chr10	32090000	32100000
chr10	31610000	31620000	chr10	32060000	32070000
chr10	32150000	32155000	chr10	32290000	32295000
chr10	32340000	32345000	chr10	32645000	32650000
chr10	32545000	32550000	chr10	32630000	32635000
chr10	33080000	33085000	chr10	33295000	33300000
chr10	33080000	33090000	chr10	33440000	33450000
chr10	33615000	33620000	chr10	34925000	34930000
chr10	35400000	35410000	chr10	35850000	35860000
chr10	35400000	35410000	chr10	37160000	37170000
chr10	35410000	35415000	chr10	35505000	35510000
chr10	35410000	35420000	chr10	35620000	35630000
chr10	35525000	35530000	chr10	35850000	35855000
chr10	35925000	35930000	chr10	37170000	37175000
chr10	36680000	36685000	chr10	37875000	37880000
chr10	38140000	38150000	chr10	38380000	38390000
chr10	38270000	38280000	chr10	38650000	38660000
chr10	38315000	38320000	chr10	43110000	43115000
chr10	38375000	38380000	chr10	43055000	43060000
chr10	43630000	43640000	chr10	43950000	43960000
chr10	43700000	43710000	chr10	43950000	43960000
chr10	43785000	43790000	chr10	43955000	43960000
chr10	43850000	43855000	chr10	43950000	43955000
chr10	43890000	43895000	chr10	43945000	43950000
chr10	44165000	44170000	chr10	44885000	44890000
chr10	44165000	44170000	chr10	45360000	45365000
chr10	44180000	44185000	chr10	44540000	44545000
chr10	45425000	45430000	chr10	45465000	45470000
chr10	47025000	47030000	chr10	47060000	47065000
chr10	49420000	49425000	chr10	49495000	49500000
chr10	49570000	49575000	chr10	49860000	49865000
chr10	49575000	49580000	chr10	49710000	49715000
chr10	49755000	49760000	chr10	49860000	49865000
chr10	49820000	49825000	chr10	49855000	49860000
chr10	49860000	49870000	chr10	50720000	50730000
chr10	49865000	49870000	chr10	49905000	49910000
chr10	49865000	49870000	chr10	50010000	50015000
chr10	49870000	49880000	chr10	50380000	50390000
chr10	50180000	50185000	chr10	50720000	50725000
chr10	50620000	50625000	chr10	50720000	50725000
chr10	52190000	52195000	chr10	52265000	52270000
chr10	53140000	53150000	chr10	53720000	53730000
chr10	53160000	53170000	chr10	53960000	53970000
chr10	54070000	54080000	chr10	54240000	54250000
chr10	54400000	54410000	chr10	54540000	54550000
chr10	54405000	54410000	chr10	54480000	54485000
chr10	54500000	54505000	chr10	54540000	54545000
chr10	56850000	56860000	chr10	57020000	57030000
chr10	59100000	59105000	chr10	59415000	59420000
chr10	59945000	59950000	chr10	60045000	60050000
chr10	60100000	60105000	chr10	60135000	60140000
chr10	60540000	60545000	chr10	61380000	61385000
chr10	60540000	60550000	chr10	61790000	61800000
chr10	60710000	60715000	chr10	61000000	61005000
chr10	60710000	60720000	chr10	60930000	60940000
chr10	60710000	60720000	chr10	61380000	61390000
chr10	60755000	60760000	chr10	60805000	60810000
chr10	61380000	61390000	chr10	61960000	61970000
chr10	61385000	61390000	chr10	61565000	61570000
chr10	61385000	61390000	chr10	61790000	61795000
chr10	61850000	61860000	chr10	62190000	62200000
chr10	61995000	62000000	chr10	62190000	62195000
chr10	62570000	62580000	chr10	62720000	62730000
chr10	62570000	62580000	chr10	63480000	63490000
chr10	62895000	62900000	chr10	63045000	63050000
chr10	63655000	63660000	chr10	63805000	63810000
chr10	63655000	63660000	chr10	64000000	64005000
chr10	63660000	63665000	chr10	63700000	63705000
chr10	63805000	63810000	chr10	64000000	64005000
chr10	64350000	64355000	chr10	64915000	64920000
chr10	64350000	64360000	chr10	64840000	64850000
chr10	64370000	64375000	chr10	64570000	64575000
chr10	64920000	64925000	chr10	65480000	65485000
chr10	64965000	64970000	chr10	65390000	65395000
chr10	65790000	65800000	chr10	67940000	67950000
chr10	69280000	69290000	chr10	69530000	69540000
chr10	69455000	69460000	chr10	69535000	69540000
chr10	69540000	69550000	chr10	69910000	69920000
chr10	69610000	69615000	chr10	69915000	69920000
chr10	69610000	69615000	chr10	70060000	70065000
chr10	69645000	69650000	chr10	70090000	70095000
chr10	69975000	69980000	chr10	70055000	70060000
chr10	70750000	70755000	chr10	70980000	70985000
chr10	70750000	70760000	chr10	71150000	71160000
chr10	70760000	70765000	chr10	70850000	70855000
chr10	70990000	70995000	chr10	71145000	71150000
chr10	70995000	71000000	chr10	71265000	71270000
chr10	71000000	71010000	chr10	71390000	71400000
chr10	71170000	71175000	chr10	71265000	71270000
chr10	71170000	71180000	chr10	71390000	71400000
chr10	71275000	71280000	chr10	71395000	71400000
chr10	71985000	71990000	chr10	72120000	72125000
chr10	72030000	72035000	chr10	72120000	72125000
chr10	72220000	72225000	chr10	72295000	72300000
chr10	72220000	72225000	chr10	72520000	72525000
chr10	72220000	72230000	chr10	72640000	72650000
chr10	72305000	72310000	chr10	72520000	72525000
chr10	72310000	72315000	chr10	72640000	72645000
chr10	72570000	72575000	chr10	72640000	72645000
chr10	72680000	72685000	chr10	72970000	72975000
chr10	73070000	73075000	chr10	73330000	73335000
chr10	73070000	73080000	chr10	73650000	73660000
chr10	73075000	73080000	chr10	73460000	73465000
chr10	73075000	73080000	chr10	73570000	73575000
chr10	73080000	73085000	chr10	73115000	73120000
chr10	73140000	73145000	chr10	73330000	73335000
chr10	73140000	73150000	chr10	73460000	73470000
chr10	73650000	73660000	chr10	74090000	74100000
chr10	73715000	73720000	chr10	73805000	73810000
chr10	73810000	73815000	chr10	74095000	74100000
chr10	73890000	73895000	chr10	74095000	74100000
chr10	73985000	73990000	chr10	74095000	74100000
chr10	74120000	74125000	chr10	74590000	74595000
chr10	74120000	74130000	chr10	74820000	74830000
chr10	75015000	75020000	chr10	75400000	75405000
chr10	75290000	75295000	chr10	75400000	75405000
chr10	75605000	75610000	chr10	75640000	75645000
chr10	75605000	75610000	chr10	75695000	75700000
chr10	75640000	75645000	chr10	75840000	75845000
chr10	75640000	75650000	chr10	75990000	76000000
chr10	75650000	75655000	chr10	75695000	75700000
chr10	76020000	76030000	chr10	76990000	77000000
chr10	76025000	76030000	chr10	76780000	76785000
chr10	76025000	76030000	chr10	76860000	76865000
chr10	76870000	76875000	chr10	76990000	76995000
chr10	77150000	77160000	chr10	77790000	77800000
chr10	78310000	78320000	chr10	78740000	78750000
chr10	78925000	78930000	chr10	79470000	79475000
chr10	78930000	78935000	chr10	79400000	79405000
chr10	79010000	79015000	chr10	79400000	79405000
chr10	79475000	79480000	chr10	79595000	79600000
chr10	79800000	79805000	chr10	80950000	80955000
chr10	81000000	81010000	chr10	82230000	82240000
chr10	81135000	81140000	chr10	81225000	81230000
chr10	81320000	81330000	chr10	81690000	81700000
chr10	81900000	81905000	chr10	81975000	81980000
chr10	81925000	81930000	chr10	81970000	81975000
chr10	82205000	82210000	chr10	82260000	82265000
chr10	82210000	82220000	chr10	82680000	82690000
chr10	82450000	82460000	chr10	82680000	82690000
chr10	82455000	82460000	chr10	82935000	82940000
chr10	84560000	84570000	chr10	85630000	85640000
chr10	84570000	84580000	chr10	84720000	84730000
chr10	85900000	85910000	chr10	85960000	85970000
chr10	85900000	85910000	chr10	86080000	86090000
chr10	85920000	85925000	chr10	85955000	85960000
chr10	86025000	86030000	chr10	86300000	86305000
chr10	86130000	86135000	chr10	86300000	86305000
chr10	86300000	86310000	chr10	86470000	86480000
chr10	86685000	86690000	chr10	88130000	88135000
chr10	87310000	87320000	chr10	88130000	88140000
chr10	87540000	87550000	chr10	88130000	88140000
chr10	88020000	88030000	chr10	88340000	88350000
chr10	88155000	88160000	chr10	88345000	88350000
chr10	88460000	88465000	chr10	88650000	88655000
chr10	89620000	89625000	chr10	89825000	89830000
chr10	89620000	89625000	chr10	89870000	89875000
chr10	89620000	89625000	chr10	90145000	90150000
chr10	89620000	89625000	chr10	90310000	90315000
chr10	90030000	90040000	chr10	90140000	90150000
chr10	90330000	90335000	chr10	90570000	90575000
chr10	90590000	90600000	chr10	90970000	90980000
chr10	90595000	90600000	chr10	90690000	90695000
chr10	90695000	90700000	chr10	90970000	90975000
chr10	90790000	90795000	chr10	90970000	90975000
chr10	90790000	90800000	chr10	91320000	91330000
chr10	91020000	91025000	chr10	91130000	91135000
chr10	91020000	91025000	chr10	91330000	91335000
chr10	91185000	91190000	chr10	91320000	91325000
chr10	91550000	91555000	chr10	92625000	92630000
chr10	91550000	91560000	chr10	91900000	91910000
chr10	91550000	91560000	chr10	92350000	92360000
chr10	92505000	92510000	chr10	92615000	92620000
chr10	92670000	92675000	chr10	92760000	92765000
chr10	92670000	92675000	chr10	93005000	93010000
chr10	92765000	92770000	chr10	93000000	93005000
chr10	93055000	93060000	chr10	93400000	93405000
chr10	93145000	93150000	chr10	93675000	93680000
chr10	93520000	93530000	chr10	93660000	93670000
chr10	93845000	93850000	chr10	94050000	94055000
chr10	93845000	93850000	chr10	94190000	94195000
chr10	94280000	94285000	chr10	94330000	94335000
chr10	94640000	94650000	chr10	95110000	95120000
chr10	94835000	94840000	chr10	95050000	95055000
chr10	94840000	94845000	chr10	95105000	95110000
chr10	95135000	95140000	chr10	95240000	95245000
chr10	95310000	95315000	chr10	95435000	95440000
chr10	95570000	95580000	chr10	96070000	96080000
chr10	95670000	95680000	chr10	96070000	96080000
chr10	96030000	96035000	chr10	96205000	96210000
chr10	96120000	96125000	chr10	96155000	96160000
chr10	96390000	96400000	chr10	97120000	97130000
chr10	96890000	96895000	chr10	97120000	97125000
chr10	96940000	96945000	chr10	97120000	97125000
chr10	97005000	97010000	chr10	97120000	97125000
chr10	97130000	97135000	chr10	97360000	97365000
chr10	97185000	97190000	chr10	97360000	97365000
chr10	97450000	97455000	chr10	97600000	97605000
chr10	97515000	97520000	chr10	97590000	97595000
chr10	97550000	97555000	chr10	97590000	97595000
chr10	97590000	97600000	chr10	98030000	98040000
chr10	97780000	97790000	chr10	98070000	98080000
chr10	97850000	97855000	chr10	97885000	97890000
chr10	97985000	97990000	chr10	98055000	98060000
chr10	98155000	98160000	chr10	98270000	98275000
chr10	98160000	98165000	chr10	99455000	99460000
chr10	98405000	98410000	chr10	98585000	98590000
chr10	98525000	98530000	chr10	98585000	98590000
chr10	98525000	98530000	chr10	98780000	98785000
chr10	98830000	98835000	chr10	98965000	98970000
chr10	99215000	99220000	chr10	99305000	99310000
chr10	99455000	99460000	chr10	99490000	99495000
chr10	99550000	99555000	chr10	99625000	99630000
chr10	99675000	99680000	chr10	99800000	99805000
chr10	100225000	100230000	chr10	100420000	100425000
chr10	100225000	100230000	chr10	101005000	101010000
chr10	101190000	101195000	chr10	101370000	101375000
chr10	101190000	101200000	chr10	101470000	101480000
chr10	101600000	101605000	chr10	101805000	101810000
chr10	102100000	102105000	chr10	102190000	102195000
chr10	102100000	102110000	chr10	102270000	102280000
chr10	102430000	102435000	chr10	102500000	102505000
chr10	102430000	102435000	chr10	102630000	102635000
chr10	102810000	102815000	chr10	102900000	102905000
chr10	102855000	102860000	chr10	102900000	102905000
chr10	102970000	102975000	chr10	103200000	103205000
chr10	102970000	102975000	chr10	103330000	103335000
chr10	102970000	102975000	chr10	103540000	103545000
chr10	103050000	103060000	chr10	103200000	103210000
chr10	103360000	103365000	chr10	103540000	103545000
chr10	103360000	103370000	chr10	103830000	103840000
chr10	103600000	103605000	chr10	103770000	103775000
chr10	103600000	103605000	chr10	103830000	103835000
chr10	103640000	103645000	chr10	103765000	103770000
chr10	103930000	103935000	chr10	104110000	104115000
chr10	103985000	103990000	chr10	104110000	104115000
chr10	103985000	103990000	chr10	104160000	104165000
chr10	103985000	103990000	chr10	104235000	104240000
chr10	104265000	104270000	chr10	104345000	104350000
chr10	104485000	104490000	chr10	104660000	104665000
chr10	104590000	104595000	chr10	104825000	104830000
chr10	104595000	104600000	chr10	105000000	105005000
chr10	104675000	104680000	chr10	104825000	104830000
chr10	104675000	104680000	chr10	105000000	105005000
chr10	104840000	104845000	chr10	105000000	105005000
chr10	105175000	105180000	chr10	105235000	105240000
chr10	105360000	105365000	chr10	105445000	105450000
chr10	105470000	105475000	chr10	105620000	105625000
chr10	105470000	105480000	chr10	105960000	105970000
chr10	105650000	105655000	chr10	105965000	105970000
chr10	105725000	105730000	chr10	105880000	105885000
chr10	106050000	106060000	chr10	106100000	106110000
chr10	106070000	106075000	chr10	106105000	106110000
chr10	106170000	106180000	chr10	106370000	106380000
chr10	107550000	107560000	chr10	107940000	107950000
chr10	107710000	107720000	chr10	107940000	107950000
chr10	108470000	108480000	chr10	108740000	108750000
chr10	108555000	108560000	chr10	108740000	108745000
chr10	109170000	109175000	chr10	109570000	109575000
chr10	111895000	111900000	chr10	111980000	111985000
chr10	111895000	111900000	chr10	112040000	112045000
chr10	112060000	112070000	chr10	112430000	112440000
chr10	112110000	112115000	chr10	112260000	112265000
chr10	112340000	112350000	chr10	112640000	112650000
chr10	112360000	112370000	chr10	112660000	112670000
chr10	112365000	112370000	chr10	112430000	112435000
chr10	112505000	112510000	chr10	112635000	112640000
chr10	113510000	113520000	chr10	113890000	113900000
chr10	113895000	113900000	chr10	114070000	114075000
chr10	114230000	114240000	chr10	115140000	115150000
chr10	114480000	114490000	chr10	115140000	115150000
chr10	115460000	115465000	chr10	115860000	115865000
chr10	115555000	115560000	chr10	115860000	115865000
chr10	116060000	116070000	chr10	116880000	116890000
chr10	116230000	116235000	chr10	116455000	116460000
chr10	116230000	116240000	chr10	116880000	116890000
chr10	116235000	116240000	chr10	116305000	116310000
chr10	116300000	116310000	chr10	116880000	116890000
chr10	116635000	116640000	chr10	116880000	116885000
chr10	118440000	118445000	chr10	118930000	118935000
chr10	118440000	118450000	chr10	118540000	118550000
chr10	118550000	118555000	chr10	118930000	118935000
chr10	118980000	118985000	chr10	119070000	119075000
chr10	119250000	119255000	chr10	120000000	120005000
chr10	119410000	119420000	chr10	121460000	121470000
chr10	120325000	120330000	chr10	120475000	120480000
chr10	120325000	120330000	chr10	120560000	120565000
chr10	120955000	120960000	chr10	121175000	121180000
chr10	121445000	121450000	chr10	121615000	121620000
chr10	121460000	121470000	chr10	125150000	125160000
chr10	121505000	121510000	chr10	121615000	121620000
chr10	122180000	122185000	chr10	122495000	122500000
chr10	122700000	122705000	chr10	123490000	123495000
chr10	122700000	122710000	chr10	123370000	123380000
chr10	122705000	122710000	chr10	123645000	123650000
chr10	124055000	124060000	chr10	124190000	124195000
chr10	124100000	124105000	chr10	124190000	124195000
chr10	124800000	124805000	chr10	124890000	124895000
chr10	124805000	124810000	chr10	125310000	125315000
chr10	124880000	124890000	chr10	125720000	125730000
chr10	124890000	124895000	chr10	125310000	125315000
chr10	124910000	124915000	chr10	125150000	125155000
chr10	125150000	125155000	chr10	125310000	125315000
chr10	125150000	125160000	chr10	125970000	125980000
chr10	125160000	125165000	chr10	125605000	125610000
chr10	125330000	125340000	chr10	126070000	126080000
chr10	125340000	125345000	chr10	125725000	125730000
chr10	125600000	125610000	chr10	125970000	125980000
chr10	125750000	125755000	chr10	126075000	126080000
chr10	126215000	126220000	chr10	126515000	126520000
chr10	126225000	126230000	chr10	126420000	126425000
chr10	126730000	126740000	chr10	127030000	127040000
chr10	127660000	127670000	chr10	128180000	128190000
chr10	127665000	127670000	chr10	129650000	129655000
chr10	129510000	129515000	chr10	129650000	129655000
chr10	129510000	129520000	chr10	129800000	129810000
chr10	129510000	129520000	chr10	129860000	129870000
chr10	129830000	129835000	chr10	129865000	129870000
chr10	129875000	129880000	chr10	129945000	129950000
chr10	130060000	130070000	chr10	130660000	130670000
chr10	131260000	131270000	chr10	131900000	131910000
chr10	131980000	131990000	chr10	133610000	133620000
chr10	131980000	131990000	chr10	133830000	133840000
chr10	134035000	134040000	chr10	134160000	134165000
chr10	134035000	134040000	chr10	134265000	134270000
chr10	134140000	134150000	chr10	135070000	135080000
chr10	134270000	134275000	chr10	134445000	134450000
chr10	134340000	134350000	chr10	135060000	135070000
chr10	134380000	134390000	chr10	135200000	135210000
chr10	135140000	135145000	chr10	135330000	135335000
chr11	310000	315000	chr11	350000	355000
chr11	450000	455000	chr11	500000	505000
chr11	660000	665000	chr11	725000	730000
chr11	1615000	1620000	chr11	71270000	71275000
chr11	1715000	1720000	chr11	1840000	1845000
chr11	1715000	1720000	chr11	2020000	2025000
chr11	1715000	1720000	chr11	2170000	2175000
chr11	1855000	1860000	chr11	2020000	2025000
chr11	1855000	1860000	chr11	2170000	2175000
chr11	1870000	1880000	chr11	2400000	2410000
chr11	1915000	1920000	chr11	1960000	1965000
chr11	1975000	1980000	chr11	2020000	2025000
chr11	2055000	2060000	chr11	2170000	2175000
chr11	2215000	2220000	chr11	2440000	2445000
chr11	2315000	2320000	chr11	2440000	2445000
chr11	2450000	2455000	chr11	2545000	2550000
chr11	2450000	2455000	chr11	2900000	2905000
chr11	2550000	2555000	chr11	2915000	2920000
chr11	3060000	3065000	chr11	3110000	3115000
chr11	3490000	3500000	chr11	3590000	3600000
chr11	3865000	3870000	chr11	4085000	4090000
chr11	4200000	4205000	chr11	4510000	4515000
chr11	4200000	4210000	chr11	5020000	5030000
chr11	4205000	4210000	chr11	4560000	4565000
chr11	4640000	4650000	chr11	5400000	5410000
chr11	4655000	4660000	chr11	5025000	5030000
chr11	5140000	5150000	chr11	5400000	5410000
chr11	5225000	5230000	chr11	5390000	5395000
chr11	5495000	5500000	chr11	5830000	5835000
chr11	5620000	5625000	chr11	5825000	5830000
chr11	6040000	6050000	chr11	6370000	6380000
chr11	6400000	6405000	chr11	6460000	6465000
chr11	6400000	6410000	chr11	6700000	6710000
chr11	6550000	6560000	chr11	6700000	6710000
chr11	6625000	6630000	chr11	6700000	6705000
chr11	6630000	6640000	chr11	7540000	7550000
chr11	7110000	7120000	chr11	7460000	7470000
chr11	7110000	7120000	chr11	8000000	8010000
chr11	7115000	7120000	chr11	7715000	7720000
chr11	7370000	7380000	chr11	7710000	7720000
chr11	7910000	7915000	chr11	8005000	8010000
chr11	7910000	7920000	chr11	8120000	8130000
chr11	8025000	8030000	chr11	8120000	8125000
chr11	8240000	8245000	chr11	8585000	8590000
chr11	8355000	8360000	chr11	8585000	8590000
chr11	8705000	8710000	chr11	8980000	8985000
chr11	9035000	9040000	chr11	9155000	9160000
chr11	9630000	9635000	chr11	9770000	9775000
chr11	9775000	9780000	chr11	9990000	9995000
chr11	9780000	9790000	chr11	10340000	10350000
chr11	9880000	9885000	chr11	9995000	10000000
chr11	9880000	9885000	chr11	10095000	10100000
chr11	9880000	9890000	chr11	10340000	10350000
chr11	10220000	10230000	chr11	10750000	10760000
chr11	10230000	10235000	chr11	10340000	10345000
chr11	10425000	10430000	chr11	10670000	10675000
chr11	10425000	10430000	chr11	10755000	10760000
chr11	10810000	10815000	chr11	11045000	11050000
chr11	10810000	10820000	chr11	11800000	11810000
chr11	10830000	10835000	chr11	10875000	10880000
chr11	10950000	10955000	chr11	11045000	11050000
chr11	10955000	10960000	chr11	11805000	11810000
chr11	11045000	11050000	chr11	11805000	11810000
chr11	11805000	11810000	chr11	12065000	12070000
chr11	12070000	12075000	chr11	12255000	12260000
chr11	12070000	12075000	chr11	12300000	12305000
chr11	12345000	12350000	chr11	12910000	12915000
chr11	12430000	12440000	chr11	12910000	12920000
chr11	12620000	12625000	chr11	12910000	12915000
chr11	12980000	12985000	chr11	13365000	13370000
chr11	13230000	13240000	chr11	13360000	13370000
chr11	13270000	13275000	chr11	13365000	13370000
chr11	13790000	13795000	chr11	14265000	14270000
chr11	13980000	13985000	chr11	14275000	14280000
chr11	14320000	14325000	chr11	14470000	14475000
chr11	14540000	14550000	chr11	14780000	14790000
chr11	14540000	14550000	chr11	14910000	14920000
chr11	15120000	15125000	chr11	15220000	15225000
chr11	16800000	16810000	chr11	17080000	17090000
chr11	16810000	16820000	chr11	17520000	17530000
chr11	16840000	16845000	chr11	17085000	17090000
chr11	16965000	16970000	chr11	17080000	17085000
chr11	17250000	17255000	chr11	17520000	17525000
chr11	17400000	17405000	chr11	17545000	17550000
chr11	17400000	17410000	chr11	17520000	17530000
chr11	17615000	17620000	chr11	18000000	18005000
chr11	17750000	17755000	chr11	18000000	18005000
chr11	17780000	17785000	chr11	18000000	18005000
chr11	18010000	18020000	chr11	18120000	18130000
chr11	18130000	18140000	chr11	18750000	18760000
chr11	18560000	18565000	chr11	18750000	18755000
chr11	19090000	19095000	chr11	19575000	19580000
chr11	19090000	19100000	chr11	19920000	19930000
chr11	19285000	19290000	chr11	19570000	19575000
chr11	19330000	19340000	chr11	19570000	19580000
chr11	19330000	19340000	chr11	19920000	19930000
chr11	19585000	19590000	chr11	19755000	19760000
chr11	19585000	19590000	chr11	19925000	19930000
chr11	19960000	19970000	chr11	20370000	20380000
chr11	20145000	20150000	chr11	20375000	20380000
chr11	20150000	20160000	chr11	20630000	20640000
chr11	20405000	20410000	chr11	20630000	20635000
chr11	20660000	20670000	chr11	22150000	22160000
chr11	20665000	20670000	chr11	21530000	21535000
chr11	22185000	22190000	chr11	22325000	22330000
chr11	22350000	22355000	chr11	22810000	22815000
chr11	22695000	22700000	chr11	22805000	22810000
chr11	26000000	26005000	chr11	26155000	26160000
chr11	26000000	26005000	chr11	26245000	26250000
chr11	26310000	26320000	chr11	26570000	26580000
chr11	26315000	26320000	chr11	26670000	26675000
chr11	26315000	26320000	chr11	27180000	27185000
chr11	26770000	26780000	chr11	27180000	27190000
chr11	27205000	27210000	chr11	27315000	27320000
chr11	27205000	27210000	chr11	27510000	27515000
chr11	27720000	27725000	chr11	28550000	28555000
chr11	27720000	27725000	chr11	29350000	29355000
chr11	27720000	27730000	chr11	28710000	28720000
chr11	27720000	27730000	chr11	29180000	29190000
chr11	30220000	30230000	chr11	30330000	30340000
chr11	30365000	30370000	chr11	30940000	30945000
chr11	31120000	31130000	chr11	32190000	32200000
chr11	31415000	31420000	chr11	31890000	31895000
chr11	31415000	31420000	chr11	31975000	31980000
chr11	31510000	31520000	chr11	31970000	31980000
chr11	31660000	31670000	chr11	31970000	31980000
chr11	32070000	32075000	chr11	32190000	32195000
chr11	32340000	32345000	chr11	32810000	32815000
chr11	32600000	32610000	chr11	33180000	33190000
chr11	32970000	32980000	chr11	33350000	33360000
chr11	32980000	32985000	chr11	33085000	33090000
chr11	33185000	33190000	chr11	33350000	33355000
chr11	33380000	33390000	chr11	33850000	33860000
chr11	33385000	33390000	chr11	33565000	33570000
chr11	33385000	33390000	chr11	33705000	33710000
chr11	33385000	33390000	chr11	33760000	33765000
chr11	33850000	33860000	chr11	34380000	34390000
chr11	33880000	33885000	chr11	33990000	33995000
chr11	33880000	33890000	chr11	34380000	34390000
chr11	34015000	34020000	chr11	34380000	34385000
chr11	34195000	34200000	chr11	34380000	34385000
chr11	34265000	34270000	chr11	34375000	34380000
chr11	34380000	34390000	chr11	34510000	34520000
chr11	34605000	34610000	chr11	34910000	34915000
chr11	34605000	34610000	chr11	35430000	35435000
chr11	34945000	34950000	chr11	35410000	35415000
chr11	34955000	34960000	chr11	34995000	35000000
chr11	35015000	35020000	chr11	35255000	35260000
chr11	35030000	35040000	chr11	35160000	35170000
chr11	35630000	35640000	chr11	35840000	35850000
chr11	35630000	35640000	chr11	36490000	36500000
chr11	35635000	35640000	chr11	36155000	36160000
chr11	35635000	35640000	chr11	36290000	36295000
chr11	35840000	35850000	chr11	36280000	36290000
chr11	36315000	36320000	chr11	36510000	36515000
chr11	36580000	36585000	chr11	36765000	36770000
chr11	36580000	36590000	chr11	36690000	36700000
chr11	36725000	36730000	chr11	36765000	36770000
chr11	37020000	37030000	chr11	38810000	38820000
chr11	37965000	37970000	chr11	38810000	38815000
chr11	40325000	40330000	chr11	41220000	41225000
chr11	41480000	41485000	chr11	42545000	42550000
chr11	41485000	41490000	chr11	43300000	43305000
chr11	42795000	42800000	chr11	43300000	43305000
chr11	43590000	43600000	chr11	43870000	43880000
chr11	43910000	43915000	chr11	44055000	44060000
chr11	44110000	44115000	chr11	44560000	44565000
chr11	44300000	44310000	chr11	44920000	44930000
chr11	44305000	44310000	chr11	44560000	44565000
chr11	44570000	44580000	chr11	44790000	44800000
chr11	44585000	44590000	chr11	44620000	44625000
chr11	44585000	44590000	chr11	44930000	44935000
chr11	44650000	44660000	chr11	44930000	44940000
chr11	44955000	44960000	chr11	45125000	45130000
chr11	44965000	44970000	chr11	45355000	45360000
chr11	45125000	45130000	chr11	45350000	45355000
chr11	45360000	45365000	chr11	45790000	45795000
chr11	45390000	45400000	chr11	45790000	45800000
chr11	46260000	46265000	chr11	46330000	46335000
chr11	46405000	46410000	chr11	46560000	46565000
chr11	46790000	46800000	chr11	47760000	47770000
chr11	46905000	46910000	chr11	47180000	47185000
chr11	47200000	47205000	chr11	47280000	47285000
chr11	47390000	47395000	chr11	47425000	47430000
chr11	47875000	47880000	chr11	48130000	48135000
chr11	47955000	47960000	chr11	48130000	48135000
chr11	48380000	48390000	chr11	50010000	50020000
chr11	48980000	48990000	chr11	49840000	49850000
chr11	49240000	49245000	chr11	89355000	89360000
chr11	49475000	49480000	chr11	88975000	88980000
chr11	55360000	55365000	chr11	55430000	55435000
chr11	55705000	55710000	chr11	56545000	56550000
chr11	56390000	56400000	chr11	56540000	56550000
chr11	56605000	56610000	chr11	57015000	57020000
chr11	56880000	56885000	chr11	57005000	57010000
chr11	57110000	57115000	chr11	57220000	57225000
chr11	57115000	57120000	chr11	57290000	57295000
chr11	57115000	57120000	chr11	57405000	57410000
chr11	57330000	57340000	chr11	57560000	57570000
chr11	57335000	57340000	chr11	57410000	57415000
chr11	57430000	57435000	chr11	57560000	57565000
chr11	57430000	57440000	chr11	58290000	58300000
chr11	57510000	57520000	chr11	57560000	57570000
chr11	57960000	57970000	chr11	78360000	78370000
chr11	58320000	58330000	chr11	58550000	58560000
chr11	58340000	58350000	chr11	58910000	58920000
chr11	58550000	58560000	chr11	58920000	58930000
chr11	58720000	58725000	chr11	58900000	58905000
chr11	58820000	58825000	chr11	58910000	58915000
chr11	58870000	58875000	chr11	58905000	58910000
chr11	58935000	58940000	chr11	59050000	59055000
chr11	58935000	58940000	chr11	59195000	59200000
chr11	59050000	59055000	chr11	59195000	59200000
chr11	59305000	59310000	chr11	59575000	59580000
chr11	59320000	59330000	chr11	59430000	59440000
chr11	59525000	59530000	chr11	59565000	59570000
chr11	59590000	59595000	chr11	60020000	60025000
chr11	60025000	60030000	chr11	60115000	60120000
chr11	60030000	60035000	chr11	60255000	60260000
chr11	60030000	60035000	chr11	60400000	60405000
chr11	60130000	60135000	chr11	60250000	60255000
chr11	60130000	60135000	chr11	60385000	60390000
chr11	60130000	60140000	chr11	60220000	60230000
chr11	60130000	60140000	chr11	60520000	60530000
chr11	60220000	60230000	chr11	60830000	60840000
chr11	60250000	60260000	chr11	60370000	60380000
chr11	60540000	60550000	chr11	60660000	60670000
chr11	60595000	60600000	chr11	60890000	60895000
chr11	60605000	60610000	chr11	60665000	60670000
chr11	61105000	61110000	chr11	61150000	61155000
chr11	61240000	61250000	chr11	61400000	61410000
chr11	61560000	61565000	chr11	61875000	61880000
chr11	61560000	61570000	chr11	61710000	61720000
chr11	61665000	61670000	chr11	61850000	61855000
chr11	61665000	61670000	chr11	61875000	61880000
chr11	61985000	61990000	chr11	62075000	62080000
chr11	62105000	62110000	chr11	62140000	62145000
chr11	62190000	62200000	chr11	62320000	62330000
chr11	62190000	62200000	chr11	62460000	62470000
chr11	62495000	62500000	chr11	62605000	62610000
chr11	62675000	62680000	chr11	62790000	62795000
chr11	62675000	62680000	chr11	62975000	62980000
chr11	63240000	63250000	chr11	63500000	63510000
chr11	63245000	63250000	chr11	63400000	63405000
chr11	63600000	63605000	chr11	63710000	63715000
chr11	63600000	63605000	chr11	63915000	63920000
chr11	63765000	63770000	chr11	63915000	63920000
chr11	63970000	63975000	chr11	64065000	64070000
chr11	64320000	64325000	chr11	64420000	64425000
chr11	64615000	64620000	chr11	64660000	64665000
chr11	65140000	65145000	chr11	65275000	65280000
chr11	65180000	65185000	chr11	65275000	65280000
chr11	65235000	65240000	chr11	65270000	65275000
chr11	65480000	65485000	chr11	65585000	65590000
chr11	65480000	65485000	chr11	65755000	65760000
chr11	65540000	65545000	chr11	65585000	65590000
chr11	65650000	65655000	chr11	65755000	65760000
chr11	66170000	66175000	chr11	66445000	66450000
chr11	66170000	66180000	chr11	66600000	66610000
chr11	66330000	66340000	chr11	66600000	66610000
chr11	66345000	66350000	chr11	66445000	66450000
chr11	66460000	66465000	chr11	66600000	66605000
chr11	66845000	66850000	chr11	66930000	66935000
chr11	67030000	67035000	chr11	67080000	67085000
chr11	67030000	67035000	chr11	67150000	67155000
chr11	67115000	67120000	chr11	67150000	67155000
chr11	67400000	67410000	chr11	67560000	67570000
chr11	67775000	67780000	chr11	67975000	67980000
chr11	68020000	68025000	chr11	68065000	68070000
chr11	68020000	68025000	chr11	68145000	68150000
chr11	68850000	68860000	chr11	69450000	69460000
chr11	69500000	69510000	chr11	70030000	70040000
chr11	70050000	70055000	chr11	70115000	70120000
chr11	70315000	70320000	chr11	70600000	70605000
chr11	70655000	70660000	chr11	71125000	71130000
chr11	70820000	70830000	chr11	71130000	71140000
chr11	71730000	71740000	chr11	72140000	72150000
chr11	72005000	72010000	chr11	72130000	72135000
chr11	72190000	72195000	chr11	72285000	72290000
chr11	72295000	72300000	chr11	72355000	72360000
chr11	72435000	72440000	chr11	72885000	72890000
chr11	72540000	72550000	chr11	72880000	72890000
chr11	72635000	72640000	chr11	72885000	72890000
chr11	72895000	72900000	chr11	72945000	72950000
chr11	72895000	72900000	chr11	72995000	73000000
chr11	72895000	72900000	chr11	73050000	73055000
chr11	73000000	73005000	chr11	73045000	73050000
chr11	73060000	73065000	chr11	73370000	73375000
chr11	73670000	73680000	chr11	73960000	73970000
chr11	74100000	74105000	chr11	74160000	74165000
chr11	74165000	74170000	chr11	74280000	74285000
chr11	74630000	74640000	chr11	74940000	74950000
chr11	74640000	74650000	chr11	74910000	74920000
chr11	74730000	74735000	chr11	74915000	74920000
chr11	74730000	74735000	chr11	74955000	74960000
chr11	74850000	74855000	chr11	74910000	74915000
chr11	74850000	74855000	chr11	74955000	74960000
chr11	74985000	74990000	chr11	75095000	75100000
chr11	75040000	75045000	chr11	75095000	75100000
chr11	75105000	75110000	chr11	75240000	75245000
chr11	75150000	75155000	chr11	75240000	75245000
chr11	75510000	75515000	chr11	75860000	75865000
chr11	75520000	75525000	chr11	75575000	75580000
chr11	75610000	75615000	chr11	75860000	75865000
chr11	75610000	75615000	chr11	76025000	76030000
chr11	75910000	75915000	chr11	76025000	76030000
chr11	76305000	76310000	chr11	76390000	76395000
chr11	76520000	76525000	chr11	76625000	76630000
chr11	76750000	76760000	chr11	76800000	76810000
chr11	76910000	76915000	chr11	77255000	77260000
chr11	77485000	77490000	chr11	77710000	77715000
chr11	77930000	77935000	chr11	78275000	78280000
chr11	78130000	78135000	chr11	78270000	78275000
chr11	78355000	78360000	chr11	78425000	78430000
chr11	79115000	79120000	chr11	79190000	79195000
chr11	79410000	79420000	chr11	79850000	79860000
chr11	81350000	81360000	chr11	82410000	82420000
chr11	81355000	81360000	chr11	81935000	81940000
chr11	82610000	82615000	chr11	82960000	82965000
chr11	82610000	82620000	chr11	82780000	82790000
chr11	82680000	82690000	chr11	82770000	82780000
chr11	83000000	83005000	chr11	83525000	83530000
chr11	83540000	83550000	chr11	83970000	83980000
chr11	83540000	83550000	chr11	84270000	84280000
chr11	84270000	84280000	chr11	85290000	85300000
chr11	84490000	84500000	chr11	85290000	85300000
chr11	85560000	85570000	chr11	86520000	86530000
chr11	85755000	85760000	chr11	85925000	85930000
chr11	85755000	85760000	chr11	86000000	86005000
chr11	86165000	86170000	chr11	86315000	86320000
chr11	86165000	86170000	chr11	86525000	86530000
chr11	86645000	86650000	chr11	87000000	87005000
chr11	86655000	86660000	chr11	87130000	87135000
chr11	87060000	87065000	chr11	87130000	87135000
chr11	87060000	87065000	chr11	88285000	88290000
chr11	87430000	87440000	chr11	88280000	88290000
chr11	87835000	87840000	chr11	88275000	88280000
chr11	87960000	87970000	chr11	88270000	88280000
chr11	92670000	92675000	chr11	92960000	92965000
chr11	92670000	92680000	chr11	93380000	93390000
chr11	92965000	92970000	chr11	93385000	93390000
chr11	92970000	92975000	chr11	93275000	93280000
chr11	93470000	93475000	chr11	93515000	93520000
chr11	93650000	93660000	chr11	94230000	94240000
chr11	93905000	93910000	chr11	94230000	94235000
chr11	94055000	94060000	chr11	94235000	94240000
chr11	94250000	94255000	chr11	94335000	94340000
chr11	94250000	94260000	chr11	94490000	94500000
chr11	94355000	94360000	chr11	94630000	94635000
chr11	94800000	94805000	chr11	94870000	94875000
chr11	94800000	94810000	chr11	95490000	95500000
chr11	94820000	94830000	chr11	94960000	94970000
chr11	94885000	94890000	chr11	95495000	95500000
chr11	94890000	94895000	chr11	95435000	95440000
chr11	94890000	94895000	chr11	96155000	96160000
chr11	95570000	95580000	chr11	96120000	96130000
chr11	95745000	95750000	chr11	96120000	96125000
chr11	95985000	95990000	chr11	96070000	96075000
chr11	96190000	96195000	chr11	97005000	97010000
chr11	96195000	96200000	chr11	98885000	98890000
chr11	100445000	100450000	chr11	100725000	100730000
chr11	100445000	100450000	chr11	100800000	100805000
chr11	100550000	100560000	chr11	100720000	100730000
chr11	100550000	100560000	chr11	100790000	100800000
chr11	101730000	101740000	chr11	101870000	101880000
chr11	102155000	102160000	chr11	102210000	102215000
chr11	102160000	102165000	chr11	102365000	102370000
chr11	102160000	102165000	chr11	102480000	102485000
chr11	102210000	102215000	chr11	102365000	102370000
chr11	102210000	102215000	chr11	102480000	102485000
chr11	102260000	102265000	chr11	102365000	102370000
chr11	102365000	102370000	chr11	102480000	102485000
chr11	102600000	102610000	chr11	102810000	102820000
chr11	103195000	103200000	chr11	103470000	103475000
chr11	103550000	103560000	chr11	104030000	104040000
chr11	103550000	103560000	chr11	104200000	104210000
chr11	103790000	103800000	chr11	104010000	104020000
chr11	104480000	104490000	chr11	104870000	104880000
chr11	105950000	105960000	chr11	106910000	106920000
chr11	107445000	107450000	chr11	107555000	107560000
chr11	107610000	107615000	chr11	107765000	107770000
chr11	107880000	107890000	chr11	108530000	108540000
chr11	107990000	107995000	chr11	108520000	108525000
chr11	108090000	108100000	chr11	108530000	108540000
chr11	108290000	108295000	chr11	108515000	108520000
chr11	108570000	108575000	chr11	109565000	109570000
chr11	108650000	108660000	chr11	109560000	109570000
chr11	109730000	109735000	chr11	110245000	110250000
chr11	109735000	109740000	chr11	109805000	109810000
chr11	109810000	109820000	chr11	110300000	110310000
chr11	109820000	109825000	chr11	109895000	109900000
chr11	109820000	109825000	chr11	109950000	109955000
chr11	109820000	109830000	chr11	111240000	111250000
chr11	109825000	109830000	chr11	110240000	110245000
chr11	109900000	109905000	chr11	109945000	109950000
chr11	110070000	110075000	chr11	110245000	110250000
chr11	110070000	110075000	chr11	111100000	111105000
chr11	110075000	110080000	chr11	110305000	110310000
chr11	110310000	110320000	chr11	111100000	111110000
chr11	110310000	110320000	chr11	111290000	111300000
chr11	111155000	111160000	chr11	111290000	111295000
chr11	111230000	111240000	chr11	111280000	111290000
chr11	111235000	111240000	chr11	111285000	111290000
chr11	111470000	111475000	chr11	111645000	111650000
chr11	111470000	111475000	chr11	111710000	111715000
chr11	111750000	111755000	chr11	111955000	111960000
chr11	111800000	111810000	chr11	111850000	111860000
chr11	111800000	111810000	chr11	112140000	112150000
chr11	111980000	111990000	chr11	112150000	112160000
chr11	112090000	112095000	chr11	112150000	112155000
chr11	112090000	112100000	chr11	112450000	112460000
chr11	112090000	112100000	chr11	113150000	113160000
chr11	112155000	112160000	chr11	113155000	113160000
chr11	112455000	112460000	chr11	112660000	112665000
chr11	112455000	112460000	chr11	113155000	113160000
chr11	113180000	113185000	chr11	113400000	113405000
chr11	113180000	113185000	chr11	113650000	113655000
chr11	113670000	113680000	chr11	114130000	114140000
chr11	113765000	113770000	chr11	114130000	114135000
chr11	113860000	113865000	chr11	114130000	114135000
chr11	114210000	114220000	chr11	114460000	114470000
chr11	114430000	114435000	chr11	131230000	131235000
chr11	115200000	115205000	chr11	116145000	116150000
chr11	115200000	115210000	chr11	115780000	115790000
chr11	115200000	115210000	chr11	116090000	116100000
chr11	115795000	115800000	chr11	115945000	115950000
chr11	115800000	115805000	chr11	115865000	115870000
chr11	116320000	116325000	chr11	116560000	116565000
chr11	116660000	116665000	chr11	116975000	116980000
chr11	116745000	116750000	chr11	116970000	116975000
chr11	116795000	116800000	chr11	116965000	116970000
chr11	117000000	117005000	chr11	117080000	117085000
chr11	117050000	117055000	chr11	117085000	117090000
chr11	117290000	117300000	chr11	117670000	117680000
chr11	117295000	117300000	chr11	117490000	117495000
chr11	117300000	117310000	chr11	117920000	117930000
chr11	117690000	117695000	chr11	117815000	117820000
chr11	117690000	117695000	chr11	117915000	117920000
chr11	117815000	117820000	chr11	117920000	117925000
chr11	118065000	118070000	chr11	118160000	118165000
chr11	118065000	118070000	chr11	118220000	118225000
chr11	118780000	118785000	chr11	118825000	118830000
chr11	119225000	119230000	chr11	119345000	119350000
chr11	119350000	119355000	chr11	119400000	119405000
chr11	119350000	119355000	chr11	119975000	119980000
chr11	119540000	119550000	chr11	119970000	119980000
chr11	120040000	120045000	chr11	120095000	120100000
chr11	120040000	120045000	chr11	120175000	120180000
chr11	120105000	120110000	chr11	120165000	120170000
chr11	120380000	120385000	chr11	120555000	120560000
chr11	120380000	120385000	chr11	120820000	120825000
chr11	121105000	121110000	chr11	121460000	121465000
chr11	121185000	121190000	chr11	121460000	121465000
chr11	121520000	121525000	chr11	122075000	122080000
chr11	121520000	121525000	chr11	122375000	122380000
chr11	122085000	122090000	chr11	122375000	122380000
chr11	122500000	122505000	chr11	122645000	122650000
chr11	122500000	122510000	chr11	122620000	122630000
chr11	122665000	122670000	chr11	122720000	122725000
chr11	122665000	122670000	chr11	122890000	122895000
chr11	122735000	122740000	chr11	122890000	122895000
chr11	122980000	122985000	chr11	123115000	123120000
chr11	122980000	122990000	chr11	123340000	123350000
chr11	123170000	123175000	chr11	123275000	123280000
chr11	123170000	123175000	chr11	123345000	123350000
chr11	123275000	123280000	chr11	123345000	123350000
chr11	123510000	123520000	chr11	123570000	123580000
chr11	123940000	123945000	chr11	124065000	124070000
chr11	123940000	123950000	chr11	124450000	124460000
chr11	124285000	124290000	chr11	124455000	124460000
chr11	124510000	124520000	chr11	124700000	124710000
chr11	124540000	124545000	chr11	124630000	124635000
chr11	124540000	124545000	chr11	124705000	124710000
chr11	124630000	124635000	chr11	124705000	124710000
chr11	124820000	124830000	chr11	125010000	125020000
chr11	124820000	124830000	chr11	125210000	125220000
chr11	125290000	125300000	chr11	125740000	125750000
chr11	125790000	125795000	chr11	126060000	126065000
chr11	126310000	126320000	chr11	126850000	126860000
chr11	126310000	126320000	chr11	127210000	127220000
chr11	126310000	126320000	chr11	127360000	127370000
chr11	126580000	126590000	chr11	126940000	126950000
chr11	126585000	126590000	chr11	126860000	126865000
chr11	127890000	127900000	chr11	128720000	128730000
chr11	127900000	127905000	chr11	128035000	128040000
chr11	127900000	127910000	chr11	128500000	128510000
chr11	128040000	128045000	chr11	128500000	128505000
chr11	128040000	128045000	chr11	128725000	128730000
chr11	128050000	128055000	chr11	128630000	128635000
chr11	128150000	128160000	chr11	128700000	128710000
chr11	128155000	128160000	chr11	128625000	128630000
chr11	128160000	128165000	chr11	128495000	128500000
chr11	128160000	128170000	chr11	128340000	128350000
chr11	128340000	128345000	chr11	128420000	128425000
chr11	128425000	128430000	chr11	128475000	128480000
chr11	128505000	128510000	chr11	128625000	128630000
chr11	128750000	128760000	chr11	129200000	129210000
chr11	128755000	128760000	chr11	128825000	128830000
chr11	128980000	128985000	chr11	129200000	129205000
chr11	128980000	128990000	chr11	129610000	129620000
chr11	129230000	129235000	chr11	129615000	129620000
chr11	129235000	129240000	chr11	129565000	129570000
chr11	129790000	129795000	chr11	130000000	130005000
chr11	130075000	130080000	chr11	130295000	130300000
chr11	130080000	130085000	chr11	130730000	130735000
chr11	130305000	130310000	chr11	130730000	130735000
chr11	130790000	130800000	chr11	131540000	131550000
chr11	130935000	130940000	chr11	131380000	131385000
chr11	130940000	130945000	chr11	131540000	131545000
chr11	131450000	131455000	chr11	131535000	131540000
chr11	131620000	131630000	chr11	131890000	131900000
chr11	131730000	131740000	chr11	131990000	132000000
chr11	131745000	131750000	chr11	131895000	131900000
chr11	131750000	131760000	chr11	132220000	132230000
chr11	132145000	132150000	chr11	132260000	132265000
chr11	132955000	132960000	chr11	133700000	133705000
chr11	133000000	133010000	chr11	133490000	133500000
chr11	133005000	133010000	chr11	133695000	133700000
chr11	133795000	133800000	chr11	134010000	134015000
chr11	133920000	133925000	chr11	134010000	134015000
chr12	570000	580000	chr12	640000	650000
chr12	675000	680000	chr12	920000	925000
chr12	680000	685000	chr12	860000	865000
chr12	680000	690000	chr12	1200000	1210000
chr12	685000	690000	chr12	1055000	1060000
chr12	780000	785000	chr12	860000	865000
chr12	1225000	1230000	chr12	1695000	1700000
chr12	1380000	1390000	chr12	1690000	1700000
chr12	1755000	1760000	chr12	2045000	2050000
chr12	1760000	1770000	chr12	2690000	2700000
chr12	1765000	1770000	chr12	1895000	1900000
chr12	1900000	1905000	chr12	2045000	2050000
chr12	1900000	1910000	chr12	2140000	2150000
chr12	2160000	2170000	chr12	2690000	2700000
chr12	3180000	3185000	chr12	3380000	3385000
chr12	3240000	3245000	chr12	3380000	3385000
chr12	3400000	3410000	chr12	3880000	3890000
chr12	3405000	3410000	chr12	3905000	3910000
chr12	3990000	3995000	chr12	4385000	4390000
chr12	3990000	4000000	chr12	4640000	4650000
chr12	4100000	4105000	chr12	4385000	4390000
chr12	4215000	4220000	chr12	4385000	4390000
chr12	4680000	4690000	chr12	4860000	4870000
chr12	4960000	4970000	chr12	5190000	5200000
chr12	4965000	4970000	chr12	5105000	5110000
chr12	5130000	5135000	chr12	5185000	5190000
chr12	6090000	6095000	chr12	6145000	6150000
chr12	6090000	6100000	chr12	6390000	6400000
chr12	6170000	6175000	chr12	6390000	6395000
chr12	6310000	6315000	chr12	6385000	6390000
chr12	6535000	6540000	chr12	6570000	6575000
chr12	6535000	6540000	chr12	6640000	6645000
chr12	6770000	6775000	chr12	6830000	6835000
chr12	6975000	6980000	chr12	7075000	7080000
chr12	7370000	7375000	chr12	7610000	7615000
chr12	7370000	7375000	chr12	7785000	7790000
chr12	7830000	7835000	chr12	7955000	7960000
chr12	8010000	8015000	chr12	8145000	8150000
chr12	8085000	8090000	chr12	8145000	8150000
chr12	8180000	8190000	chr12	8390000	8400000
chr12	8255000	8260000	chr12	8385000	8390000
chr12	8690000	8700000	chr12	9030000	9040000
chr12	8690000	8700000	chr12	9200000	9210000
chr12	8830000	8835000	chr12	9195000	9200000
chr12	8830000	8840000	chr12	9030000	9040000
chr12	9785000	9790000	chr12	9860000	9865000
chr12	9800000	9805000	chr12	9885000	9890000
chr12	9900000	9905000	chr12	9945000	9950000
chr12	9900000	9905000	chr12	10070000	10075000
chr12	9900000	9905000	chr12	10280000	10285000
chr12	10150000	10155000	chr12	10190000	10195000
chr12	10185000	10190000	chr12	10290000	10295000
chr12	10385000	10390000	chr12	10710000	10715000
chr12	10385000	10390000	chr12	10825000	10830000
chr12	10385000	10390000	chr12	10900000	10905000
chr12	10925000	10930000	chr12	11350000	11355000
chr12	10925000	10930000	chr12	11635000	11640000
chr12	11380000	11385000	chr12	11640000	11645000
chr12	11710000	11720000	chr12	12160000	12170000
chr12	11720000	11730000	chr12	12860000	12870000
chr12	11730000	11735000	chr12	11800000	11805000
chr12	11730000	11735000	chr12	11880000	11885000
chr12	11730000	11735000	chr12	11985000	11990000
chr12	11730000	11735000	chr12	12185000	12190000
chr12	11730000	11740000	chr12	12480000	12490000
chr12	11800000	11810000	chr12	12160000	12170000
chr12	11805000	11810000	chr12	11985000	11990000
chr12	12160000	12170000	chr12	14920000	14930000
chr12	12235000	12240000	chr12	12485000	12490000
chr12	12530000	12535000	chr12	12855000	12860000
chr12	12870000	12880000	chr12	14540000	14550000
chr12	12940000	12945000	chr12	13360000	13365000
chr12	12940000	12950000	chr12	13130000	13140000
chr12	13065000	13070000	chr12	13360000	13365000
chr12	13430000	13440000	chr12	14090000	14100000
chr12	13515000	13520000	chr12	13815000	13820000
chr12	13890000	13900000	chr12	14320000	14330000
chr12	14015000	14020000	chr12	14320000	14325000
chr12	14100000	14110000	chr12	14320000	14330000
chr12	14380000	14390000	chr12	14870000	14880000
chr12	14380000	14390000	chr12	15140000	15150000
chr12	14390000	14395000	chr12	14515000	14520000
chr12	14390000	14395000	chr12	14765000	14770000
chr12	14390000	14400000	chr12	14600000	14610000
chr12	14515000	14520000	chr12	14765000	14770000
chr12	14520000	14525000	chr12	14920000	14925000
chr12	14780000	14785000	chr12	14865000	14870000
chr12	14780000	14790000	chr12	15140000	15150000
chr12	14870000	14880000	chr12	15370000	15380000
chr12	14875000	14880000	chr12	15150000	15155000
chr12	14995000	15000000	chr12	15145000	15150000
chr12	15420000	15430000	chr12	16000000	16010000
chr12	15425000	15430000	chr12	15670000	15675000
chr12	15425000	15430000	chr12	15735000	15740000
chr12	15685000	15690000	chr12	15730000	15735000
chr12	15685000	15690000	chr12	16005000	16010000
chr12	15740000	15745000	chr12	16005000	16010000
chr12	17915000	17920000	chr12	18000000	18005000
chr12	18290000	18300000	chr12	18470000	18480000
chr12	18290000	18300000	chr12	19330000	19340000
chr12	19890000	19900000	chr12	20370000	20380000
chr12	20790000	20800000	chr12	21310000	21320000
chr12	21100000	21105000	chr12	21315000	21320000
chr12	21405000	21410000	chr12	21830000	21835000
chr12	21450000	21460000	chr12	21820000	21830000
chr12	21850000	21860000	chr12	22170000	22180000
chr12	21850000	21860000	chr12	22590000	22600000
chr12	22250000	22260000	chr12	22590000	22600000
chr12	22695000	22700000	chr12	22775000	22780000
chr12	23350000	23360000	chr12	24930000	24940000
chr12	24990000	24995000	chr12	25100000	25105000
chr12	25000000	25010000	chr12	25280000	25290000
chr12	25140000	25150000	chr12	25530000	25540000
chr12	25145000	25150000	chr12	25205000	25210000
chr12	25145000	25150000	chr12	25270000	25275000
chr12	25395000	25400000	chr12	25535000	25540000
chr12	25590000	25595000	chr12	26175000	26180000
chr12	25955000	25960000	chr12	104375000	104380000
chr12	25955000	25960000	chr12	125800000	125805000
[truncated: 7,449 more rows]

## Sheet: GM_RNApol2_ChIA-PET_Loops
Chr1	Start1	End1	Chr2	Start2	End2
chr1	894575	894962	chr1	993755	994444
chr1	919232	919815	chr1	999113	999871
chr1	927673	928052	chr1	956350	957371
chr1	948739	949136	chr1	999439	1000145
chr1	967213	968780	chr1	998987	999926
chr1	968045	968754	chr1	993438	994397
chr1	968415	968724	chr1	1005333	1005473
chr1	968637	970008	chr1	1167262	1167878
chr1	974845	976293	chr1	998724	1000017
chr1	1051241	1051958	chr1	1242639	1243653
chr1	1051724	1052070	chr1	1185489	1186757
chr1	1057562	1057814	chr1	1166569	1167385
chr1	1106624	1107415	chr1	1136876	1137044
chr1	1209269	1210121	chr1	1240595	1241131
chr1	1242533	1243233	chr1	1263782	1264961
chr1	1243184	1244017	chr1	1284869	1285382
chr1	1244207	1244576	chr1	1265099	1265892
chr1	1252787	1253016	chr1	1274359	1274561
chr1	1259959	1261606	chr1	1283598	1284746
chr1	1259988	1260529	chr1	1307481	1307726
chr1	1284286	1285380	chr1	1307075	1307700
chr1	1284633	1285341	chr1	1310801	1311024
chr1	1284723	1285393	chr1	1334780	1335035
chr1	1284989	1285309	chr1	1305432	1305616
chr1	1304461	1304886	chr1	1439942	1440704
chr1	1307058	1307875	chr1	1342209	1343022
chr1	1309893	1313193	chr1	1333830	1336232
chr1	1310192	1311245	chr1	1341869	1344032
chr1	1310699	1311352	chr1	1332669	1333280
chr1	1310801	1311093	chr1	1447175	1447494
chr1	1311839	1312396	chr1	1342702	1342850
chr1	1327989	1328485	chr1	1438951	1439402
chr1	1332652	1334634	chr1	1376253	1377160
chr1	1334172	1334561	chr1	1406590	1406811
chr1	1334939	1335104	chr1	1370799	1371136
chr1	1342498	1342976	chr1	1376422	1376793
chr1	1343601	1344107	chr1	1364757	1364992
chr1	1406749	1407677	chr1	1440335	1440720
chr1	1406794	1407225	chr1	1446305	1447562
chr1	1415350	1415763	chr1	1439341	1440035
chr1	1447371	1447511	chr1	1510219	1510951
chr1	1482851	1482914	chr1	1600731	1600814
chr1	1501248	1501819	chr1	1596419	1596588
chr1	1509539	1510586	chr1	1550158	1550956
chr1	1684503	1685054	chr1	1708342	1708630
chr1	1706697	1707610	chr1	1731037	1732131
chr1	1708405	1710651	chr1	1838593	1839967
chr1	1709409	1710576	chr1	1821681	1823102
chr1	1709844	1712234	chr1	1840463	1840925
chr1	1709876	1710477	chr1	1837772	1838007
chr1	1711667	1712105	chr1	1820729	1821975
chr1	1711719	1712181	chr1	1793962	1794836
chr1	1711823	1711992	chr1	1850854	1851189
chr1	1716228	1716777	chr1	1758538	1758893
chr1	1728801	1729603	chr1	1766617	1767961
chr1	1733143	1733428	chr1	1759852	1760807
chr1	1777105	1777862	chr1	1818802	1819778
chr1	1790235	1791051	chr1	1817939	1819498
chr1	2114949	2115134	chr1	2158976	2159430
chr1	2120938	2121134	chr1	2323218	2323391
chr1	2125952	2126793	chr1	2323007	2323290
chr1	2126120	2127030	chr1	2310950	2312004
chr1	2126251	2126877	chr1	2313306	2314463
chr1	2126292	2127232	chr1	2319408	2320159
chr1	2126430	2127182	chr1	2478377	2478956
chr1	2136671	2137248	chr1	2159109	2159587
chr1	2158808	2159467	chr1	2231719	2232731
chr1	2158865	2159348	chr1	2322490	2323928
chr1	2187476	2188056	chr1	2231889	2232611
chr1	2188813	2189519	chr1	2240426	2240608
chr1	2231859	2232404	chr1	2323067	2323277
chr1	2247608	2248000	chr1	2312644	2313356
chr1	2322716	2323479	chr1	2477491	2478638
chr1	2343277	2345292	chr1	2477447	2478916
chr1	2343316	2344168	chr1	2487405	2488197
chr1	2343640	2346777	chr1	2478375	2481030
chr1	2344966	2346103	chr1	2487369	2488700
chr1	2346749	2347950	chr1	2477425	2478382
chr1	2347413	2347923	chr1	2479041	2480019
chr1	2357224	2357547	chr1	2429338	2429674
chr1	2456958	2457061	chr1	2478072	2478433
chr1	2457634	2458688	chr1	2486679	2487635
chr1	2457809	2458402	chr1	2516990	2518061
chr1	2477526	2478979	chr1	2516621	2518557
chr1	2477783	2479188	chr1	2504586	2505429
chr1	2477882	2480733	chr1	2508717	2510697
chr1	2479078	2480235	chr1	2512690	2513366
chr1	2479407	2480711	chr1	2517903	2518369
chr1	2479542	2480749	chr1	2516315	2517368
chr1	2480486	2481289	chr1	2506916	2508137
chr1	2481210	2482155	chr1	2509923	2510365
chr1	2485452	2489308	chr1	2515370	2518682
chr1	2486919	2488368	chr1	2511985	2513738
chr1	2516272	2517131	chr1	2573820	2574042
chr1	2518021	2518781	chr1	2573999	2574804
chr1	3407902	3408255	chr1	3535724	3536164
chr1	3521289	3521820	chr1	3559216	3559508
chr1	3542077	3542409	chr1	3641097	3641330
chr1	3565768	3567796	chr1	3593274	3595554
chr1	3566493	3566718	chr1	3589995	3590992
chr1	3568829	3570813	chr1	3592525	3593751
chr1	3686940	3687599	chr1	3816019	3816691
chr1	3689060	3690078	chr1	3713100	3713443
chr1	3692642	3692899	chr1	3818002	3818549
chr1	3712984	3713562	chr1	3815916	3817410
chr1	3773188	3774188	chr1	3815124	3818090
chr1	4123777	4124605	chr1	4530763	4531066
chr1	5363784	5363830	chr1	6309073	6309138
chr1	6014711	6015231	chr1	6054492	6054923
chr1	6020387	6020447	chr1	6143088	6143286
chr1	6051767	6053389	chr1	6084388	6087723
chr1	6053594	6055183	chr1	6087219	6088968
chr1	6086175	6086684	chr1	6259118	6259873
chr1	6088373	6088615	chr1	6113202	6113923
chr1	6259643	6259846	chr1	6294638	6295053
chr1	6305567	6306146	chr1	6520416	6521068
chr1	6305595	6306724	chr1	6403209	6404357
chr1	6419077	6421413	chr1	6452013	6454050
chr1	6614184	6615248	chr1	6761796	6762287
chr1	6614237	6614771	chr1	6639215	6640825
chr1	6639681	6640199	chr1	6661812	6663496
chr1	6640521	6640907	chr1	6672732	6673321
chr1	6660839	6661322	chr1	6684193	6685706
chr1	6662816	6663981	chr1	6684253	6685304
chr1	6761380	6762078	chr1	6844483	6845611
chr1	6791620	6791944	chr1	6842007	6842578
chr1	6805113	6805668	chr1	6921598	6922549
chr1	7007063	7007246	chr1	7972092	7972130
chr1	8020849	8021576	chr1	8086026	8086744
chr1	8021073	8021856	chr1	8938750	8939469
chr1	8021167	8022250	chr1	8048176	8049121
chr1	8042334	8042770	chr1	8373175	8373366
chr1	8054357	8054549	chr1	8085374	8086431
chr1	8085771	8086307	chr1	8227197	8227576
chr1	8085826	8088038	chr1	8377530	8378725
chr1	8085950	8086541	chr1	8375112	8376166
chr1	8085985	8086661	chr1	8164547	8165092
chr1	8086133	8086603	chr1	8112528	8112740
chr1	8086262	8086477	chr1	8379561	8380153
chr1	8086272	8086642	chr1	8242403	8243101
chr1	8086407	8087692	chr1	8374112	8375236
chr1	8086472	8086851	chr1	8577408	8578147
chr1	8089545	8090254	chr1	8377859	8378233
chr1	8155814	8156107	chr1	8491274	8491929
chr1	8157071	8157566	chr1	8242439	8243101
chr1	8242589	8243234	chr1	8876509	8876906
chr1	8415200	8415249	chr1	9987948	9988049
chr1	8457314	8458217	chr1	8487589	8487935
chr1	8486786	8488224	chr1	8532729	8533664
chr1	8487291	8487747	chr1	8557161	8557977
chr1	8487733	8488146	chr1	8591390	8591800
chr1	8487797	8488414	chr1	8583890	8584189
chr1	8620636	8621303	chr1	8912446	8913065
chr1	8620825	8621312	chr1	8711497	8712207
chr1	8621211	8622092	chr1	8909066	8909297
chr1	8621229	8622309	chr1	8907373	8908350
chr1	8621274	8621527	chr1	8786571	8787021
chr1	8622491	8622761	chr1	8912983	8913766
chr1	8642261	8642690	chr1	8786349	8786899
chr1	8663961	8664481	chr1	8703746	8704123
chr1	8721883	8722185	chr1	8749950	8751039
chr1	8730217	8730669	chr1	8763323	8764002
chr1	8786033	8786689	chr1	8823813	8824258
chr1	8797002	8797253	chr1	8874197	8874788
chr1	8824809	8825773	chr1	8876289	8877061
chr1	8876516	8876990	chr1	8937782	8939099
chr1	8877600	8877835	chr1	8938655	8939285
chr1	8915512	8915633	chr1	9129551	9129891
chr1	8917201	8918301	chr1	8938380	8939432
chr1	9070143	9071028	chr1	9140232	9140897
chr1	9076076	9076223	chr1	9097288	9097679
chr1	9097525	9098202	chr1	9129554	9129909
chr1	9128771	9130106	chr1	9161192	9162022
chr1	9137901	9138806	chr1	9161764	9162438
chr1	9170695	9171046	chr1	9258447	9258740
chr1	9170718	9171488	chr1	9255594	9256455
chr1	9179565	9179954	chr1	9223884	9224285
chr1	9181855	9182408	chr1	9256341	9256632
chr1	9182220	9182370	chr1	9205066	9205566
chr1	9190320	9191921	chr1	9223091	9224821
chr1	9201889	9202613	chr1	9241365	9242587
chr1	9223902	9224273	chr1	9258454	9259323
chr1	9231190	9231361	chr1	9256428	9256745
chr1	9354550	9355584	chr1	9470810	9471361
chr1	9355205	9355622	chr1	9473298	9474224
chr1	9471274	9471661	chr1	9515413	9516432
chr1	9555464	9555917	chr1	9632036	9632605
chr1	9599036	9599597	chr1	9648824	9649632
chr1	9649667	9650088	chr1	9714935	9715295
chr1	9675696	9676157	chr1	9716144	9716391
chr1	9685930	9686419	chr1	10002930	10003595
chr1	9685972	9686438	chr1	9729592	9730438
chr1	9686099	9687719	chr1	9710789	9713427
chr1	9686120	9687253	chr1	9746747	9747830
chr1	9686179	9687674	chr1	9713966	9716768
chr1	9686195	9686350	chr1	9718087	9718539
chr1	9686340	9687141	chr1	9733384	9734300
chr1	9686784	9687519	chr1	9741239	9742086
chr1	9687116	9687467	chr1	9785152	9786008
chr1	9687178	9688121	chr1	9779243	9780037
chr1	9688304	9690581	chr1	9714035	9716088
chr1	9688435	9690349	chr1	9718151	9718900
chr1	9690573	9691892	chr1	9713601	9714479
chr1	9695297	9695347	chr1	10123158	10123380
chr1	9712255	9713078	chr1	9749058	9750031
chr1	9712344	9714286	chr1	9746529	9747808
chr1	9713959	9714346	chr1	9795587	9795936
chr1	9714802	9715462	chr1	9748868	9749450
chr1	9715534	9715674	chr1	9739269	9739423
chr1	9716283	9717111	chr1	9746879	9747506
chr1	9718148	9719083	chr1	9746895	9747884
chr1	9750176	9750645	chr1	9777287	9778381
chr1	9837453	9837797	chr1	9860381	9861476
chr1	9844592	9845252	chr1	9927343	9927809
chr1	9845431	9845855	chr1	9882484	9882837
chr1	9926166	9926816	chr1	10010619	10011496
chr1	9934865	9935846	chr1	10001462	10003242
chr1	9934955	9935521	chr1	9974235	9974715
chr1	9937150	9937879	chr1	10002882	10003846
chr1	9947050	9947771	chr1	9969928	9970694
chr1	9969188	9971519	chr1	10002394	10003717
chr1	9970248	9971282	chr1	10092786	10093086
chr1	10003243	10004136	chr1	10092438	10092974
chr1	10003274	10003887	chr1	10030082	10030633
chr1	10003308	10003988	chr1	10459165	10460012
chr1	10010411	10011765	chr1	10092533	10093663
chr1	10270143	10270847	chr1	10459022	10459613
chr1	10336817	10337454	chr1	10459500	10460404
chr1	10437418	10437708	chr1	10488014	10488398
chr1	10458523	10459457	chr1	10534505	10535637
chr1	10458533	10459277	chr1	10531978	10533143
chr1	10490071	10490654	chr1	10532308	10532582
chr1	10490270	10490802	chr1	10534338	10535127
chr1	10490317	10490693	chr1	10554958	10555452
chr1	10505952	10507062	chr1	10531528	10532645
chr1	10570627	10570719	chr1	11000479	11000853
chr1	10830764	10831115	chr1	10970686	10971163
chr1	10999294	11000231	chr1	11072866	11073075
chr1	10999954	11000429	chr1	11045260	11046798
chr1	11000154	11000872	chr1	11091647	11092722
chr1	11000160	11000638	chr1	11024974	11026374
chr1	11021155	11022055	chr1	11072352	11072604
chr1	11025092	11025919	chr1	11071910	11072755
chr1	11025395	11025902	chr1	11088586	11089457
chr1	11025751	11026132	chr1	11092125	11092262
chr1	11027040	11027616	chr1	11073013	11073602
chr1	11028778	11029035	chr1	11072645	11073210
chr1	11045620	11047377	chr1	11071770	11073450
chr1	11072688	11073372	chr1	11148533	11148948
chr1	11092220	11093180	chr1	11122774	11123153
chr1	11096738	11098263	chr1	11705451	11706012
chr1	11096815	11097739	chr1	11125829	11126223
chr1	11097653	11098629	chr1	11118798	11120481
chr1	11097905	11098057	chr1	11301830	11301998
chr1	11112689	11113396	chr1	11133486	11133848
chr1	11120034	11121034	chr1	11159416	11160262
chr1	11134732	11135484	chr1	11158515	11159104
chr1	11714651	11716388	chr1	11968175	11969099
chr1	11741086	11741740	chr1	11967825	11968719
chr1	11800974	11801038	chr1	12215626	12215718
chr1	11841956	11842289	chr1	11862983	11863803
chr1	11842325	11843412	chr1	11866027	11866898
chr1	11845282	11845411	chr1	11865541	11865762
chr1	11863198	11867078	chr1	11967768	11970049
chr1	11865147	11866096	chr1	11901893	11902632
chr1	11867833	11868225	chr1	11968476	11968823
chr1	11873308	11875381	chr1	11967497	11969220
chr1	11876401	11877239	chr1	11967869	11968729
chr1	11898455	11900305	chr1	11967215	11968909
chr1	11898559	11899151	chr1	11969833	11970223
chr1	11902056	11903351	chr1	11967827	11968622
chr1	11902097	11902867	chr1	11964047	11964512
chr1	11902446	11902627	chr1	11965676	11966416
chr1	11905555	11905759	chr1	11960744	11961345
chr1	11925271	11925816	chr1	11969605	11970344
chr1	11965926	11966361	chr1	12039952	12040604
chr1	11966967	11970453	chr1	12026229	12028007
chr1	11967483	11970709	chr1	12105279	12108098
chr1	11967579	11969119	chr1	11989266	11990509
chr1	11967627	11970203	chr1	12078821	12079921
chr1	11967694	11970182	chr1	12039933	12041052
chr1	11967765	11970134	chr1	11993351	11995895
chr1	11967769	11968959	chr1	12127968	12129153
chr1	11967863	11970338	chr1	12125553	12127312
chr1	11967874	11969091	chr1	12112025	12113773
chr1	11967875	11968652	chr1	12090398	12091718
chr1	11967882	11968936	chr1	12103835	12105181
chr1	11967915	11969110	chr1	12100095	12101421
chr1	11967942	11969739	chr1	12114314	12114934
chr1	11968225	11970251	chr1	12138834	12140566
chr1	11968251	11969048	chr1	12123050	12123993
chr1	11968255	11968980	chr1	12130011	12130800
chr1	11968361	11968722	chr1	12119848	12120237
chr1	11969621	11970325	chr1	12099808	12100658
chr1	11969626	11970259	chr1	12124002	12124702
chr1	11969735	11970328	chr1	12091396	12091690
chr1	11969745	11970026	chr1	12111752	12112366
chr1	11969751	11970188	chr1	12041383	12042296
chr1	11970021	11970343	chr1	12006520	12008053
chr1	11970712	11971848	chr1	11994558	11995027
chr1	12025363	12026035	chr1	12098057	12099064
chr1	12040508	12041211	chr1	12078736	12079602
chr1	12064907	12065127	chr1	12099722	12100753
chr1	12065574	12066436	chr1	12138800	12139855
chr1	12079006	12079868	chr1	12139087	12139989
chr1	12079217	12079436	chr1	12124400	12124844
chr1	12079224	12079610	chr1	12111187	12112416
chr1	12079248	12080083	chr1	12106993	12107716
chr1	12079378	12080040	chr1	12104345	12105081
chr1	12098480	12099547	chr1	12141367	12141945
chr1	12098785	12099435	chr1	12123010	12124314
chr1	12099393	12102189	chr1	12138733	12140592
chr1	12099572	12100518	chr1	12147366	12148218
chr1	12099958	12101180	chr1	12127153	12128913
chr1	12099982	12100878	chr1	12134977	12135771
chr1	12100185	12100848	chr1	12122430	12123956
chr1	12100402	12100769	chr1	12124571	12124965
chr1	12104257	12105015	chr1	12138525	12139377
chr1	12105754	12108732	chr1	12138275	12140488
chr1	12106572	12107067	chr1	12136667	12137860
chr1	12107252	12107646	chr1	12147244	12148714
chr1	12111626	12113339	chr1	12147868	12148446
chr1	12112117	12112594	chr1	12138586	12139486
chr1	12116337	12116792	chr1	12147709	12148110
chr1	12117324	12117703	chr1	12138388	12139851
chr1	12123044	12123451	chr1	12147923	12148225
chr1	12123061	12123795	chr1	12146727	12147204
chr1	12124956	12125919	chr1	12147709	12148426
chr1	12184820	12185724	chr1	12268430	12269214
chr1	12203328	12204495	chr1	12226886	12228237
chr1	12203788	12204088	chr1	12265054	12265212
chr1	12205252	12205975	chr1	12228166	12228410
chr1	12211473	12212417	chr1	12264376	12264738
chr1	12211648	12212343	chr1	12269323	12270770
chr1	12241697	12241923	chr1	12262672	12262919
chr1	13991866	13993090	chr1	14052087	14053335
chr1	13992111	13992531	chr1	14026468	14027467
chr1	13992263	13992484	chr1	14079657	14080727
chr1	13992301	13993123	chr1	14139831	14140287
chr1	13992302	13992818	chr1	14074862	14075906
chr1	13993962	13994336	chr1	14058961	14059520
chr1	14025849	14030930	chr1	14054608	14059082
chr1	14026039	14026902	chr1	14051368	14052584
chr1	14026442	14030193	chr1	14075252	14079569
chr1	14026537	14027314	chr1	14054538	14055462
chr1	14027078	14027834	chr1	14059293	14060143
chr1	14028291	14029475	chr1	14051853	14052858
chr1	14029356	14029777	chr1	14080487	14081175
chr1	14031319	14032619	chr1	14076369	14077322
chr1	14033510	14033801	chr1	14057350	14058265
chr1	14052455	14052780	chr1	14080160	14080626
chr1	14054418	14054726	chr1	14081539	14082609
chr1	14057205	14057719	chr1	14083590	14084200
chr1	14057243	14057696	chr1	14091136	14091627
chr1	14080262	14080726	chr1	14123689	14124253
chr1	14087533	14088266	chr1	14110336	14111072
chr1	14826762	14827301	chr1	14847829	14848077
chr1	15650201	15650471	chr1	15757843	15758076
chr1	15850943	15851923	chr1	15943333	15943969
chr1	15851463	15851804	chr1	16291718	16292404
chr1	15853067	15853603	chr1	16160874	16161594
chr1	16023937	16024166	chr1	16162393	16162618
chr1	16156833	16157662	chr1	16178512	16179153
chr1	16160084	16161657	chr1	16289663	16291592
chr1	16160498	16161543	chr1	16211664	16213122
chr1	16160598	16161932	chr1	16291653	16293146
chr1	16160969	16161935	chr1	16243426	16244307
chr1	16160986	16161323	chr1	16533689	16534178
chr1	16161111	16161630	chr1	16301655	16303064
chr1	16161133	16162537	chr1	16245010	16246194
chr1	16162001	16162098	chr1	16728397	16728522
chr1	16163469	16164178	chr1	16212532	16212763
chr1	16175451	16176128	chr1	16693488	16693864
chr1	16175547	16176969	chr1	16276048	16276419
chr1	16176031	16176509	chr1	16292637	16293158
chr1	16233598	16234060	chr1	16292481	16292845
chr1	16243877	16244582	chr1	16290165	16290716
chr1	16245808	16246273	chr1	16274690	16275195
chr1	16265316	16265889	chr1	16292275	16292847
chr1	16270644	16270954	chr1	16292671	16293029
chr1	16275004	16277618	chr1	16301007	16303051
chr1	16278471	16279088	chr1	16302903	16303196
chr1	16405331	16405629	chr1	16839574	16840641
chr1	16405416	16406329	chr1	16514255	16514604
chr1	16532604	16533691	chr1	16562781	16563977
chr1	16679398	16679682	chr1	16767070	16768039
chr1	16693410	16694704	chr1	16766913	16767880
chr1	16693922	16694386	chr1	16714824	16716016
chr1	16714206	16714996	chr1	16747251	16747666
chr1	16766071	16767784	chr1	16840442	16841017
chr1	16766991	16767803	chr1	16825129	16826492
chr1	16768141	16768718	chr1	16836057	16836701
chr1	16839585	16840986	chr1	17230835	17232829
chr1	16840034	16840658	chr1	17222579	17223664
chr1	16840495	16840739	chr1	16970890	16971361
chr1	16939756	16940191	chr1	17231441	17231867
chr1	16947672	16948248	chr1	17410967	17411584
chr1	16970439	16972280	chr1	17231563	17232254
chr1	17231034	17232220	chr1	17380286	17380829
chr1	17231368	17232174	chr1	17336324	17337421
chr1	17231452	17232507	chr1	17252729	17253499
chr1	17231491	17232444	chr1	17287226	17287733
chr1	17231776	17232286	chr1	17370546	17372442
chr1	17231793	17232249	chr1	17278039	17278433
chr1	17241774	17241863	chr1	17303223	17303330
chr1	17287045	17287718	chr1	17380205	17380966
chr1	17337922	17338710	chr1	17380395	17380674
chr1	17340207	17341364	chr1	17380162	17380685
chr1	17386052	17386713	chr1	17563231	17563830
chr1	17446243	17447347	chr1	17563386	17563751
chr1	17452297	17453170	chr1	17563493	17564173
chr1	17467804	17468577	chr1	17533600	17534879
chr1	17828445	17829112	chr1	17933381	17933959
chr1	19228298	19229392	chr1	19252786	19253547
chr1	19229082	19229489	chr1	19282997	19283626
chr1	19238965	19240006	chr1	19278121	19278931
chr1	19252213	19254649	chr1	19281625	19283457
chr1	19252737	19254157	chr1	19276302	19278801
chr1	19253243	19253879	chr1	19536279	19537092
chr1	19253309	19254123	chr1	19291939	19292595
chr1	19253311	19253636	chr1	19279548	19280008
chr1	19276955	19277516	chr1	19540255	19540376
chr1	19495795	19496657	chr1	19536798	19537033
chr1	19535768	19536504	chr1	19577818	19578230
chr1	19536882	19537432	chr1	19922231	19923252
chr1	19552680	19553071	chr1	19628862	19629283
chr1	19577981	19578149	chr1	19638666	19639176
chr1	19642087	19642425	chr1	19922768	19923618
chr1	19642124	19642473	chr1	19667501	19668716
chr1	19642236	19642436	chr1	20037841	20038134
chr1	19724424	19725071	chr1	19759805	19759994
chr1	19780032	19780849	chr1	19803125	19804138
chr1	20427699	20428832	chr1	20478812	20479107
chr1	20703536	20703776	chr1	20752966	20753722
chr1	20848965	20849231	chr1	20966596	20967365
chr1	21076191	21077072	chr1	21111504	21112560
chr1	21083633	21083836	chr1	21112816	21112995
chr1	21112228	21112791	chr1	21503116	21503418
chr1	21113397	21114087	chr1	21672365	21672682
chr1	21300824	21301172	chr1	21502784	21503452
chr1	21558103	21559025	chr1	21694969	21695624
chr1	21616385	21618072	chr1	21650762	21651281
chr1	21616945	21617401	chr1	21660916	21661575
chr1	21618877	21619941	chr1	21650768	21651387
chr1	21619338	21619686	chr1	21660986	21661829
chr1	21619527	21620280	chr1	21662632	21663160
chr1	21619842	21620892	chr1	21671922	21673243
chr1	21620240	21621633	chr1	21660571	21661410
chr1	21620542	21621440	chr1	21650465	21651531
chr1	22051565	22051952	chr1	22076057	22076655
chr1	22067340	22067925	chr1	22088815	22089505
chr1	22069051	22069339	chr1	22109187	22110257
chr1	22079232	22079749	chr1	22108373	22108688
chr1	22081338	22082416	chr1	22109769	22110243
chr1	22081794	22082180	chr1	22107094	22107532
chr1	22083619	22084241	chr1	22105911	22106589
chr1	22084870	22085561	chr1	22108718	22109468
chr1	22088803	22090196	chr1	22118288	22118892
chr1	22089533	22089774	chr1	22383605	22384051
[truncated: 51,976 more rows]

## Sheet: GM_RNAPol2_HiCuT_Loops
Chr1	Start1	End1	Chr2	Start2	End2
[truncated: 106,610 more rows]

[truncated: 1 more sheets: Primary_Keratinocyte_H3K27ac_Hi]
