# Supplementary material for: HiCuT: An efficient and low input method to identify protein-directed chromatin interactions
Source: PLoS Genet. 2022 Mar 23;18(3):e1010121. doi: 10.1371/journal.pgen.1010121 (PMC8979432; doi:10.1371/journal.pgen.1010121)
Supplement: S3 Table — GWAS contains the GWAS dataset downloaded from NHGRI-EBI Catalog of human genome-wide association studies with accession number: EFO_0000676. SNP_matched_H3K27ac_interaction contains primary keratinocyte H3K27ac HiCuT interactions falling in the SNP region from GWAS. Genes_SNP_matched_interactions, contains the genes that were found overlapping in the regions from SNP_matched_H3K27ac_interaction. (XLSX) [file pgen.1010121.s009.xlsx]

## Sheet: GWAS
PUBMEDID	FIRST AUTHOR	JOURNAL	STUDY	DISEASE/TRAIT	REGION	CHR_ID	CHR_POS	REPORTED GENE(S)
29031612	Hirata J	J Invest Dermatol	Variants at HLA-A, HLA-C, and HLA-DQB1 Confer Risk of Psoriasis Vulgaris in Japanese.	Psoriasis vulgaris	5q33.1	5	151087628	TNIP1
29031612	Hirata J	J Invest Dermatol	Variants at HLA-A, HLA-C, and HLA-DQB1 Confer Risk of Psoriasis Vulgaris in Japanese.	Psoriasis vulgaris	6p21.33	6	31014767	HLA
26626624	Stuart PE	Am J Hum Genet	Genome-wide Association Analysis of Psoriatic Arthritis and Cutaneous Psoriasis Reveals Differences in Their Genetic Architecture.	Psoriasis vulgaris	3p24.3	3	16954543	PLCL2
26626624	Stuart PE	Am J Hum Genet	Genome-wide Association Analysis of Psoriatic Arthritis and Cutaneous Psoriasis Reveals Differences in Their Genetic Architecture.	Psoriasis vulgaris	3q12.3	3	101896982	NFKBIZ
26626624	Stuart PE	Am J Hum Genet	Genome-wide Association Analysis of Psoriatic Arthritis and Cutaneous Psoriasis Reveals Differences in Their Genetic Architecture.	Psoriasis vulgaris	6p22.3	6	20678199	CDKAL1
26626624	Stuart PE	Am J Hum Genet	Genome-wide Association Analysis of Psoriatic Arthritis and Cutaneous Psoriasis Reveals Differences in Their Genetic Architecture.	Psoriasis vulgaris	10q22.2	10	73894114	CAMK2G
26626624	Stuart PE	Am J Hum Genet	Genome-wide Association Analysis of Psoriatic Arthritis and Cutaneous Psoriasis Reveals Differences in Their Genetic Architecture.	Psoriasis vulgaris	3p26.1	3	4978778	BHLHE40
26626624	Stuart PE	Am J Hum Genet	Genome-wide Association Analysis of Psoriatic Arthritis and Cutaneous Psoriasis Reveals Differences in Their Genetic Architecture.	Psoriasis vulgaris	9q31.2	9	108054739	KLF4
26626624	Stuart PE	Am J Hum Genet	Genome-wide Association Analysis of Psoriatic Arthritis and Cutaneous Psoriasis Reveals Differences in Their Genetic Architecture.	Psoriasis vulgaris				DDX58
26626624	Stuart PE	Am J Hum Genet	Genome-wide Association Analysis of Psoriatic Arthritis and Cutaneous Psoriasis Reveals Differences in Their Genetic Architecture.	Psoriasis vulgaris	10q22.2	10	73839369	CAMK2G
26626624	Stuart PE	Am J Hum Genet	Genome-wide Association Analysis of Psoriatic Arthritis and Cutaneous Psoriasis Reveals Differences in Their Genetic Architecture.	Psoriasis vulgaris				ZC3H12C
26626624	Stuart PE	Am J Hum Genet	Genome-wide Association Analysis of Psoriatic Arthritis and Cutaneous Psoriasis Reveals Differences in Their Genetic Architecture.	Psoriasis vulgaris	11q13.1	11	64329761	PRDX5
26626624	Stuart PE	Am J Hum Genet	Genome-wide Association Analysis of Psoriatic Arthritis and Cutaneous Psoriasis Reveals Differences in Their Genetic Architecture.	Psoriasis vulgaris	20q13.13	20	49939692	RNF114
26626624	Stuart PE	Am J Hum Genet	Genome-wide Association Analysis of Psoriatic Arthritis and Cutaneous Psoriasis Reveals Differences in Their Genetic Architecture.	Psoriasis vulgaris	2p15	2	62324337	B3GNT2
26626624	Stuart PE	Am J Hum Genet	Genome-wide Association Analysis of Psoriatic Arthritis and Cutaneous Psoriasis Reveals Differences in Their Genetic Architecture.	Psoriasis vulgaris	16p11.2	16	30993491	PRSS53, FBXL19
26626624	Stuart PE	Am J Hum Genet	Genome-wide Association Analysis of Psoriatic Arthritis and Cutaneous Psoriasis Reveals Differences in Their Genetic Architecture.	Psoriasis vulgaris	10q22.3	10	79273128	ZMIZ1
26626624	Stuart PE	Am J Hum Genet	Genome-wide Association Analysis of Psoriatic Arthritis and Cutaneous Psoriasis Reveals Differences in Their Genetic Architecture.	Psoriasis vulgaris				NFKBIA
26626624	Stuart PE	Am J Hum Genet	Genome-wide Association Analysis of Psoriatic Arthritis and Cutaneous Psoriasis Reveals Differences in Their Genetic Architecture.	Psoriasis vulgaris				IL13, IL4
26626624	Stuart PE	Am J Hum Genet	Genome-wide Association Analysis of Psoriatic Arthritis and Cutaneous Psoriasis Reveals Differences in Their Genetic Architecture.	Psoriasis vulgaris	2q24.2	2	162404181	KCNH7, IFIH1
26626624	Stuart PE	Am J Hum Genet	Genome-wide Association Analysis of Psoriatic Arthritis and Cutaneous Psoriasis Reveals Differences in Their Genetic Architecture.	Psoriasis vulgaris	22q11.21	22	21574352	YDJC
26626624	Stuart PE	Am J Hum Genet	Genome-wide Association Analysis of Psoriatic Arthritis and Cutaneous Psoriasis Reveals Differences in Their Genetic Architecture.	Psoriasis vulgaris	12q13.3	12	56356420	STAT2, IL23A
26626624	Stuart PE	Am J Hum Genet	Genome-wide Association Analysis of Psoriatic Arthritis and Cutaneous Psoriasis Reveals Differences in Their Genetic Architecture.	Psoriasis vulgaris	5q33.1	5	151087628	TNIP1
26626624	Stuart PE	Am J Hum Genet	Genome-wide Association Analysis of Psoriatic Arthritis and Cutaneous Psoriasis Reveals Differences in Their Genetic Architecture.	Psoriasis vulgaris	7p14.1	7	37346633	ELMO1
26626624	Stuart PE	Am J Hum Genet	Genome-wide Association Analysis of Psoriatic Arthritis and Cutaneous Psoriasis Reveals Differences in Their Genetic Architecture.	Psoriasis vulgaris	5q15	5	96783569	ERAP1
26626624	Stuart PE	Am J Hum Genet	Genome-wide Association Analysis of Psoriatic Arthritis and Cutaneous Psoriasis Reveals Differences in Their Genetic Architecture.	Psoriasis vulgaris	3q28	3	189897686	TP63
26626624	Stuart PE	Am J Hum Genet	Genome-wide Association Analysis of Psoriatic Arthritis and Cutaneous Psoriasis Reveals Differences in Their Genetic Architecture.	Psoriasis vulgaris				NOS2
26626624	Stuart PE	Am J Hum Genet	Genome-wide Association Analysis of Psoriatic Arthritis and Cutaneous Psoriasis Reveals Differences in Their Genetic Architecture.	Psoriasis vulgaris	6q21	6	111592059	TRAF3IP2
26626624	Stuart PE	Am J Hum Genet	Genome-wide Association Analysis of Psoriatic Arthritis and Cutaneous Psoriasis Reveals Differences in Their Genetic Architecture.	Psoriasis vulgaris				TYK2
26626624	Stuart PE	Am J Hum Genet	Genome-wide Association Analysis of Psoriatic Arthritis and Cutaneous Psoriasis Reveals Differences in Their Genetic Architecture.	Psoriasis vulgaris	16p13.13	16	11271643	PRM3, SOCS1
26626624	Stuart PE	Am J Hum Genet	Genome-wide Association Analysis of Psoriatic Arthritis and Cutaneous Psoriasis Reveals Differences in Their Genetic Architecture.	Psoriasis vulgaris	11q24.3	11	128536543	ETS1
26626624	Stuart PE	Am J Hum Genet	Genome-wide Association Analysis of Psoriatic Arthritis and Cutaneous Psoriasis Reveals Differences in Their Genetic Architecture.	Psoriasis vulgaris	6p21.33	6	31298313	HLA-B, HLA-C
26626624	Stuart PE	Am J Hum Genet	Genome-wide Association Analysis of Psoriatic Arthritis and Cutaneous Psoriasis Reveals Differences in Their Genetic Architecture.	Psoriasis vulgaris	1q21.3	1	152619708	LCE3A
26626624	Stuart PE	Am J Hum Genet	Genome-wide Association Analysis of Psoriatic Arthritis and Cutaneous Psoriasis Reveals Differences in Their Genetic Architecture.	Psoriasis vulgaris	6q23.3	6	137878280	TNFAIP3
26626624	Stuart PE	Am J Hum Genet	Genome-wide Association Analysis of Psoriatic Arthritis and Cutaneous Psoriasis Reveals Differences in Their Genetic Architecture.	Psoriasis vulgaris	2p16.1	2	60856371	FLJ16341, REL
26626624	Stuart PE	Am J Hum Genet	Genome-wide Association Analysis of Psoriatic Arthritis and Cutaneous Psoriasis Reveals Differences in Their Genetic Architecture.	Psoriasis vulgaris	1p36.11	1	24966593	RUNX3
26626624	Stuart PE	Am J Hum Genet	Genome-wide Association Analysis of Psoriatic Arthritis and Cutaneous Psoriasis Reveals Differences in Their Genetic Architecture.	Psoriasis vulgaris	1p36.11	1	24192153	IFNLR1
26626624	Stuart PE	Am J Hum Genet	Genome-wide Association Analysis of Psoriatic Arthritis and Cutaneous Psoriasis Reveals Differences in Their Genetic Architecture.	Psoriasis vulgaris	3q12.3	3	101944711	NFKBIZ
26626624	Stuart PE	Am J Hum Genet	Genome-wide Association Analysis of Psoriatic Arthritis and Cutaneous Psoriasis Reveals Differences in Their Genetic Architecture.	Psoriasis vulgaris	5q33.3	5	159337169	IL12B
26626624	Stuart PE	Am J Hum Genet	Genome-wide Association Analysis of Psoriatic Arthritis and Cutaneous Psoriasis Reveals Differences in Their Genetic Architecture.	Psoriasis vulgaris	19p13.2	19	10707416	ILF3, CARM1
26626624	Stuart PE	Am J Hum Genet	Genome-wide Association Analysis of Psoriatic Arthritis and Cutaneous Psoriasis Reveals Differences in Their Genetic Architecture.	Psoriasis vulgaris	13q14.12	13	44760058	LINC00330
26626624	Stuart PE	Am J Hum Genet	Genome-wide Association Analysis of Psoriatic Arthritis and Cutaneous Psoriasis Reveals Differences in Their Genetic Architecture.	Psoriasis vulgaris	1p31.3	1	67260421	IL23R
33385400	Patrick MT	J Invest Dermatol	Causal relationship and shared genetic loci between psoriasis and type 2 diabetes through trans-disease meta-analysis.	Psoriasis or type 2 diabetes (trans-disease meta-analysis)(opposite effect)	1p36.11	1	24964519	NR
33385400	Patrick MT	J Invest Dermatol	Causal relationship and shared genetic loci between psoriasis and type 2 diabetes through trans-disease meta-analysis.	Psoriasis or type 2 diabetes (trans-disease meta-analysis)(opposite effect)				NR
33385400	Patrick MT	J Invest Dermatol	Causal relationship and shared genetic loci between psoriasis and type 2 diabetes through trans-disease meta-analysis.	Psoriasis or type 2 diabetes (trans-disease meta-analysis)(opposite effect)	1q21.3	1	152620961	NR
33385400	Patrick MT	J Invest Dermatol	Causal relationship and shared genetic loci between psoriasis and type 2 diabetes through trans-disease meta-analysis.	Psoriasis or type 2 diabetes (trans-disease meta-analysis)(opposite effect)	1q32.3	1	213985913	NR
33385400	Patrick MT	J Invest Dermatol	Causal relationship and shared genetic loci between psoriasis and type 2 diabetes through trans-disease meta-analysis.	Psoriasis or type 2 diabetes (trans-disease meta-analysis)(opposite effect)	2p21	2	43484954	NR
33385400	Patrick MT	J Invest Dermatol	Causal relationship and shared genetic loci between psoriasis and type 2 diabetes through trans-disease meta-analysis.	Psoriasis or type 2 diabetes (trans-disease meta-analysis)(opposite effect)				NR
33385400	Patrick MT	J Invest Dermatol	Causal relationship and shared genetic loci between psoriasis and type 2 diabetes through trans-disease meta-analysis.	Psoriasis or type 2 diabetes (trans-disease meta-analysis)(opposite effect)	2p15	2	62333197	NR
33385400	Patrick MT	J Invest Dermatol	Causal relationship and shared genetic loci between psoriasis and type 2 diabetes through trans-disease meta-analysis.	Psoriasis or type 2 diabetes (trans-disease meta-analysis)(opposite effect)	2q24.2	2	162267541	NR
33385400	Patrick MT	J Invest Dermatol	Causal relationship and shared genetic loci between psoriasis and type 2 diabetes through trans-disease meta-analysis.	Psoriasis or type 2 diabetes (trans-disease meta-analysis)(opposite effect)				NR
33385400	Patrick MT	J Invest Dermatol	Causal relationship and shared genetic loci between psoriasis and type 2 diabetes through trans-disease meta-analysis.	Psoriasis or type 2 diabetes (trans-disease meta-analysis)(opposite effect)				NR
33385400	Patrick MT	J Invest Dermatol	Causal relationship and shared genetic loci between psoriasis and type 2 diabetes through trans-disease meta-analysis.	Psoriasis or type 2 diabetes (trans-disease meta-analysis)(opposite effect)				NR
33385400	Patrick MT	J Invest Dermatol	Causal relationship and shared genetic loci between psoriasis and type 2 diabetes through trans-disease meta-analysis.	Psoriasis or type 2 diabetes (trans-disease meta-analysis)(opposite effect)	5q33.1	5	151087628	NR
33385400	Patrick MT	J Invest Dermatol	Causal relationship and shared genetic loci between psoriasis and type 2 diabetes through trans-disease meta-analysis.	Psoriasis or type 2 diabetes (trans-disease meta-analysis)(opposite effect)	5q33.3	5	159339014	NR
33385400	Patrick MT	J Invest Dermatol	Causal relationship and shared genetic loci between psoriasis and type 2 diabetes through trans-disease meta-analysis.	Psoriasis or type 2 diabetes (trans-disease meta-analysis)(opposite effect)	6p22.3	6	20728282	NR
33385400	Patrick MT	J Invest Dermatol	Causal relationship and shared genetic loci between psoriasis and type 2 diabetes through trans-disease meta-analysis.	Psoriasis or type 2 diabetes (trans-disease meta-analysis)(opposite effect)	6p21.33	6	31306778	NR
33385400	Patrick MT	J Invest Dermatol	Causal relationship and shared genetic loci between psoriasis and type 2 diabetes through trans-disease meta-analysis.	Psoriasis or type 2 diabetes (trans-disease meta-analysis)(opposite effect)				NR
33385400	Patrick MT	J Invest Dermatol	Causal relationship and shared genetic loci between psoriasis and type 2 diabetes through trans-disease meta-analysis.	Psoriasis or type 2 diabetes (trans-disease meta-analysis)(opposite effect)	6q23.3	6	137878280	NR
33385400	Patrick MT	J Invest Dermatol	Causal relationship and shared genetic loci between psoriasis and type 2 diabetes through trans-disease meta-analysis.	Psoriasis or type 2 diabetes (trans-disease meta-analysis)(opposite effect)	9q21.13	9	72717879	NR
33385400	Patrick MT	J Invest Dermatol	Causal relationship and shared genetic loci between psoriasis and type 2 diabetes through trans-disease meta-analysis.	Psoriasis or type 2 diabetes (trans-disease meta-analysis)(opposite effect)	10q22.3	10	79283816	NR
33385400	Patrick MT	J Invest Dermatol	Causal relationship and shared genetic loci between psoriasis and type 2 diabetes through trans-disease meta-analysis.	Psoriasis or type 2 diabetes (trans-disease meta-analysis)(opposite effect)	10q23.33	10	92706738	NR
33385400	Patrick MT	J Invest Dermatol	Causal relationship and shared genetic loci between psoriasis and type 2 diabetes through trans-disease meta-analysis.	Psoriasis or type 2 diabetes (trans-disease meta-analysis)(opposite effect)				NR
33385400	Patrick MT	J Invest Dermatol	Causal relationship and shared genetic loci between psoriasis and type 2 diabetes through trans-disease meta-analysis.	Psoriasis or type 2 diabetes (trans-disease meta-analysis)(opposite effect)	11q22.3	11	110088912	NR
33385400	Patrick MT	J Invest Dermatol	Causal relationship and shared genetic loci between psoriasis and type 2 diabetes through trans-disease meta-analysis.	Psoriasis or type 2 diabetes (trans-disease meta-analysis)(opposite effect)	11q24.3	11	128511972	NR
33385400	Patrick MT	J Invest Dermatol	Causal relationship and shared genetic loci between psoriasis and type 2 diabetes through trans-disease meta-analysis.	Psoriasis or type 2 diabetes (trans-disease meta-analysis)(opposite effect)	12q13.3	12	56263432	NR
33385400	Patrick MT	J Invest Dermatol	Causal relationship and shared genetic loci between psoriasis and type 2 diabetes through trans-disease meta-analysis.	Psoriasis or type 2 diabetes (trans-disease meta-analysis)(opposite effect)	13q14.2	13	50220092	NR
33385400	Patrick MT	J Invest Dermatol	Causal relationship and shared genetic loci between psoriasis and type 2 diabetes through trans-disease meta-analysis.	Psoriasis or type 2 diabetes (trans-disease meta-analysis)(opposite effect)	14q13.2	14	35363460	NR
33385400	Patrick MT	J Invest Dermatol	Causal relationship and shared genetic loci between psoriasis and type 2 diabetes through trans-disease meta-analysis.	Psoriasis or type 2 diabetes (trans-disease meta-analysis)(opposite effect)	16p13.13	16	11260234	NR
33385400	Patrick MT	J Invest Dermatol	Causal relationship and shared genetic loci between psoriasis and type 2 diabetes through trans-disease meta-analysis.	Psoriasis or type 2 diabetes (trans-disease meta-analysis)(opposite effect)	16p11.2	16	31019023	NR
33385400	Patrick MT	J Invest Dermatol	Causal relationship and shared genetic loci between psoriasis and type 2 diabetes through trans-disease meta-analysis.	Psoriasis or type 2 diabetes (trans-disease meta-analysis)(opposite effect)				NR
33385400	Patrick MT	J Invest Dermatol	Causal relationship and shared genetic loci between psoriasis and type 2 diabetes through trans-disease meta-analysis.	Psoriasis or type 2 diabetes (trans-disease meta-analysis)(opposite effect)				NR
33385400	Patrick MT	J Invest Dermatol	Causal relationship and shared genetic loci between psoriasis and type 2 diabetes through trans-disease meta-analysis.	Psoriasis or type 2 diabetes (trans-disease meta-analysis)(opposite effect)				NR
33385400	Patrick MT	J Invest Dermatol	Causal relationship and shared genetic loci between psoriasis and type 2 diabetes through trans-disease meta-analysis.	Psoriasis or type 2 diabetes (trans-disease meta-analysis)(opposite effect)	1p36.11	1	24182945	NR
33385400	Patrick MT	J Invest Dermatol	Causal relationship and shared genetic loci between psoriasis and type 2 diabetes through trans-disease meta-analysis.	Psoriasis or type 2 diabetes (trans-disease meta-analysis)				NR
33385400	Patrick MT	J Invest Dermatol	Causal relationship and shared genetic loci between psoriasis and type 2 diabetes through trans-disease meta-analysis.	Psoriasis or type 2 diabetes (trans-disease meta-analysis)				CHUK
33385400	Patrick MT	J Invest Dermatol	Causal relationship and shared genetic loci between psoriasis and type 2 diabetes through trans-disease meta-analysis.	Psoriasis or type 2 diabetes (trans-disease meta-analysis)				NR
33385400	Patrick MT	J Invest Dermatol	Causal relationship and shared genetic loci between psoriasis and type 2 diabetes through trans-disease meta-analysis.	Psoriasis or type 2 diabetes (trans-disease meta-analysis)				NR
33385400	Patrick MT	J Invest Dermatol	Causal relationship and shared genetic loci between psoriasis and type 2 diabetes through trans-disease meta-analysis.	Psoriasis or type 2 diabetes (trans-disease meta-analysis)				PRDX5
33385400	Patrick MT	J Invest Dermatol	Causal relationship and shared genetic loci between psoriasis and type 2 diabetes through trans-disease meta-analysis.	Psoriasis or type 2 diabetes (trans-disease meta-analysis)				NR
33385400	Patrick MT	J Invest Dermatol	Causal relationship and shared genetic loci between psoriasis and type 2 diabetes through trans-disease meta-analysis.	Psoriasis or type 2 diabetes (trans-disease meta-analysis)				NR
33385400	Patrick MT	J Invest Dermatol	Causal relationship and shared genetic loci between psoriasis and type 2 diabetes through trans-disease meta-analysis.	Psoriasis or type 2 diabetes (trans-disease meta-analysis)				NR
33385400	Patrick MT	J Invest Dermatol	Causal relationship and shared genetic loci between psoriasis and type 2 diabetes through trans-disease meta-analysis.	Psoriasis or type 2 diabetes (trans-disease meta-analysis)				NR
33385400	Patrick MT	J Invest Dermatol	Causal relationship and shared genetic loci between psoriasis and type 2 diabetes through trans-disease meta-analysis.	Psoriasis or type 2 diabetes (trans-disease meta-analysis)				NR
33385400	Patrick MT	J Invest Dermatol	Causal relationship and shared genetic loci between psoriasis and type 2 diabetes through trans-disease meta-analysis.	Psoriasis or type 2 diabetes (trans-disease meta-analysis)				NR
33385400	Patrick MT	J Invest Dermatol	Causal relationship and shared genetic loci between psoriasis and type 2 diabetes through trans-disease meta-analysis.	Psoriasis or type 2 diabetes (trans-disease meta-analysis)				NR
33385400	Patrick MT	J Invest Dermatol	Causal relationship and shared genetic loci between psoriasis and type 2 diabetes through trans-disease meta-analysis.	Psoriasis or type 2 diabetes (trans-disease meta-analysis)				NR
33385400	Patrick MT	J Invest Dermatol	Causal relationship and shared genetic loci between psoriasis and type 2 diabetes through trans-disease meta-analysis.	Psoriasis or type 2 diabetes (trans-disease meta-analysis)				NR
33385400	Patrick MT	J Invest Dermatol	Causal relationship and shared genetic loci between psoriasis and type 2 diabetes through trans-disease meta-analysis.	Psoriasis or type 2 diabetes (trans-disease meta-analysis)	6p22.3	6	20679478	NR
33385400	Patrick MT	J Invest Dermatol	Causal relationship and shared genetic loci between psoriasis and type 2 diabetes through trans-disease meta-analysis.	Psoriasis or type 2 diabetes (trans-disease meta-analysis)				NR
33385400	Patrick MT	J Invest Dermatol	Causal relationship and shared genetic loci between psoriasis and type 2 diabetes through trans-disease meta-analysis.	Psoriasis or type 2 diabetes (trans-disease meta-analysis)				NR
33385400	Patrick MT	J Invest Dermatol	Causal relationship and shared genetic loci between psoriasis and type 2 diabetes through trans-disease meta-analysis.	Psoriasis or type 2 diabetes (trans-disease meta-analysis)				NR
33385400	Patrick MT	J Invest Dermatol	Causal relationship and shared genetic loci between psoriasis and type 2 diabetes through trans-disease meta-analysis.	Psoriasis or type 2 diabetes (trans-disease meta-analysis)	7p15.1	7	28156794	NR
33385400	Patrick MT	J Invest Dermatol	Causal relationship and shared genetic loci between psoriasis and type 2 diabetes through trans-disease meta-analysis.	Psoriasis or type 2 diabetes (trans-disease meta-analysis)				STAT3
33385400	Patrick MT	J Invest Dermatol	Causal relationship and shared genetic loci between psoriasis and type 2 diabetes through trans-disease meta-analysis.	Psoriasis or type 2 diabetes (trans-disease meta-analysis)				NR
33385400	Patrick MT	J Invest Dermatol	Causal relationship and shared genetic loci between psoriasis and type 2 diabetes through trans-disease meta-analysis.	Psoriasis or type 2 diabetes (trans-disease meta-analysis)				NR
33385400	Patrick MT	J Invest Dermatol	Causal relationship and shared genetic loci between psoriasis and type 2 diabetes through trans-disease meta-analysis.	Psoriasis or type 2 diabetes (trans-disease meta-analysis)	10q21.2	10	62765375	NR
33385400	Patrick MT	J Invest Dermatol	Causal relationship and shared genetic loci between psoriasis and type 2 diabetes through trans-disease meta-analysis.	Psoriasis or type 2 diabetes (trans-disease meta-analysis)				NR
33385400	Patrick MT	J Invest Dermatol	Causal relationship and shared genetic loci between psoriasis and type 2 diabetes through trans-disease meta-analysis.	Psoriasis or type 2 diabetes (trans-disease meta-analysis)				NR
33385400	Patrick MT	J Invest Dermatol	Causal relationship and shared genetic loci between psoriasis and type 2 diabetes through trans-disease meta-analysis.	Psoriasis or type 2 diabetes (trans-disease meta-analysis)				NR
33385400	Patrick MT	J Invest Dermatol	Causal relationship and shared genetic loci between psoriasis and type 2 diabetes through trans-disease meta-analysis.	Psoriasis or type 2 diabetes (trans-disease meta-analysis)				NR
33385400	Patrick MT	J Invest Dermatol	Causal relationship and shared genetic loci between psoriasis and type 2 diabetes through trans-disease meta-analysis.	Psoriasis or type 2 diabetes (trans-disease meta-analysis)				NR
33385400	Patrick MT	J Invest Dermatol	Causal relationship and shared genetic loci between psoriasis and type 2 diabetes through trans-disease meta-analysis.	Psoriasis or type 2 diabetes (trans-disease meta-analysis)				NR
33385400	Patrick MT	J Invest Dermatol	Causal relationship and shared genetic loci between psoriasis and type 2 diabetes through trans-disease meta-analysis.	Psoriasis or type 2 diabetes (trans-disease meta-analysis)				SPRED2
33385400	Patrick MT	J Invest Dermatol	Causal relationship and shared genetic loci between psoriasis and type 2 diabetes through trans-disease meta-analysis.	Psoriasis or type 2 diabetes (trans-disease meta-analysis)				NR
33385400	Patrick MT	J Invest Dermatol	Causal relationship and shared genetic loci between psoriasis and type 2 diabetes through trans-disease meta-analysis.	Psoriasis or type 2 diabetes (trans-disease meta-analysis)				NR
33385400	Patrick MT	J Invest Dermatol	Causal relationship and shared genetic loci between psoriasis and type 2 diabetes through trans-disease meta-analysis.	Psoriasis or type 2 diabetes (trans-disease meta-analysis)	12p13.32	12	4275678	NR
33385400	Patrick MT	J Invest Dermatol	Causal relationship and shared genetic loci between psoriasis and type 2 diabetes through trans-disease meta-analysis.	Psoriasis or type 2 diabetes (trans-disease meta-analysis)				NR
33385400	Patrick MT	J Invest Dermatol	Causal relationship and shared genetic loci between psoriasis and type 2 diabetes through trans-disease meta-analysis.	Psoriasis or type 2 diabetes (trans-disease meta-analysis)				NR
33385400	Patrick MT	J Invest Dermatol	Causal relationship and shared genetic loci between psoriasis and type 2 diabetes through trans-disease meta-analysis.	Psoriasis or type 2 diabetes (trans-disease meta-analysis)	13q14.2	13	50237084	NR
33385400	Patrick MT	J Invest Dermatol	Causal relationship and shared genetic loci between psoriasis and type 2 diabetes through trans-disease meta-analysis.	Psoriasis or type 2 diabetes (trans-disease meta-analysis)				NR
33385400	Patrick MT	J Invest Dermatol	Causal relationship and shared genetic loci between psoriasis and type 2 diabetes through trans-disease meta-analysis.	Psoriasis or type 2 diabetes (trans-disease meta-analysis)				NR
33385400	Patrick MT	J Invest Dermatol	Causal relationship and shared genetic loci between psoriasis and type 2 diabetes through trans-disease meta-analysis.	Psoriasis or type 2 diabetes (trans-disease meta-analysis)				NR
33385400	Patrick MT	J Invest Dermatol	Causal relationship and shared genetic loci between psoriasis and type 2 diabetes through trans-disease meta-analysis.	Psoriasis or type 2 diabetes (trans-disease meta-analysis)				NR
33385400	Patrick MT	J Invest Dermatol	Causal relationship and shared genetic loci between psoriasis and type 2 diabetes through trans-disease meta-analysis.	Psoriasis or type 2 diabetes (trans-disease meta-analysis)				NR
33385400	Patrick MT	J Invest Dermatol	Causal relationship and shared genetic loci between psoriasis and type 2 diabetes through trans-disease meta-analysis.	Psoriasis or type 2 diabetes (trans-disease meta-analysis)				NR
33385400	Patrick MT	J Invest Dermatol	Causal relationship and shared genetic loci between psoriasis and type 2 diabetes through trans-disease meta-analysis.	Psoriasis or type 2 diabetes (trans-disease meta-analysis)				DDX58
30315195	Lee KY	Sci Rep	Discovering Genetic Factors for psoriasis through exhaustively searching for significant second order SNP-SNP interactions.	Psoriasis				NR x NR
30315195	Lee KY	Sci Rep	Discovering Genetic Factors for psoriasis through exhaustively searching for significant second order SNP-SNP interactions.	Psoriasis	6p21.33	6	31138491	NR x NR
30315195	Lee KY	Sci Rep	Discovering Genetic Factors for psoriasis through exhaustively searching for significant second order SNP-SNP interactions.	Psoriasis				NR x NR
30315195	Lee KY	Sci Rep	Discovering Genetic Factors for psoriasis through exhaustively searching for significant second order SNP-SNP interactions.	Psoriasis				NR x NR
30315195	Lee KY	Sci Rep	Discovering Genetic Factors for psoriasis through exhaustively searching for significant second order SNP-SNP interactions.	Psoriasis				NR x NR
30315195	Lee KY	Sci Rep	Discovering Genetic Factors for psoriasis through exhaustively searching for significant second order SNP-SNP interactions.	Psoriasis				HCP5 x HLA-C
30315195	Lee KY	Sci Rep	Discovering Genetic Factors for psoriasis through exhaustively searching for significant second order SNP-SNP interactions.	Psoriasis	6p21.33	6	31122301	CDSN x HCP5
30315195	Lee KY	Sci Rep	Discovering Genetic Factors for psoriasis through exhaustively searching for significant second order SNP-SNP interactions.	Psoriasis	6p21.33	6	31128749	MUC22 x PSORS1C1
30315195	Lee KY	Sci Rep	Discovering Genetic Factors for psoriasis through exhaustively searching for significant second order SNP-SNP interactions.	Psoriasis	6p21.33	6	31375050	PSORS1C1 x RNU6-283P
30315195	Lee KY	Sci Rep	Discovering Genetic Factors for psoriasis through exhaustively searching for significant second order SNP-SNP interactions.	Psoriasis				CDSN x XXbacBPG248L24.13
30315195	Lee KY	Sci Rep	Discovering Genetic Factors for psoriasis through exhaustively searching for significant second order SNP-SNP interactions.	Psoriasis	6p21.33	6	31113288	CDSN x MUC22
30315195	Lee KY	Sci Rep	Discovering Genetic Factors for psoriasis through exhaustively searching for significant second order SNP-SNP interactions.	Psoriasis				HCG27 x HCP5
30315195	Lee KY	Sci Rep	Discovering Genetic Factors for psoriasis through exhaustively searching for significant second order SNP-SNP interactions.	Psoriasis	6p21.33	6	31442080	LINC01149 x PSORS1C1
30315195	Lee KY	Sci Rep	Discovering Genetic Factors for psoriasis through exhaustively searching for significant second order SNP-SNP interactions.	Psoriasis				HCG20 x PSORS1C1
30315195	Lee KY	Sci Rep	Discovering Genetic Factors for psoriasis through exhaustively searching for significant second order SNP-SNP interactions.	Psoriasis	6p21.33	6	31122301	CDSN x HCG22
30315195	Lee KY	Sci Rep	Discovering Genetic Factors for psoriasis through exhaustively searching for significant second order SNP-SNP interactions.	Psoriasis				RPL3P2 x ZDHHC20P2
30315195	Lee KY	Sci Rep	Discovering Genetic Factors for psoriasis through exhaustively searching for significant second order SNP-SNP interactions.	Psoriasis				HLA-C x ZDHHC20P2
30315195	Lee KY	Sci Rep	Discovering Genetic Factors for psoriasis through exhaustively searching for significant second order SNP-SNP interactions.	Psoriasis				CCHCR1 x PSORS1C1
30315195	Lee KY	Sci Rep	Discovering Genetic Factors for psoriasis through exhaustively searching for significant second order SNP-SNP interactions.	Psoriasis	6p21.33	6	31148468	CCHCR1 x MUC22
30315195	Lee KY	Sci Rep	Discovering Genetic Factors for psoriasis through exhaustively searching for significant second order SNP-SNP interactions.	Psoriasis				HCP5 x MUC22
30315195	Lee KY	Sci Rep	Discovering Genetic Factors for psoriasis through exhaustively searching for significant second order SNP-SNP interactions.	Psoriasis	6p21.33	6	31477439	NR x NR
30315195	Lee KY	Sci Rep	Discovering Genetic Factors for psoriasis through exhaustively searching for significant second order SNP-SNP interactions.	Psoriasis	12p13.33	12	3188865	NR x NR
30315195	Lee KY	Sci Rep	Discovering Genetic Factors for psoriasis through exhaustively searching for significant second order SNP-SNP interactions.	Psoriasis	14q12	14	28368384	NR x NR
30315195	Lee KY	Sci Rep	Discovering Genetic Factors for psoriasis through exhaustively searching for significant second order SNP-SNP interactions.	Psoriasis	20p11.21	20	22709048	NR x NR
30315195	Lee KY	Sci Rep	Discovering Genetic Factors for psoriasis through exhaustively searching for significant second order SNP-SNP interactions.	Psoriasis	6p21.33	6	31372700	NR x NR
30315195	Lee KY	Sci Rep	Discovering Genetic Factors for psoriasis through exhaustively searching for significant second order SNP-SNP interactions.	Psoriasis				NR x NR
30315195	Lee KY	Sci Rep	Discovering Genetic Factors for psoriasis through exhaustively searching for significant second order SNP-SNP interactions.	Psoriasis	6p21.33	6	31372700	NR x NR
30315195	Lee KY	Sci Rep	Discovering Genetic Factors for psoriasis through exhaustively searching for significant second order SNP-SNP interactions.	Psoriasis	6p21.33	6	31372160	NR x NR
30315195	Lee KY	Sci Rep	Discovering Genetic Factors for psoriasis through exhaustively searching for significant second order SNP-SNP interactions.	Psoriasis	6p21.33	6	31375050	NR x NR
30315195	Lee KY	Sci Rep	Discovering Genetic Factors for psoriasis through exhaustively searching for significant second order SNP-SNP interactions.	Psoriasis	6p21.33	6	31377287	NR x NR
30315195	Lee KY	Sci Rep	Discovering Genetic Factors for psoriasis through exhaustively searching for significant second order SNP-SNP interactions.	Psoriasis	6p21.33	6	31372700	NR x NR
30315195	Lee KY	Sci Rep	Discovering Genetic Factors for psoriasis through exhaustively searching for significant second order SNP-SNP interactions.	Psoriasis	6p21.33	6	31372160	NR x NR
30315195	Lee KY	Sci Rep	Discovering Genetic Factors for psoriasis through exhaustively searching for significant second order SNP-SNP interactions.	Psoriasis	6p21.33	6	31372700	NR x NR
30315195	Lee KY	Sci Rep	Discovering Genetic Factors for psoriasis through exhaustively searching for significant second order SNP-SNP interactions.	Psoriasis	6p21.33	6	31372160	NR x NR
30315195	Lee KY	Sci Rep	Discovering Genetic Factors for psoriasis through exhaustively searching for significant second order SNP-SNP interactions.	Psoriasis				NR x NR
30315195	Lee KY	Sci Rep	Discovering Genetic Factors for psoriasis through exhaustively searching for significant second order SNP-SNP interactions.	Psoriasis	6p21.33	6	31372700	NR x NR
30315195	Lee KY	Sci Rep	Discovering Genetic Factors for psoriasis through exhaustively searching for significant second order SNP-SNP interactions.	Psoriasis	6p21.33	6	31372160	NR x NR
30315195	Lee KY	Sci Rep	Discovering Genetic Factors for psoriasis through exhaustively searching for significant second order SNP-SNP interactions.	Psoriasis	6p21.33	6	31374643	NR x NR
30315195	Lee KY	Sci Rep	Discovering Genetic Factors for psoriasis through exhaustively searching for significant second order SNP-SNP interactions.	Psoriasis	6p21.33	6	31375050	NR x NR
30315195	Lee KY	Sci Rep	Discovering Genetic Factors for psoriasis through exhaustively searching for significant second order SNP-SNP interactions.	Psoriasis	6p21.33	6	31377287	NR x NR
30315195	Lee KY	Sci Rep	Discovering Genetic Factors for psoriasis through exhaustively searching for significant second order SNP-SNP interactions.	Psoriasis	6p21.33	6	31375183	NR x NR
30315195	Lee KY	Sci Rep	Discovering Genetic Factors for psoriasis through exhaustively searching for significant second order SNP-SNP interactions.	Psoriasis	6p21.33	6	31377709	NR x NR
30315195	Lee KY	Sci Rep	Discovering Genetic Factors for psoriasis through exhaustively searching for significant second order SNP-SNP interactions.	Psoriasis				NR x NR
30315195	Lee KY	Sci Rep	Discovering Genetic Factors for psoriasis through exhaustively searching for significant second order SNP-SNP interactions.	Psoriasis				NR x NR
30315195	Lee KY	Sci Rep	Discovering Genetic Factors for psoriasis through exhaustively searching for significant second order SNP-SNP interactions.	Psoriasis				NR x NR
30315195	Lee KY	Sci Rep	Discovering Genetic Factors for psoriasis through exhaustively searching for significant second order SNP-SNP interactions.	Psoriasis				NR x NR
30315195	Lee KY	Sci Rep	Discovering Genetic Factors for psoriasis through exhaustively searching for significant second order SNP-SNP interactions.	Psoriasis	6p21.33	6	31138491	NR x NR
30315195	Lee KY	Sci Rep	Discovering Genetic Factors for psoriasis through exhaustively searching for significant second order SNP-SNP interactions.	Psoriasis	6p21.33	6	31372700	NR x NR
30315195	Lee KY	Sci Rep	Discovering Genetic Factors for psoriasis through exhaustively searching for significant second order SNP-SNP interactions.	Psoriasis	6p21.33	6	31372160	NR x NR
30315195	Lee KY	Sci Rep	Discovering Genetic Factors for psoriasis through exhaustively searching for significant second order SNP-SNP interactions.	Psoriasis	6p21.33	6	31276305	NR x NR
30315195	Lee KY	Sci Rep	Discovering Genetic Factors for psoriasis through exhaustively searching for significant second order SNP-SNP interactions.	Psoriasis	6p21.33	6	31297975	NR x NR
30315195	Lee KY	Sci Rep	Discovering Genetic Factors for psoriasis through exhaustively searching for significant second order SNP-SNP interactions.	Psoriasis	6p21.33	6	31276305	NR x NR
30315195	Lee KY	Sci Rep	Discovering Genetic Factors for psoriasis through exhaustively searching for significant second order SNP-SNP interactions.	Psoriasis	6p21.33	6	31297975	NR x NR
30315195	Lee KY	Sci Rep	Discovering Genetic Factors for psoriasis through exhaustively searching for significant second order SNP-SNP interactions.	Psoriasis	6p21.33	6	31306778	NR x NR
30315195	Lee KY	Sci Rep	Discovering Genetic Factors for psoriasis through exhaustively searching for significant second order SNP-SNP interactions.	Psoriasis	6p21.32	6	32180626	NR x NR
30315195	Lee KY	Sci Rep	Discovering Genetic Factors for psoriasis through exhaustively searching for significant second order SNP-SNP interactions.	Psoriasis	6p21.33 x 6p21.33	6 x 6	31296615 x 31500769	NR x NR
30315195	Lee KY	Sci Rep	Discovering Genetic Factors for psoriasis through exhaustively searching for significant second order SNP-SNP interactions.	Psoriasis	6p21.33	6	31273182	NR x NR
30315195	Lee KY	Sci Rep	Discovering Genetic Factors for psoriasis through exhaustively searching for significant second order SNP-SNP interactions.	Psoriasis	6p21.33	6	31297046	PSORS1C1 x XXbacBPG248L24.13
30315195	Lee KY	Sci Rep	Discovering Genetic Factors for psoriasis through exhaustively searching for significant second order SNP-SNP interactions.	Psoriasis	6p21.33 x 6p21.33	6 x 6	31286219 x 31425597	HCP5 x RPL3P2
30315195	Lee KY	Sci Rep	Discovering Genetic Factors for psoriasis through exhaustively searching for significant second order SNP-SNP interactions.	Psoriasis	6p21.33	6	31297046	USP8P1 x XXbacBPG248L24.13
30315195	Lee KY	Sci Rep	Discovering Genetic Factors for psoriasis through exhaustively searching for significant second order SNP-SNP interactions.	Psoriasis	6p21.33 x 6p21.33	6 x 6	31223859 x 31299841	XXbacBPG248L24.13 x XXbacBPG299F13.15
30315195	Lee KY	Sci Rep	Discovering Genetic Factors for psoriasis through exhaustively searching for significant second order SNP-SNP interactions.	Psoriasis	6p21.33	6	31282829	HLA-C x USP8P1
30315195	Lee KY	Sci Rep	Discovering Genetic Factors for psoriasis through exhaustively searching for significant second order SNP-SNP interactions.	Psoriasis	6p21.33 x 6p21.32	6 x 6	31372700 x 32251264	RNU6-283P x XXbacBPG154L12.4
30315195	Lee KY	Sci Rep	Discovering Genetic Factors for psoriasis through exhaustively searching for significant second order SNP-SNP interactions.	Psoriasis	6p21.33 x 6p21.33	6 x 6	31372700 x 31416801	MICA x RNU6-283P
30315195	Lee KY	Sci Rep	Discovering Genetic Factors for psoriasis through exhaustively searching for significant second order SNP-SNP interactions.	Psoriasis	6p21.33 x 6p21.33	6 x 6	31122301 x 31148468	CCHCR1 x CDSN
30315195	Lee KY	Sci Rep	Discovering Genetic Factors for psoriasis through exhaustively searching for significant second order SNP-SNP interactions.	Psoriasis	6p21.33	6	31299841	POU5F1 x XXbacBPG248L24.13
30315195	Lee KY	Sci Rep	Discovering Genetic Factors for psoriasis through exhaustively searching for significant second order SNP-SNP interactions.	Psoriasis	6p21.33	6	31302097	MUC22 x XXbacBPG248L24.13
30315195	Lee KY	Sci Rep	Discovering Genetic Factors for psoriasis through exhaustively searching for significant second order SNP-SNP interactions.	Psoriasis	6p21.33 x 6p21.33	6 x 6	31296615 x 31385764	XXbacBPG248L24.13 x ZDHHC20P2
30315195	Lee KY	Sci Rep	Discovering Genetic Factors for psoriasis through exhaustively searching for significant second order SNP-SNP interactions.	Psoriasis	6p21.33	6	31264212	HCG20 x HLA-C
30315195	Lee KY	Sci Rep	Discovering Genetic Factors for psoriasis through exhaustively searching for significant second order SNP-SNP interactions.	Psoriasis	6p21.33 x 6p21.33	6 x 6	31113657 x 31268690	CDSN x HLA-C
30315195	Lee KY	Sci Rep	Discovering Genetic Factors for psoriasis through exhaustively searching for significant second order SNP-SNP interactions.	Psoriasis	6p21.33	6	31363723	DHFRP2 x XXbacBPG248L24.13
30315195	Lee KY	Sci Rep	Discovering Genetic Factors for psoriasis through exhaustively searching for significant second order SNP-SNP interactions.	Psoriasis	6p21.33 x 6p21.33	6 x 6	31223859 x 31372700	RNU6-283P x XXbacBPG299F13.15
30315195	Lee KY	Sci Rep	Discovering Genetic Factors for psoriasis through exhaustively searching for significant second order SNP-SNP interactions.	Psoriasis	6p21.33 x 6p21.33	6 x 6	31148468 x 31915902	C2 x CCHCR1
30315195	Lee KY	Sci Rep	Discovering Genetic Factors for psoriasis through exhaustively searching for significant second order SNP-SNP interactions.	Psoriasis	6p21.33	6	31267728	HLA-C x PSORS1C1
30315195	Lee KY	Sci Rep	Discovering Genetic Factors for psoriasis through exhaustively searching for significant second order SNP-SNP interactions.	Psoriasis	6p21.33	6	31272944	CCHCR1 x HLA-C
30315195	Lee KY	Sci Rep	Discovering Genetic Factors for psoriasis through exhaustively searching for significant second order SNP-SNP interactions.	Psoriasis	6p21.33 x 6p21.33	6 x 6	31296615 x 31398818	XXbacBPG248L24.13 x Y RNA
30315195	Lee KY	Sci Rep	Discovering Genetic Factors for psoriasis through exhaustively searching for significant second order SNP-SNP interactions.	Psoriasis	6p21.33 x 6p21.33	6 x 6	31268690 x 31442080	HLA-C x LINC01149
30315195	Lee KY	Sci Rep	Discovering Genetic Factors for psoriasis through exhaustively searching for significant second order SNP-SNP interactions.	Psoriasis	6p21.33	6	31268690	HLA-C x XXbacBPG299F13.15
30315195	Lee KY	Sci Rep	Discovering Genetic Factors for psoriasis through exhaustively searching for significant second order SNP-SNP interactions.	Psoriasis	6p21.33	6	31291802	PSORS1C1 x WASF5P
30315195	Lee KY	Sci Rep	Discovering Genetic Factors for psoriasis through exhaustively searching for significant second order SNP-SNP interactions.	Psoriasis	6p21.33	6	31299841	CCHCR1 x XXbacBPG248L24.13
30315195	Lee KY	Sci Rep	Discovering Genetic Factors for psoriasis through exhaustively searching for significant second order SNP-SNP interactions.	Psoriasis	6p21.33	6	31297046	PSORS1C3 x XXbacBPG248L24.13
30315195	Lee KY	Sci Rep	Discovering Genetic Factors for psoriasis through exhaustively searching for significant second order SNP-SNP interactions.	Psoriasis	6p21.33	6	31350367	HLA-B x HLA-C
30315195	Lee KY	Sci Rep	Discovering Genetic Factors for psoriasis through exhaustively searching for significant second order SNP-SNP interactions.	Psoriasis	6p21.33	6	31223859	HCP5 x XXbacBPG299F13.15
30315195	Lee KY	Sci Rep	Discovering Genetic Factors for psoriasis through exhaustively searching for significant second order SNP-SNP interactions.	Psoriasis	6p21.33	6	31297046	HLA-C x XXbacBPG248L24.13
30315195	Lee KY	Sci Rep	Discovering Genetic Factors for psoriasis through exhaustively searching for significant second order SNP-SNP interactions.	Psoriasis	6p21.33 x 6p21.33	6 x 6	31161533 x 31268690	HLA-C x TCF19
30315195	Lee KY	Sci Rep	Discovering Genetic Factors for psoriasis through exhaustively searching for significant second order SNP-SNP interactions.	Psoriasis	6p21.33 x 6p21.33	6 x 6	31302097 x 31425597	HCP5 x XXbacBPG248L24.13
30315195	Lee KY	Sci Rep	Discovering Genetic Factors for psoriasis through exhaustively searching for significant second order SNP-SNP interactions.	Psoriasis	6p21.33 x 6p21.33	6 x 6	31223859 x 31377287	XXbacBPG299F13.15 x ZDHHC20P2
30315195	Lee KY	Sci Rep	Discovering Genetic Factors for psoriasis through exhaustively searching for significant second order SNP-SNP interactions.	Psoriasis	6p21.33 x 6p21.33	6 x 6	31372700 x 31422426	HCP5 x RNU6-283P
30315195	Lee KY	Sci Rep	Discovering Genetic Factors for psoriasis through exhaustively searching for significant second order SNP-SNP interactions.	Psoriasis	6p21.33	6	31350367	HLA-B x PSORS1C1
30315195	Lee KY	Sci Rep	Discovering Genetic Factors for psoriasis through exhaustively searching for significant second order SNP-SNP interactions.	Psoriasis	6p21.33 x 6p21.33	6 x 6	31268690 x 31514320	HLA-C x MICB
30315195	Lee KY	Sci Rep	Discovering Genetic Factors for psoriasis through exhaustively searching for significant second order SNP-SNP interactions.	Psoriasis	6p21.33	6	31368473	HLA-C x RNU6-283P
30315195	Lee KY	Sci Rep	Discovering Genetic Factors for psoriasis through exhaustively searching for significant second order SNP-SNP interactions.	Psoriasis	6p21.33	6	31286101	PSORS1C1 x RPL3P2
30315195	Lee KY	Sci Rep	Discovering Genetic Factors for psoriasis through exhaustively searching for significant second order SNP-SNP interactions.	Psoriasis	6p21.33 x 6p21.33	6 x 6	31223859 x 31411975	MICA x XXbacBPG299F13.15
30315195	Lee KY	Sci Rep	Discovering Genetic Factors for psoriasis through exhaustively searching for significant second order SNP-SNP interactions.	Psoriasis	6p21.33	6	31272944	HLA-C x PSORS1C3
30315195	Lee KY	Sci Rep	Discovering Genetic Factors for psoriasis through exhaustively searching for significant second order SNP-SNP interactions.	Psoriasis	6p21.33	6	31924864	C2 x ZDHHC20P2
30315195	Lee KY	Sci Rep	Discovering Genetic Factors for psoriasis through exhaustively searching for significant second order SNP-SNP interactions.	Psoriasis	6p21.33	6	31223859	PSORS1C1 x XXbacBPG299F13.15
30315195	Lee KY	Sci Rep	Discovering Genetic Factors for psoriasis through exhaustively searching for significant second order SNP-SNP interactions.	Psoriasis	6p21.33	6	31296615	LINC00243 x XXbacBPG248L24.13
30315195	Lee KY	Sci Rep	Discovering Genetic Factors for psoriasis through exhaustively searching for significant second order SNP-SNP interactions.	Psoriasis	6p21.33 x 6p21.33	6 x 6	31372700 x 31522869	PPIAP9 x RNU6-283P
30315195	Lee KY	Sci Rep	Discovering Genetic Factors for psoriasis through exhaustively searching for significant second order SNP-SNP interactions.	Psoriasis	6p21.33 x 6p21.33	6 x 6	31057019 x 31268690	HCG22 x HLA-C
30315195	Lee KY	Sci Rep	Discovering Genetic Factors for psoriasis through exhaustively searching for significant second order SNP-SNP interactions.	Psoriasis	6p21.33	6	31222526	HCG20 x XXbacBPG299F13.15
30315195	Lee KY	Sci Rep	Discovering Genetic Factors for psoriasis through exhaustively searching for significant second order SNP-SNP interactions.	Psoriasis	6p21.33	6	31286219	LINC00243 x RPL3P2
30315195	Lee KY	Sci Rep	Discovering Genetic Factors for psoriasis through exhaustively searching for significant second order SNP-SNP interactions.	Psoriasis	6p21.33	6	31522869	HCP5 x PPIAP9
30315195	Lee KY	Sci Rep	Discovering Genetic Factors for psoriasis through exhaustively searching for significant second order SNP-SNP interactions.	Psoriasis	6p21.33 x 6p21.33	6 x 6	31398010 x 31306778	NR x NR
30315195	Lee KY	Sci Rep	Discovering Genetic Factors for psoriasis through exhaustively searching for significant second order SNP-SNP interactions.	Psoriasis	6p21.33 x 6p21.33	6 x 6	31306778 x 31423624	NR x NR
30315195	Lee KY	Sci Rep	Discovering Genetic Factors for psoriasis through exhaustively searching for significant second order SNP-SNP interactions.	Psoriasis	6p21.33	6	31306778	NR x NR
30315195	Lee KY	Sci Rep	Discovering Genetic Factors for psoriasis through exhaustively searching for significant second order SNP-SNP interactions.	Psoriasis	6p21.33	6	31500769	NR x NR
30315195	Lee KY	Sci Rep	Discovering Genetic Factors for psoriasis through exhaustively searching for significant second order SNP-SNP interactions.	Psoriasis	6p21.33 x 6p21.33	6 x 6	31222526 x 31295974	NR x NR
30315195	Lee KY	Sci Rep	Discovering Genetic Factors for psoriasis through exhaustively searching for significant second order SNP-SNP interactions.	Psoriasis	6p21.33	6	31491859	NR x NR
30315195	Lee KY	Sci Rep	Discovering Genetic Factors for psoriasis through exhaustively searching for significant second order SNP-SNP interactions.	Psoriasis	6p21.33	6	31482137	NR x NR
30315195	Lee KY	Sci Rep	Discovering Genetic Factors for psoriasis through exhaustively searching for significant second order SNP-SNP interactions.	Psoriasis	6p21.33	6	31483502	NR x NR
30315195	Lee KY	Sci Rep	Discovering Genetic Factors for psoriasis through exhaustively searching for significant second order SNP-SNP interactions.	Psoriasis	6p21.33	6	31295974	NR x NR
30315195	Lee KY	Sci Rep	Discovering Genetic Factors for psoriasis through exhaustively searching for significant second order SNP-SNP interactions.	Psoriasis	6p21.33	6	31296615	NR x NR
30315195	Lee KY	Sci Rep	Discovering Genetic Factors for psoriasis through exhaustively searching for significant second order SNP-SNP interactions.	Psoriasis	6p21.33 x 6p21.33	6 x 6	31297975 x 31398010	NR x NR
30315195	Lee KY	Sci Rep	Discovering Genetic Factors for psoriasis through exhaustively searching for significant second order SNP-SNP interactions.	Psoriasis	6p21.33 x 6p21.33	6 x 6	31297975 x 31423624	NR x NR
30315195	Lee KY	Sci Rep	Discovering Genetic Factors for psoriasis through exhaustively searching for significant second order SNP-SNP interactions.	Psoriasis	6p21.33	6	31297975	NR x NR
30315195	Lee KY	Sci Rep	Discovering Genetic Factors for psoriasis through exhaustively searching for significant second order SNP-SNP interactions.	Psoriasis	6p21.33 x 6p21.33	6 x 6	31276305 x 31398010	NR x NR
30315195	Lee KY	Sci Rep	Discovering Genetic Factors for psoriasis through exhaustively searching for significant second order SNP-SNP interactions.	Psoriasis	6p21.33 x 6p21.33	6 x 6	31276305 x 31423624	NR x NR
30315195	Lee KY	Sci Rep	Discovering Genetic Factors for psoriasis through exhaustively searching for significant second order SNP-SNP interactions.	Psoriasis	6p21.33	6	31276305	NR x NR
30315195	Lee KY	Sci Rep	Discovering Genetic Factors for psoriasis through exhaustively searching for significant second order SNP-SNP interactions.	Psoriasis	6p21.33 x 6p21.33	6 x 6	31142614 x 31372700	NR x NR
30315195	Lee KY	Sci Rep	Discovering Genetic Factors for psoriasis through exhaustively searching for significant second order SNP-SNP interactions.	Psoriasis	6p21.33 x 6p21.33	6 x 6	31142614 x 31372160	NR x NR
30315195	Lee KY	Sci Rep	Discovering Genetic Factors for psoriasis through exhaustively searching for significant second order SNP-SNP interactions.	Psoriasis	6p21.33	6	31276305	NR x NR
30315195	Lee KY	Sci Rep	Discovering Genetic Factors for psoriasis through exhaustively searching for significant second order SNP-SNP interactions.	Psoriasis	6p21.33	6	31297975	NR x NR
30315195	Lee KY	Sci Rep	Discovering Genetic Factors for psoriasis through exhaustively searching for significant second order SNP-SNP interactions.	Psoriasis	6p21.33	6	31306778	NR x NR
30315195	Lee KY	Sci Rep	Discovering Genetic Factors for psoriasis through exhaustively searching for significant second order SNP-SNP interactions.	Psoriasis	6p21.33 x 6p21.33	6 x 6	31268398 x 31138491	NR x NR
30315195	Lee KY	Sci Rep	Discovering Genetic Factors for psoriasis through exhaustively searching for significant second order SNP-SNP interactions.	Psoriasis	6p21.33	6	31219298	NR x NR
30315195	Lee KY	Sci Rep	Discovering Genetic Factors for psoriasis through exhaustively searching for significant second order SNP-SNP interactions.	Psoriasis	6p21.33	6	31222526	NR x NR
30315195	Lee KY	Sci Rep	Discovering Genetic Factors for psoriasis through exhaustively searching for significant second order SNP-SNP interactions.	Psoriasis	6p21.33 x 6p21.33	6 x 6	31295974 x 31500769	NR x NR
30315195	Lee KY	Sci Rep	Discovering Genetic Factors for psoriasis through exhaustively searching for significant second order SNP-SNP interactions.	Psoriasis	6p21.33	6	31219298	NR x NR
30315195	Lee KY	Sci Rep	Discovering Genetic Factors for psoriasis through exhaustively searching for significant second order SNP-SNP interactions.	Psoriasis	6p21.33 x 6p21.33	6 x 6	31219298 x 31295974	NR x NR
30315195	Lee KY	Sci Rep	Discovering Genetic Factors for psoriasis through exhaustively searching for significant second order SNP-SNP interactions.	Psoriasis	6p21.33 x 6p21.33	6 x 6	31219298 x 31273182	NR x NR
30315195	Lee KY	Sci Rep	Discovering Genetic Factors for psoriasis through exhaustively searching for significant second order SNP-SNP interactions.	Psoriasis	6p21.33	6	31222526	NR x NR
30315195	Lee KY	Sci Rep	Discovering Genetic Factors for psoriasis through exhaustively searching for significant second order SNP-SNP interactions.	Psoriasis	6p21.33 x 6p21.33	6 x 6	31222526 x 31295974	NR x NR
30315195	Lee KY	Sci Rep	Discovering Genetic Factors for psoriasis through exhaustively searching for significant second order SNP-SNP interactions.	Psoriasis	6p21.33 x 6p21.33	6 x 6	31222526 x 31273182	NR x NR
30315195	Lee KY	Sci Rep	Discovering Genetic Factors for psoriasis through exhaustively searching for significant second order SNP-SNP interactions.	Psoriasis	6p21.33 x 6p21.33	6 x 6	31138491 x 31273182	NR x NR
30315195	Lee KY	Sci Rep	Discovering Genetic Factors for psoriasis through exhaustively searching for significant second order SNP-SNP interactions.	Psoriasis	6p21.33 x 6p21.33	6 x 6	31138491 x 31295974	NR x NR
30315195	Lee KY	Sci Rep	Discovering Genetic Factors for psoriasis through exhaustively searching for significant second order SNP-SNP interactions.	Psoriasis	6p21.33	6	31306778	NR x NR
31376382	Yang C	J Invest Dermatol	Exome-Wide Rare Loss-of-Function Variant Enrichment Study of 21,347 Han Chinese Individuals Identifies Four Susceptibility Genes for Psoriasis.	Psoriasis	4q24	4	105719474	GSTCD
31376382	Yang C	J Invest Dermatol	Exome-Wide Rare Loss-of-Function Variant Enrichment Study of 21,347 Han Chinese Individuals Identifies Four Susceptibility Genes for Psoriasis.	Psoriasis	4q27	4	121833304	BBS7
31376382	Yang C	J Invest Dermatol	Exome-Wide Rare Loss-of-Function Variant Enrichment Study of 21,347 Han Chinese Individuals Identifies Four Susceptibility Genes for Psoriasis.	Psoriasis	6q21	6	108049381	OSTM1
31376382	Yang C	J Invest Dermatol	Exome-Wide Rare Loss-of-Function Variant Enrichment Study of 21,347 Han Chinese Individuals Identifies Four Susceptibility Genes for Psoriasis.	Psoriasis	7q34	7	141614171	AGK
31376382	Yang C	J Invest Dermatol	Exome-Wide Rare Loss-of-Function Variant Enrichment Study of 21,347 Han Chinese Individuals Identifies Four Susceptibility Genes for Psoriasis.	Psoriasis	10q23.31	10	88732445	LIPK
31376382	Yang C	J Invest Dermatol	Exome-Wide Rare Loss-of-Function Variant Enrichment Study of 21,347 Han Chinese Individuals Identifies Four Susceptibility Genes for Psoriasis.	Psoriasis	19q13.33	19	48626089	SPHK2
30921485	Bejaoui Y	Exp Dermatol	Genome-wide association study of psoriasis in an Egyptian population.	Psoriasis	6p21.33	6	31274954	HLA-C
30921485	Bejaoui Y	Exp Dermatol	Genome-wide association study of psoriasis in an Egyptian population.	Psoriasis	6p21.33	6	31142614	CCHCR1
30921485	Bejaoui Y	Exp Dermatol	Genome-wide association study of psoriasis in an Egyptian population.	Psoriasis	6p21.33	6	31188008	HCG27
30921485	Bejaoui Y	Exp Dermatol	Genome-wide association study of psoriasis in an Egyptian population.	Psoriasis	4q32.1	4	155618869	GUCY1A3
30921485	Bejaoui Y	Exp Dermatol	Genome-wide association study of psoriasis in an Egyptian population.	Psoriasis	9p23	9	12483941	TYRP1
30921485	Bejaoui Y	Exp Dermatol	Genome-wide association study of psoriasis in an Egyptian population.	Psoriasis	11p15.3	11	13335636	ARNTL
28537254	Tsoi LC	Nat Commun	Large scale meta-analysis characterizes genetic architecture for common psoriasis associated variants.	Psoriasis				NR
28537254	Tsoi LC	Nat Commun	Large scale meta-analysis characterizes genetic architecture for common psoriasis associated variants.	Psoriasis				NR
28537254	Tsoi LC	Nat Commun	Large scale meta-analysis characterizes genetic architecture for common psoriasis associated variants.	Psoriasis				NR
28537254	Tsoi LC	Nat Commun	Large scale meta-analysis characterizes genetic architecture for common psoriasis associated variants.	Psoriasis				NR
28537254	Tsoi LC	Nat Commun	Large scale meta-analysis characterizes genetic architecture for common psoriasis associated variants.	Psoriasis				NR
28537254	Tsoi LC	Nat Commun	Large scale meta-analysis characterizes genetic architecture for common psoriasis associated variants.	Psoriasis				NR
28537254	Tsoi LC	Nat Commun	Large scale meta-analysis characterizes genetic architecture for common psoriasis associated variants.	Psoriasis				NR
28537254	Tsoi LC	Nat Commun	Large scale meta-analysis characterizes genetic architecture for common psoriasis associated variants.	Psoriasis				NR
28537254	Tsoi LC	Nat Commun	Large scale meta-analysis characterizes genetic architecture for common psoriasis associated variants.	Psoriasis				NR
28537254	Tsoi LC	Nat Commun	Large scale meta-analysis characterizes genetic architecture for common psoriasis associated variants.	Psoriasis				NR
28537254	Tsoi LC	Nat Commun	Large scale meta-analysis characterizes genetic architecture for common psoriasis associated variants.	Psoriasis				NR
28537254	Tsoi LC	Nat Commun	Large scale meta-analysis characterizes genetic architecture for common psoriasis associated variants.	Psoriasis				NR
28537254	Tsoi LC	Nat Commun	Large scale meta-analysis characterizes genetic architecture for common psoriasis associated variants.	Psoriasis				NR
28537254	Tsoi LC	Nat Commun	Large scale meta-analysis characterizes genetic architecture for common psoriasis associated variants.	Psoriasis				NR
28537254	Tsoi LC	Nat Commun	Large scale meta-analysis characterizes genetic architecture for common psoriasis associated variants.	Psoriasis				NR
28537254	Tsoi LC	Nat Commun	Large scale meta-analysis characterizes genetic architecture for common psoriasis associated variants.	Psoriasis				NR
28537254	Tsoi LC	Nat Commun	Large scale meta-analysis characterizes genetic architecture for common psoriasis associated variants.	Psoriasis				NR
28537254	Tsoi LC	Nat Commun	Large scale meta-analysis characterizes genetic architecture for common psoriasis associated variants.	Psoriasis				NR
28537254	Tsoi LC	Nat Commun	Large scale meta-analysis characterizes genetic architecture for common psoriasis associated variants.	Psoriasis				NR
28537254	Tsoi LC	Nat Commun	Large scale meta-analysis characterizes genetic architecture for common psoriasis associated variants.	Psoriasis				NR
28537254	Tsoi LC	Nat Commun	Large scale meta-analysis characterizes genetic architecture for common psoriasis associated variants.	Psoriasis	1p31.1	1	77984833	FUBP1
28537254	Tsoi LC	Nat Commun	Large scale meta-analysis characterizes genetic architecture for common psoriasis associated variants.	Psoriasis	1q24.3	1	172705957	FASLG
28537254	Tsoi LC	Nat Commun	Large scale meta-analysis characterizes genetic architecture for common psoriasis associated variants.	Psoriasis	1q32.1	1	206481989	IKBKE
28537254	Tsoi LC	Nat Commun	Large scale meta-analysis characterizes genetic architecture for common psoriasis associated variants.	Psoriasis	10q21.2	10	62610240	ZNF365
28537254	Tsoi LC	Nat Commun	Large scale meta-analysis characterizes genetic architecture for common psoriasis associated variants.	Psoriasis	10q23.31	10	88065014	PTEN, KLLN, SNORD74
28537254	Tsoi LC	Nat Commun	Large scale meta-analysis characterizes genetic architecture for common psoriasis associated variants.	Psoriasis				NR
28537254	Tsoi LC	Nat Commun	Large scale meta-analysis characterizes genetic architecture for common psoriasis associated variants.	Psoriasis				NR
28537254	Tsoi LC	Nat Commun	Large scale meta-analysis characterizes genetic architecture for common psoriasis associated variants.	Psoriasis				NR
28537254	Tsoi LC	Nat Commun	Large scale meta-analysis characterizes genetic architecture for common psoriasis associated variants.	Psoriasis				NR
28537254	Tsoi LC	Nat Commun	Large scale meta-analysis characterizes genetic architecture for common psoriasis associated variants.	Psoriasis				NR
28537254	Tsoi LC	Nat Commun	Large scale meta-analysis characterizes genetic architecture for common psoriasis associated variants.	Psoriasis				NR
28537254	Tsoi LC	Nat Commun	Large scale meta-analysis characterizes genetic architecture for common psoriasis associated variants.	Psoriasis				NR
28537254	Tsoi LC	Nat Commun	Large scale meta-analysis characterizes genetic architecture for common psoriasis associated variants.	Psoriasis				NR
28537254	Tsoi LC	Nat Commun	Large scale meta-analysis characterizes genetic architecture for common psoriasis associated variants.	Psoriasis				NR
28537254	Tsoi LC	Nat Commun	Large scale meta-analysis characterizes genetic architecture for common psoriasis associated variants.	Psoriasis				NR
28537254	Tsoi LC	Nat Commun	Large scale meta-analysis characterizes genetic architecture for common psoriasis associated variants.	Psoriasis				NR
28537254	Tsoi LC	Nat Commun	Large scale meta-analysis characterizes genetic architecture for common psoriasis associated variants.	Psoriasis				NR
28537254	Tsoi LC	Nat Commun	Large scale meta-analysis characterizes genetic architecture for common psoriasis associated variants.	Psoriasis				NR
28537254	Tsoi LC	Nat Commun	Large scale meta-analysis characterizes genetic architecture for common psoriasis associated variants.	Psoriasis				NR
28537254	Tsoi LC	Nat Commun	Large scale meta-analysis characterizes genetic architecture for common psoriasis associated variants.	Psoriasis				NR
28537254	Tsoi LC	Nat Commun	Large scale meta-analysis characterizes genetic architecture for common psoriasis associated variants.	Psoriasis				NR
28537254	Tsoi LC	Nat Commun	Large scale meta-analysis characterizes genetic architecture for common psoriasis associated variants.	Psoriasis				NR
28537254	Tsoi LC	Nat Commun	Large scale meta-analysis characterizes genetic architecture for common psoriasis associated variants.	Psoriasis				NR
28537254	Tsoi LC	Nat Commun	Large scale meta-analysis characterizes genetic architecture for common psoriasis associated variants.	Psoriasis				NR
28537254	Tsoi LC	Nat Commun	Large scale meta-analysis characterizes genetic architecture for common psoriasis associated variants.	Psoriasis				NR
28537254	Tsoi LC	Nat Commun	Large scale meta-analysis characterizes genetic architecture for common psoriasis associated variants.	Psoriasis				NR
28537254	Tsoi LC	Nat Commun	Large scale meta-analysis characterizes genetic architecture for common psoriasis associated variants.	Psoriasis				NR
28537254	Tsoi LC	Nat Commun	Large scale meta-analysis characterizes genetic architecture for common psoriasis associated variants.	Psoriasis				NR
28537254	Tsoi LC	Nat Commun	Large scale meta-analysis characterizes genetic architecture for common psoriasis associated variants.	Psoriasis				NR
28537254	Tsoi LC	Nat Commun	Large scale meta-analysis characterizes genetic architecture for common psoriasis associated variants.	Psoriasis				NR
28537254	Tsoi LC	Nat Commun	Large scale meta-analysis characterizes genetic architecture for common psoriasis associated variants.	Psoriasis	10q24.31	10	100278884	CHUK
28537254	Tsoi LC	Nat Commun	Large scale meta-analysis characterizes genetic architecture for common psoriasis associated variants.	Psoriasis	11q13.1	11	65825973	CFL1, FIBP, FOSL1
28537254	Tsoi LC	Nat Commun	Large scale meta-analysis characterizes genetic architecture for common psoriasis associated variants.	Psoriasis	12p13.2	12	10444608	KLRK1, KLRC4
28537254	Tsoi LC	Nat Commun	Large scale meta-analysis characterizes genetic architecture for common psoriasis associated variants.	Psoriasis	12q24.12	12	111621753	BRAP, MAPKAPK5
28537254	Tsoi LC	Nat Commun	Large scale meta-analysis characterizes genetic architecture for common psoriasis associated variants.	Psoriasis	12q24.31	12	122183779	IL31
28537254	Tsoi LC	Nat Commun	Large scale meta-analysis characterizes genetic architecture for common psoriasis associated variants.	Psoriasis	13q32.3	13	99298006	UBAC2, RN7SKP9
28537254	Tsoi LC	Nat Commun	Large scale meta-analysis characterizes genetic architecture for common psoriasis associated variants.	Psoriasis	14q32.2	14	98202442	RP11-61O1.1
28537254	Tsoi LC	Nat Commun	Large scale meta-analysis characterizes genetic architecture for common psoriasis associated variants.	Psoriasis	15q13.3	15	31345463	KLF13
28537254	Tsoi LC	Nat Commun	Large scale meta-analysis characterizes genetic architecture for common psoriasis associated variants.	Psoriasis	17q25.1	17	75894282	TRIM47, TRIM65
28537254	Tsoi LC	Nat Commun	Large scale meta-analysis characterizes genetic architecture for common psoriasis associated variants.	Psoriasis	18p11.21	18	12857003	PTPN2
28537254	Tsoi LC	Nat Commun	Large scale meta-analysis characterizes genetic architecture for common psoriasis associated variants.	Psoriasis	19q13.33	19	48703160	FUT2
25939698	Tsoi LC	Nat Commun	Enhanced meta-analysis and replication studies identify five new psoriasis susceptibility loci.	Psoriasis	1p31.1	1	69322799	LRRC7
25939698	Tsoi LC	Nat Commun	Enhanced meta-analysis and replication studies identify five new psoriasis susceptibility loci.	Psoriasis	3p24.3	3	16954543	PLCL2
25939698	Tsoi LC	Nat Commun	Enhanced meta-analysis and replication studies identify five new psoriasis susceptibility loci.	Psoriasis	3q12.3	3	101944711	NFKBIZ
25939698	Tsoi LC	Nat Commun	Enhanced meta-analysis and replication studies identify five new psoriasis susceptibility loci.	Psoriasis	5p13.1	5	40370622	CARD6
25939698	Tsoi LC	Nat Commun	Enhanced meta-analysis and replication studies identify five new psoriasis susceptibility loci.	Psoriasis	10q22.2	10	73839369	CAMK2G
25939698	Tsoi LC	Nat Commun	Enhanced meta-analysis and replication studies identify five new psoriasis susceptibility loci.	Psoriasis	15q25.3	15	85535884	AKAP13
25854761	Zuo X	Nat Commun	Whole-exome SNP array identifies 15 new susceptibility loci for psoriasis.	Psoriasis				NFKBIA
20953189	Stuart PE	Nat Genet	Genome-wide association analysis identifies three psoriasis susceptibility loci.	Psoriasis	20q13.12	20	45352086	SDC4
20953189	Stuart PE	Nat Genet	Genome-wide association analysis identifies three psoriasis susceptibility loci.	Psoriasis	17p11.2	17	22180454	NR
20953189	Stuart PE	Nat Genet	Genome-wide association analysis identifies three psoriasis susceptibility loci.	Psoriasis	2p16.1	2	60864815	NR
20953189	Stuart PE	Nat Genet	Genome-wide association analysis identifies three psoriasis susceptibility loci.	Psoriasis	16p11.2	16	30931304	FBXL19, POL3S
20953189	Stuart PE	Nat Genet	Genome-wide association analysis identifies three psoriasis susceptibility loci.	Psoriasis	14q13.2	14	35212966	PSMA6, NFKBIA
20953189	Stuart PE	Nat Genet	Genome-wide association analysis identifies three psoriasis susceptibility loci.	Psoriasis	17q11.2	17	27779649	NOS2
20953189	Stuart PE	Nat Genet	Genome-wide association analysis identifies three psoriasis susceptibility loci.	Psoriasis	20q13.13	20	49905793	RNF114, SLC9A8, SNAI1, SPATA2
20953189	Stuart PE	Nat Genet	Genome-wide association analysis identifies three psoriasis susceptibility loci.	Psoriasis	12q13.2	12	56045425	RPS26
18364390	Capon F	Hum Mol Genet	Identification of ZNF313/RNF114 as a novel psoriasis susceptibility gene.	Psoriasis	20q13.13	20	49905793	SPATA2
18364390	Capon F	Hum Mol Genet	Identification of ZNF313/RNF114 as a novel psoriasis susceptibility gene.	Psoriasis	6p21.33	6	31344549	HLA-C
20953188	Ellinghaus E	Nat Genet	Genome-wide association study identifies a psoriasis susceptibility locus at TRAF3IP2.	Psoriasis				HLA-C
20953188	Ellinghaus E	Nat Genet	Genome-wide association study identifies a psoriasis susceptibility locus at TRAF3IP2.	Psoriasis	6q21	6	111592059	TRAF3IP2
20953188	Ellinghaus E	Nat Genet	Genome-wide association study identifies a psoriasis susceptibility locus at TRAF3IP2.	Psoriasis	5q33.3	5	159332892	IL12B
19169254	Nair RP	Nat Genet	Genome-wide scan reveals association of psoriasis with IL-23 and NF-kappaB pathways.	Psoriasis				HLA-C
19169254	Nair RP	Nat Genet	Genome-wide scan reveals association of psoriasis with IL-23 and NF-kappaB pathways.	Psoriasis				TNIP1
19169254	Nair RP	Nat Genet	Genome-wide scan reveals association of psoriasis with IL-23 and NF-kappaB pathways.	Psoriasis	1p31.3	1	67228519	IL23R
19169254	Nair RP	Nat Genet	Genome-wide scan reveals association of psoriasis with IL-23 and NF-kappaB pathways.	Psoriasis	5q31.1	5	132660272	IL13
19169254	Nair RP	Nat Genet	Genome-wide scan reveals association of psoriasis with IL-23 and NF-kappaB pathways.	Psoriasis	5q33.3	5	159290781	IL12B
19169254	Nair RP	Nat Genet	Genome-wide scan reveals association of psoriasis with IL-23 and NF-kappaB pathways.	Psoriasis	12q13.3	12	56344189	STAT2, IL23A
19169254	Nair RP	Nat Genet	Genome-wide scan reveals association of psoriasis with IL-23 and NF-kappaB pathways.	Psoriasis	9q34.13	9	132900647	TSC1
19169254	Nair RP	Nat Genet	Genome-wide scan reveals association of psoriasis with IL-23 and NF-kappaB pathways.	Psoriasis	6q23.3	6	137878280	TNFAIP3
18369459	Liu Y	PLoS Genet	A genome-wide association study of psoriasis and psoriatic arthritis identifies new disease loci.	Psoriasis	13q14.11	13	39776775	COG6
18369459	Liu Y	PLoS Genet	A genome-wide association study of psoriasis and psoriatic arthritis identifies new disease loci.	Psoriasis	6p21.33	6	31464003	HLA-C
18369459	Liu Y	PLoS Genet	A genome-wide association study of psoriasis and psoriatic arthritis identifies new disease loci.	Psoriasis	6p21.33	6	31306778	HLA-C
25903422	Yin X	Nat Commun	Genome-wide meta-analysis identifies multiple novel associations and ethnic heterogeneity of psoriasis susceptibility.	Psoriasis	3q28	3	189897686	TP63
25903422	Yin X	Nat Commun	Genome-wide meta-analysis identifies multiple novel associations and ethnic heterogeneity of psoriasis susceptibility.	Psoriasis	13q14.11	13	39759232	COG6
25903422	Yin X	Nat Commun	Genome-wide meta-analysis identifies multiple novel associations and ethnic heterogeneity of psoriasis susceptibility.	Psoriasis	13q14.12	13	44760058	LOC144817
25903422	Yin X	Nat Commun	Genome-wide meta-analysis identifies multiple novel associations and ethnic heterogeneity of psoriasis susceptibility.	Psoriasis	21q22.12	21	35098568	RUNX1
25903422	Yin X	Nat Commun	Genome-wide meta-analysis identifies multiple novel associations and ethnic heterogeneity of psoriasis susceptibility.	Psoriasis	3q28	3	189897686	TP63
25903422	Yin X	Nat Commun	Genome-wide meta-analysis identifies multiple novel associations and ethnic heterogeneity of psoriasis susceptibility.	Psoriasis	13q14.11	13	39759232	COG6
25903422	Yin X	Nat Commun	Genome-wide meta-analysis identifies multiple novel associations and ethnic heterogeneity of psoriasis susceptibility.	Psoriasis	21q22.12	21	35098568	RUNX1
25903422	Yin X	Nat Commun	Genome-wide meta-analysis identifies multiple novel associations and ethnic heterogeneity of psoriasis susceptibility.	Psoriasis	20p12.2	20	9781800	PAK7
25903422	Yin X	Nat Commun	Genome-wide meta-analysis identifies multiple novel associations and ethnic heterogeneity of psoriasis susceptibility.	Psoriasis	9p13.3	9	35507293	RUSC2
25903422	Yin X	Nat Commun	Genome-wide meta-analysis identifies multiple novel associations and ethnic heterogeneity of psoriasis susceptibility.	Psoriasis	11q23.3	11	120243712	POU2F3
25903422	Yin X	Nat Commun	Genome-wide meta-analysis identifies multiple novel associations and ethnic heterogeneity of psoriasis susceptibility.	Psoriasis	21q22.11	21	33464741	IFNAR1
25903422	Yin X	Nat Commun	Genome-wide meta-analysis identifies multiple novel associations and ethnic heterogeneity of psoriasis susceptibility.	Psoriasis	21q22.12	21	34642609	CLIC6
25903422	Yin X	Nat Commun	Genome-wide meta-analysis identifies multiple novel associations and ethnic heterogeneity of psoriasis susceptibility.	Psoriasis	21q22.11	21	33464741	IFNAR1
25903422	Yin X	Nat Commun	Genome-wide meta-analysis identifies multiple novel associations and ethnic heterogeneity of psoriasis susceptibility.	Psoriasis	3q28	3	191162345	OSTN
25903422	Yin X	Nat Commun	Genome-wide meta-analysis identifies multiple novel associations and ethnic heterogeneity of psoriasis susceptibility.	Psoriasis	5q33.3	5	159337169	IL12B
25903422	Yin X	Nat Commun	Genome-wide meta-analysis identifies multiple novel associations and ethnic heterogeneity of psoriasis susceptibility.	Psoriasis				TNIP1, ANXA6
25903422	Yin X	Nat Commun	Genome-wide meta-analysis identifies multiple novel associations and ethnic heterogeneity of psoriasis susceptibility.	Psoriasis	5q33.3	5	159409099	IL12B_2nd
25903422	Yin X	Nat Commun	Genome-wide meta-analysis identifies multiple novel associations and ethnic heterogeneity of psoriasis susceptibility.	Psoriasis	2q24.2	2	162272314	IFIH1
25903422	Yin X	Nat Commun	Genome-wide meta-analysis identifies multiple novel associations and ethnic heterogeneity of psoriasis susceptibility.	Psoriasis	1q21.3	1	152631366	LCE region
25903422	Yin X	Nat Commun	Genome-wide meta-analysis identifies multiple novel associations and ethnic heterogeneity of psoriasis susceptibility.	Psoriasis	6q23.3	6	137874556	TNFAIP3
25903422	Yin X	Nat Commun	Genome-wide meta-analysis identifies multiple novel associations and ethnic heterogeneity of psoriasis susceptibility.	Psoriasis	2p16.1	2	60853347	REL
25903422	Yin X	Nat Commun	Genome-wide meta-analysis identifies multiple novel associations and ethnic heterogeneity of psoriasis susceptibility.	Psoriasis	5q33.3	5	159322080	IL12B
25903422	Yin X	Nat Commun	Genome-wide meta-analysis identifies multiple novel associations and ethnic heterogeneity of psoriasis susceptibility.	Psoriasis	2q24.2	2	162267541	IFIH1
25903422	Yin X	Nat Commun	Genome-wide meta-analysis identifies multiple novel associations and ethnic heterogeneity of psoriasis susceptibility.	Psoriasis	14q13.2	14	35363460	PSMA6, NFKBIA
25903422	Yin X	Nat Commun	Genome-wide meta-analysis identifies multiple novel associations and ethnic heterogeneity of psoriasis susceptibility.	Psoriasis	17q11.2	17	27779649	NOS2
25903422	Yin X	Nat Commun	Genome-wide meta-analysis identifies multiple novel associations and ethnic heterogeneity of psoriasis susceptibility.	Psoriasis	5q33.3	5	159337169	IL12B
25903422	Yin X	Nat Commun	Genome-wide meta-analysis identifies multiple novel associations and ethnic heterogeneity of psoriasis susceptibility.	Psoriasis	5q33.3	5	159337169	IFIH1
25903422	Yin X	Nat Commun	Genome-wide meta-analysis identifies multiple novel associations and ethnic heterogeneity of psoriasis susceptibility.	Psoriasis	1q21.3	1	152631366	LCE region
25903422	Yin X	Nat Commun	Genome-wide meta-analysis identifies multiple novel associations and ethnic heterogeneity of psoriasis susceptibility.	Psoriasis				TNIP1, ANXA6
25903422	Yin X	Nat Commun	Genome-wide meta-analysis identifies multiple novel associations and ethnic heterogeneity of psoriasis susceptibility.	Psoriasis	5q33.3	5	159337169	IL12B
25903422	Yin X	Nat Commun	Genome-wide meta-analysis identifies multiple novel associations and ethnic heterogeneity of psoriasis susceptibility.	Psoriasis				TNIP, ANXA6
25903422	Yin X	Nat Commun	Genome-wide meta-analysis identifies multiple novel associations and ethnic heterogeneity of psoriasis susceptibility.	Psoriasis	2q24.2	2	162272314	IFIH1
25903422	Yin X	Nat Commun	Genome-wide meta-analysis identifies multiple novel associations and ethnic heterogeneity of psoriasis susceptibility.	Psoriasis	1q21.3	1	152631366	LCE region
25903422	Yin X	Nat Commun	Genome-wide meta-analysis identifies multiple novel associations and ethnic heterogeneity of psoriasis susceptibility.	Psoriasis	6q23.3	6	137874556	TNFAIP3
25903422	Yin X	Nat Commun	Genome-wide meta-analysis identifies multiple novel associations and ethnic heterogeneity of psoriasis susceptibility.	Psoriasis	14q13.2	14	35363460	PSMA6, NFKBIA
25903422	Yin X	Nat Commun	Genome-wide meta-analysis identifies multiple novel associations and ethnic heterogeneity of psoriasis susceptibility.	Psoriasis	5q33.3	5	159322080	IL12B
25903422	Yin X	Nat Commun	Genome-wide meta-analysis identifies multiple novel associations and ethnic heterogeneity of psoriasis susceptibility.	Psoriasis	17q11.2	17	27779649	NOS2
25903422	Yin X	Nat Commun	Genome-wide meta-analysis identifies multiple novel associations and ethnic heterogeneity of psoriasis susceptibility.	Psoriasis	5q31.1	5	132660272	IL13
25903422	Yin X	Nat Commun	Genome-wide meta-analysis identifies multiple novel associations and ethnic heterogeneity of psoriasis susceptibility.	Psoriasis	2q24.2	2	162267541	IFIH1
25903422	Yin X	Nat Commun	Genome-wide meta-analysis identifies multiple novel associations and ethnic heterogeneity of psoriasis susceptibility.	Psoriasis	18q21.2	18	54270962	POL1, STARD6
25903422	Yin X	Nat Commun	Genome-wide meta-analysis identifies multiple novel associations and ethnic heterogeneity of psoriasis susceptibility.	Psoriasis				DDX58
25903422	Yin X	Nat Commun	Genome-wide meta-analysis identifies multiple novel associations and ethnic heterogeneity of psoriasis susceptibility.	Psoriasis	17q21.2	17	42413017	PTRF, STAT3
25903422	Yin X	Nat Commun	Genome-wide meta-analysis identifies multiple novel associations and ethnic heterogeneity of psoriasis susceptibility.	Psoriasis	19q13.41	19	52948038	ZNF816A
25903422	Yin X	Nat Commun	Genome-wide meta-analysis identifies multiple novel associations and ethnic heterogeneity of psoriasis susceptibility.	Psoriasis				B3GNT2
25903422	Yin X	Nat Commun	Genome-wide meta-analysis identifies multiple novel associations and ethnic heterogeneity of psoriasis susceptibility.	Psoriasis	1p36.23	1	8204052	SLC45A1, TNFRSF9
25903422	Yin X	Nat Commun	Genome-wide meta-analysis identifies multiple novel associations and ethnic heterogeneity of psoriasis susceptibility.	Psoriasis	1p36.11	1	24191716	IL28RA
25903422	Yin X	Nat Commun	Genome-wide meta-analysis identifies multiple novel associations and ethnic heterogeneity of psoriasis susceptibility.	Psoriasis	19p13.2	19	10707416	ILF3, QTRT1
25903422	Yin X	Nat Commun	Genome-wide meta-analysis identifies multiple novel associations and ethnic heterogeneity of psoriasis susceptibility.	Psoriasis	6p25.3	6	542416	EXOC2, IRF4
25903422	Yin X	Nat Commun	Genome-wide meta-analysis identifies multiple novel associations and ethnic heterogeneity of psoriasis susceptibility.	Psoriasis	1p31.3	1	67205072	IL23R
25903422	Yin X	Nat Commun	Genome-wide meta-analysis identifies multiple novel associations and ethnic heterogeneity of psoriasis susceptibility.	Psoriasis	1p31.3	1	67170267	IL23R
25903422	Yin X	Nat Commun	Genome-wide meta-analysis identifies multiple novel associations and ethnic heterogeneity of psoriasis susceptibility.	Psoriasis	14q13.2	14	35363460	PSMA6, NFKBIA
25903422	Yin X	Nat Commun	Genome-wide meta-analysis identifies multiple novel associations and ethnic heterogeneity of psoriasis susceptibility.	Psoriasis	12q13.3	12	56346898	IL23A, STAT2
25903422	Yin X	Nat Commun	Genome-wide meta-analysis identifies multiple novel associations and ethnic heterogeneity of psoriasis susceptibility.	Psoriasis	12q13.3	12	56346898	IL23A, STAT2
25903422	Yin X	Nat Commun	Genome-wide meta-analysis identifies multiple novel associations and ethnic heterogeneity of psoriasis susceptibility.	Psoriasis	16p11.2	16	30989488	FBXL19
25903422	Yin X	Nat Commun	Genome-wide meta-analysis identifies multiple novel associations and ethnic heterogeneity of psoriasis susceptibility.	Psoriasis	6q21	6	111352511	TRAF3IP2
25903422	Yin X	Nat Commun	Genome-wide meta-analysis identifies multiple novel associations and ethnic heterogeneity of psoriasis susceptibility.	Psoriasis	6q21	6	111352511	TRAF3IP2
25903422	Yin X	Nat Commun	Genome-wide meta-analysis identifies multiple novel associations and ethnic heterogeneity of psoriasis susceptibility.	Psoriasis	11q24.3	11	128533313	ETS1
25903422	Yin X	Nat Commun	Genome-wide meta-analysis identifies multiple novel associations and ethnic heterogeneity of psoriasis susceptibility.	Psoriasis	11q24.3	11	128324555	ETS1
25903422	Yin X	Nat Commun	Genome-wide meta-analysis identifies multiple novel associations and ethnic heterogeneity of psoriasis susceptibility.	Psoriasis	11q24.3	11	128277554	ETS1
25903422	Yin X	Nat Commun	Genome-wide meta-analysis identifies multiple novel associations and ethnic heterogeneity of psoriasis susceptibility.	Psoriasis	16p11.2	16	30989488	FBXL19
25903422	Yin X	Nat Commun	Genome-wide meta-analysis identifies multiple novel associations and ethnic heterogeneity of psoriasis susceptibility.	Psoriasis	20q13.13	20	50016073	RNF114
25903422	Yin X	Nat Commun	Genome-wide meta-analysis identifies multiple novel associations and ethnic heterogeneity of psoriasis susceptibility.	Psoriasis	20q13.13	20	50016073	RNF114
25903422	Yin X	Nat Commun	Genome-wide meta-analysis identifies multiple novel associations and ethnic heterogeneity of psoriasis susceptibility.	Psoriasis	11q24.3	11	128324555	ETS1
25903422	Yin X	Nat Commun	Genome-wide meta-analysis identifies multiple novel associations and ethnic heterogeneity of psoriasis susceptibility.	Psoriasis	6q21	6	111605706	TRAF3IP2
25903422	Yin X	Nat Commun	Genome-wide meta-analysis identifies multiple novel associations and ethnic heterogeneity of psoriasis susceptibility.	Psoriasis	11q24.3	11	128533313	ETS1
25903422	Yin X	Nat Commun	Genome-wide meta-analysis identifies multiple novel associations and ethnic heterogeneity of psoriasis susceptibility.	Psoriasis	13q14.12	13	44760058	LOC144817
25903422	Yin X	Nat Commun	Genome-wide meta-analysis identifies multiple novel associations and ethnic heterogeneity of psoriasis susceptibility.	Psoriasis	5q33.3	5	159409099	IL12B
25903422	Yin X	Nat Commun	Genome-wide meta-analysis identifies multiple novel associations and ethnic heterogeneity of psoriasis susceptibility.	Psoriasis	2p16.1	2	60853347	REL
25574825	Baurecht H	Am J Hum Genet	Genome-wide comparative analysis of atopic dermatitis and psoriasis gives insight into opposing genetic mechanisms.	Psoriasis	12q13.2	12	56045425	RPS26
25574825	Baurecht H	Am J Hum Genet	Genome-wide comparative analysis of atopic dermatitis and psoriasis gives insight into opposing genetic mechanisms.	Psoriasis	12q13.3	12	56344189	IL23A, STAT2
25574825	Baurecht H	Am J Hum Genet	Genome-wide comparative analysis of atopic dermatitis and psoriasis gives insight into opposing genetic mechanisms.	Psoriasis	14q13.2	14	35212966	NFKBIA
25574825	Baurecht H	Am J Hum Genet	Genome-wide comparative analysis of atopic dermatitis and psoriasis gives insight into opposing genetic mechanisms.	Psoriasis	16p11.2	16	30931304	FBXL19, STX1B
25574825	Baurecht H	Am J Hum Genet	Genome-wide comparative analysis of atopic dermatitis and psoriasis gives insight into opposing genetic mechanisms.	Psoriasis	19p13.2	19	10707416	ILF3, CARM1
25574825	Baurecht H	Am J Hum Genet	Genome-wide comparative analysis of atopic dermatitis and psoriasis gives insight into opposing genetic mechanisms.	Psoriasis	19q13.41	19	52951536	ZNF816A
25574825	Baurecht H	Am J Hum Genet	Genome-wide comparative analysis of atopic dermatitis and psoriasis gives insight into opposing genetic mechanisms.	Psoriasis	20q13.13	20	49905793	SPATA2, RNF114
25574825	Baurecht H	Am J Hum Genet	Genome-wide comparative analysis of atopic dermatitis and psoriasis gives insight into opposing genetic mechanisms.	Psoriasis	2p16.1	2	60854407	FLJ16341, REL
25574825	Baurecht H	Am J Hum Genet	Genome-wide comparative analysis of atopic dermatitis and psoriasis gives insight into opposing genetic mechanisms.	Psoriasis	2q24.2	2	162404181	IFIH1
25574825	Baurecht H	Am J Hum Genet	Genome-wide comparative analysis of atopic dermatitis and psoriasis gives insight into opposing genetic mechanisms.	Psoriasis	5q15	5	96766240	ERAP1
25574825	Baurecht H	Am J Hum Genet	Genome-wide comparative analysis of atopic dermatitis and psoriasis gives insight into opposing genetic mechanisms.	Psoriasis	5q31.1	5	132660272	IL13, IL4
25574825	Baurecht H	Am J Hum Genet	Genome-wide comparative analysis of atopic dermatitis and psoriasis gives insight into opposing genetic mechanisms.	Psoriasis	5q33.1	5	151087628	ANXA6, TNIP1
25574825	Baurecht H	Am J Hum Genet	Genome-wide comparative analysis of atopic dermatitis and psoriasis gives insight into opposing genetic mechanisms.	Psoriasis	6p25.3	6	577820	EXOC2, IRF4
25574825	Baurecht H	Am J Hum Genet	Genome-wide comparative analysis of atopic dermatitis and psoriasis gives insight into opposing genetic mechanisms.	Psoriasis	6q21	6	111352511	TRAF3IP2
25574825	Baurecht H	Am J Hum Genet	Genome-wide comparative analysis of atopic dermatitis and psoriasis gives insight into opposing genetic mechanisms.	Psoriasis	6q21	6	111334327	REV3L
25574825	Baurecht H	Am J Hum Genet	Genome-wide comparative analysis of atopic dermatitis and psoriasis gives insight into opposing genetic mechanisms.	Psoriasis				TNFAIP3
25574825	Baurecht H	Am J Hum Genet	Genome-wide comparative analysis of atopic dermatitis and psoriasis gives insight into opposing genetic mechanisms.	Psoriasis	7p14.1	7	37346633	ELMO1
25574825	Baurecht H	Am J Hum Genet	Genome-wide comparative analysis of atopic dermatitis and psoriasis gives insight into opposing genetic mechanisms.	Psoriasis				DDX58
25574825	Baurecht H	Am J Hum Genet	Genome-wide comparative analysis of atopic dermatitis and psoriasis gives insight into opposing genetic mechanisms.	Psoriasis	9q31.2	9	108054739	KLF4
25574825	Baurecht H	Am J Hum Genet	Genome-wide comparative analysis of atopic dermatitis and psoriasis gives insight into opposing genetic mechanisms.	Psoriasis	19q13.33	19	48703374	FUT2
25854761	Zuo X	Nat Commun	Whole-exome SNP array identifies 15 new susceptibility loci for psoriasis.	Psoriasis	1p36.22	1	11847591	NPPA
25854761	Zuo X	Nat Commun	Whole-exome SNP array identifies 15 new susceptibility loci for psoriasis.	Psoriasis	1p31.3	1	67095407	Clorf141
25854761	Zuo X	Nat Commun	Whole-exome SNP array identifies 15 new susceptibility loci for psoriasis.	Psoriasis	1q21.3	1	152720036	LCE3E, C1orf68, LCE3D
25854761	Zuo X	Nat Commun	Whole-exome SNP array identifies 15 new susceptibility loci for psoriasis.	Psoriasis	1q21.3	1	152760900	LCE3D, LCE3E, KPRP
25854761	Zuo X	Nat Commun	Whole-exome SNP array identifies 15 new susceptibility loci for psoriasis.	Psoriasis	1q23.1	1	159073406	AIM2
25854761	Zuo X	Nat Commun	Whole-exome SNP array identifies 15 new susceptibility loci for psoriasis.	Psoriasis	3q21.1	3	122284922	CASR
25854761	Zuo X	Nat Commun	Whole-exome SNP array identifies 15 new susceptibility loci for psoriasis.	Psoriasis	3q26.2	3	170083870	GPR160
25854761	Zuo X	Nat Commun	Whole-exome SNP array identifies 15 new susceptibility loci for psoriasis.	Psoriasis	5q14.1	5	80449650	ZFYVE16
25854761	Zuo X	Nat Commun	Whole-exome SNP array identifies 15 new susceptibility loci for psoriasis.	Psoriasis	5q33.1	5	151078585	TNIP1
25854761	Zuo X	Nat Commun	Whole-exome SNP array identifies 15 new susceptibility loci for psoriasis.	Psoriasis	7p14.3	7	31642839	CCDC129
25854761	Zuo X	Nat Commun	Whole-exome SNP array identifies 15 new susceptibility loci for psoriasis.	Psoriasis	11q13.1	11	65779386	AP5B1
25854761	Zuo X	Nat Commun	Whole-exome SNP array identifies 15 new susceptibility loci for psoriasis.	Psoriasis	14q23.2	14	64093374	SYNE2
25854761	Zuo X	Nat Commun	Whole-exome SNP array identifies 15 new susceptibility loci for psoriasis.	Psoriasis	21q22.11	21	33415005	IFNGR2
25854761	Zuo X	Nat Commun	Whole-exome SNP array identifies 15 new susceptibility loci for psoriasis.	Psoriasis	21q22.11	21	33573415	SON
25854761	Zuo X	Nat Commun	Whole-exome SNP array identifies 15 new susceptibility loci for psoriasis.	Psoriasis	1q42.2	1	234590266	TARBP1
25854761	Zuo X	Nat Commun	Whole-exome SNP array identifies 15 new susceptibility loci for psoriasis.	Psoriasis	10q22.3	10	79256139	ZMIZ1
25854761	Zuo X	Nat Commun	Whole-exome SNP array identifies 15 new susceptibility loci for psoriasis.	Psoriasis	21q22.11	21	33516314	GART
25854761	Zuo X	Nat Commun	Whole-exome SNP array identifies 15 new susceptibility loci for psoriasis.	Psoriasis	1p36.11	1	27382530	CD164L2
25854761	Zuo X	Nat Commun	Whole-exome SNP array identifies 15 new susceptibility loci for psoriasis.	Psoriasis	1p35.3	1	27605187	intergenic
25854761	Zuo X	Nat Commun	Whole-exome SNP array identifies 15 new susceptibility loci for psoriasis.	Psoriasis	4q24	4	102630446	intergenic
25854761	Zuo X	Nat Commun	Whole-exome SNP array identifies 15 new susceptibility loci for psoriasis.	Psoriasis	4q32.3	4	168044582	intergenic
25854761	Zuo X	Nat Commun	Whole-exome SNP array identifies 15 new susceptibility loci for psoriasis.	Psoriasis	5q15	5	96783148	ERAP1
25854761	Zuo X	Nat Commun	Whole-exome SNP array identifies 15 new susceptibility loci for psoriasis.	Psoriasis	5q31.2	5	139481493	TMEM173
25854761	Zuo X	Nat Commun	Whole-exome SNP array identifies 15 new susceptibility loci for psoriasis.	Psoriasis	7p14.3	7	29940855	SCRN1
25854761	Zuo X	Nat Commun	Whole-exome SNP array identifies 15 new susceptibility loci for psoriasis.	Psoriasis	9q22.1	9	88220811	intergenic
25854761	Zuo X	Nat Commun	Whole-exome SNP array identifies 15 new susceptibility loci for psoriasis.	Psoriasis	10q21.3	10	68119952	MYPN
25854761	Zuo X	Nat Commun	Whole-exome SNP array identifies 15 new susceptibility loci for psoriasis.	Psoriasis	12q24.12	12	111672685	BRAP
25854761	Zuo X	Nat Commun	Whole-exome SNP array identifies 15 new susceptibility loci for psoriasis.	Psoriasis	12q24.12	12	111803962	ALDH2
25854761	Zuo X	Nat Commun	Whole-exome SNP array identifies 15 new susceptibility loci for psoriasis.	Psoriasis	13q12.2	13	28048407	FLT3
25854761	Zuo X	Nat Commun	Whole-exome SNP array identifies 15 new susceptibility loci for psoriasis.	Psoriasis	17q24.2	17	67873957	BPTF
25854761	Zuo X	Nat Commun	Whole-exome SNP array identifies 15 new susceptibility loci for psoriasis.	Psoriasis	9q22.1	9	88268715	intergenic
25854761	Zuo X	Nat Commun	Whole-exome SNP array identifies 15 new susceptibility loci for psoriasis.	Psoriasis	1q21.3	1	152565478	LCE3D, LCE3E
25854761	Zuo X	Nat Commun	Whole-exome SNP array identifies 15 new susceptibility loci for psoriasis.	Psoriasis	5q33.3	5	159176563	RNF145, IL12B
19169255	Zhang XJ	Nat Genet	Psoriasis genome-wide association study identifies susceptibility variants within LCE gene cluster at 1q21.	Psoriasis	5q33.3	5	159323761	IL12B
19169255	Zhang XJ	Nat Genet	Psoriasis genome-wide association study identifies susceptibility variants within LCE gene cluster at 1q21.	Psoriasis	1q21.3	1	152577542	LCE3D, LCE3A
19169255	Zhang XJ	Nat Genet	Psoriasis genome-wide association study identifies susceptibility variants within LCE gene cluster at 1q21.	Psoriasis	6p21.33	6	31188008	MHC
23143594	Tsoi LC	Nat Genet	Identification of 15 new psoriasis susceptibility loci highlights the role of innate immunity.	Psoriasis	1p36.11	1	24192153	IL28R
23143594	Tsoi LC	Nat Genet	Identification of 15 new psoriasis susceptibility loci highlights the role of innate immunity.	Psoriasis	1p31.3	1	67260421	IL23R
23143594	Tsoi LC	Nat Genet	Identification of 15 new psoriasis susceptibility loci highlights the role of innate immunity.	Psoriasis				LCE3D, LCE3B
23143594	Tsoi LC	Nat Genet	Identification of 15 new psoriasis susceptibility loci highlights the role of innate immunity.	Psoriasis	2p16.1	2	60856371	FLJ16341, REL
23143594	Tsoi LC	Nat Genet	Identification of 15 new psoriasis susceptibility loci highlights the role of innate immunity.	Psoriasis	2q24.2	2	162404181	KCNH7, IFIH1
23143594	Tsoi LC	Nat Genet	Identification of 15 new psoriasis susceptibility loci highlights the role of innate immunity.	Psoriasis	5q15	5	96783569	ERAP1
23143594	Tsoi LC	Nat Genet	Identification of 15 new psoriasis susceptibility loci highlights the role of innate immunity.	Psoriasis				IL13, IL4
23143594	Tsoi LC	Nat Genet	Identification of 15 new psoriasis susceptibility loci highlights the role of innate immunity.	Psoriasis	5q33.1	5	151087628	TNIP1
23143594	Tsoi LC	Nat Genet	Identification of 15 new psoriasis susceptibility loci highlights the role of innate immunity.	Psoriasis				IL12B
23143594	Tsoi LC	Nat Genet	Identification of 15 new psoriasis susceptibility loci highlights the role of innate immunity.	Psoriasis	6p21.33	6	31298313	HLA-B, HLA-C
23143594	Tsoi LC	Nat Genet	Identification of 15 new psoriasis susceptibility loci highlights the role of innate immunity.	Psoriasis	6q21	6	111592059	TRAF3IP2
23143594	Tsoi LC	Nat Genet	Identification of 15 new psoriasis susceptibility loci highlights the role of innate immunity.	Psoriasis				TNFAIP3
23143594	Tsoi LC	Nat Genet	Identification of 15 new psoriasis susceptibility loci highlights the role of innate immunity.	Psoriasis	10q22.3	10	79272775	ZMIZ1
23143594	Tsoi LC	Nat Genet	Identification of 15 new psoriasis susceptibility loci highlights the role of innate immunity.	Psoriasis	11q13.1	11	64367826	RPS6KA4, PRDX5
23143594	Tsoi LC	Nat Genet	Identification of 15 new psoriasis susceptibility loci highlights the role of innate immunity.	Psoriasis	12q13.3	12	56356420	STAT2, IL23A
23143594	Tsoi LC	Nat Genet	Identification of 15 new psoriasis susceptibility loci highlights the role of innate immunity.	Psoriasis	14q13.2	14	35363460	NFKBIA
23143594	Tsoi LC	Nat Genet	Identification of 15 new psoriasis susceptibility loci highlights the role of innate immunity.	Psoriasis	16p11.2	16	30993491	PRSS53, FBXL19
23143594	Tsoi LC	Nat Genet	Identification of 15 new psoriasis susceptibility loci highlights the role of innate immunity.	Psoriasis				NOS2
23143594	Tsoi LC	Nat Genet	Identification of 15 new psoriasis susceptibility loci highlights the role of innate immunity.	Psoriasis				TYK2
23143594	Tsoi LC	Nat Genet	Identification of 15 new psoriasis susceptibility loci highlights the role of innate immunity.	Psoriasis	20q13.13	20	49939692	RNF114
23143594	Tsoi LC	Nat Genet	Identification of 15 new psoriasis susceptibility loci highlights the role of innate immunity.	Psoriasis	22q11.21	22	21625000	UBE2L3
23143594	Tsoi LC	Nat Genet	Identification of 15 new psoriasis susceptibility loci highlights the role of innate immunity.	Psoriasis	1p36.23	1	8208035	SLC45A1, TNFRSF9
23143594	Tsoi LC	Nat Genet	Identification of 15 new psoriasis susceptibility loci highlights the role of innate immunity.	Psoriasis	1p36.11	1	24966593	RUNX3
23143594	Tsoi LC	Nat Genet	Identification of 15 new psoriasis susceptibility loci highlights the role of innate immunity.	Psoriasis	2p15	2	62324337	B3GNT2
23143594	Tsoi LC	Nat Genet	Identification of 15 new psoriasis susceptibility loci highlights the role of innate immunity.	Psoriasis	6p25.3	6	577820	EXOC2, IRF4
23143594	Tsoi LC	Nat Genet	Identification of 15 new psoriasis susceptibility loci highlights the role of innate immunity.	Psoriasis	6q25.3	6	159085568	TAGAP
23143594	Tsoi LC	Nat Genet	Identification of 15 new psoriasis susceptibility loci highlights the role of innate immunity.	Psoriasis	7p14.1	7	37346633	ELMO1
23143594	Tsoi LC	Nat Genet	Identification of 15 new psoriasis susceptibility loci highlights the role of innate immunity.	Psoriasis				DDX58
23143594	Tsoi LC	Nat Genet	Identification of 15 new psoriasis susceptibility loci highlights the role of innate immunity.	Psoriasis	9q31.2	9	108054739	KLF4
23143594	Tsoi LC	Nat Genet	Identification of 15 new psoriasis susceptibility loci highlights the role of innate immunity.	Psoriasis				ZC3H12C
23143594	Tsoi LC	Nat Genet	Identification of 15 new psoriasis susceptibility loci highlights the role of innate immunity.	Psoriasis	11q24.3	11	128536543	ETS1
23143594	Tsoi LC	Nat Genet	Identification of 15 new psoriasis susceptibility loci highlights the role of innate immunity.	Psoriasis	16p13.13	16	11271643	PRM3, SOCS1
23143594	Tsoi LC	Nat Genet	Identification of 15 new psoriasis susceptibility loci highlights the role of innate immunity.	Psoriasis	17q21.2	17	42409561	PTRF, STAT3, STAT5A/B
23143594	Tsoi LC	Nat Genet	Identification of 15 new psoriasis susceptibility loci highlights the role of innate immunity.	Psoriasis	17q25.3	17	80205094	CARD14
23143594	Tsoi LC	Nat Genet	Identification of 15 new psoriasis susceptibility loci highlights the role of innate immunity.	Psoriasis	18q21.2	18	54293380	POL1, STARD6, MBD2
23143594	Tsoi LC	Nat Genet	Identification of 15 new psoriasis susceptibility loci highlights the role of innate immunity.	Psoriasis	19p13.2	19	10707416	ILF3, CARM1
23143594	Tsoi LC	Nat Genet	Identification of 15 new psoriasis susceptibility loci highlights the role of innate immunity.	Psoriasis				KCNH7, IFIH1
23143594	Tsoi LC	Nat Genet	Identification of 15 new psoriasis susceptibility loci highlights the role of innate immunity.	Psoriasis	5q15	5	96916885	ERAP1
23143594	Tsoi LC	Nat Genet	Identification of 15 new psoriasis susceptibility loci highlights the role of innate immunity.	Psoriasis	5q33.3	5	159377920	IL12B
23143594	Tsoi LC	Nat Genet	Identification of 15 new psoriasis susceptibility loci highlights the role of innate immunity.	Psoriasis	6p21.33	6	31387342	HLA-B, HLA-C, MICA
23143594	Tsoi LC	Nat Genet	Identification of 15 new psoriasis susceptibility loci highlights the role of innate immunity.	Psoriasis	19p13.2	19	10359299	TYK2
20953190	Strange A	Nat Genet	A genome-wide association study identifies new psoriasis susceptibility loci and an interaction between HLA-C and ERAP1.	Psoriasis	2q24.2	2	162404181	IFIH1
20953190	Strange A	Nat Genet	A genome-wide association study identifies new psoriasis susceptibility loci and an interaction between HLA-C and ERAP1.	Psoriasis	2p16.1	2	60854407	REL
20953190	Strange A	Nat Genet	A genome-wide association study identifies new psoriasis susceptibility loci and an interaction between HLA-C and ERAP1.	Psoriasis	3p24.3	3	18742931	intergenic
20953190	Strange A	Nat Genet	A genome-wide association study identifies new psoriasis susceptibility loci and an interaction between HLA-C and ERAP1.	Psoriasis	5q15	5	96766240	ERAP1
20953190	Strange A	Nat Genet	A genome-wide association study identifies new psoriasis susceptibility loci and an interaction between HLA-C and ERAP1.	Psoriasis	6q21	6	111352511	TRAF3IP2
20953190	Strange A	Nat Genet	A genome-wide association study identifies new psoriasis susceptibility loci and an interaction between HLA-C and ERAP1.	Psoriasis	19p13.2	19	10359299	TYK2
20953190	Strange A	Nat Genet	A genome-wide association study identifies new psoriasis susceptibility loci and an interaction between HLA-C and ERAP1.	Psoriasis	5q33.3	5	159323761	IL12B
20953190	Strange A	Nat Genet	A genome-wide association study identifies new psoriasis susceptibility loci and an interaction between HLA-C and ERAP1.	Psoriasis	6p21.33	6	31306778	HLA-C
20953190	Strange A	Nat Genet	A genome-wide association study identifies new psoriasis susceptibility loci and an interaction between HLA-C and ERAP1.	Psoriasis	6q23.3	6	137878280	TNFAIP3
20953190	Strange A	Nat Genet	A genome-wide association study identifies new psoriasis susceptibility loci and an interaction between HLA-C and ERAP1.	Psoriasis	19p13.2	19	10362257	TYK2
20953190	Strange A	Nat Genet	A genome-wide association study identifies new psoriasis susceptibility loci and an interaction between HLA-C and ERAP1.	Psoriasis	1q21.3	1	152578800	LCE3D
20953190	Strange A	Nat Genet	A genome-wide association study identifies new psoriasis susceptibility loci and an interaction between HLA-C and ERAP1.	Psoriasis	1p36.11	1	24193430	IL28RA
20953190	Strange A	Nat Genet	A genome-wide association study identifies new psoriasis susceptibility loci and an interaction between HLA-C and ERAP1.	Psoriasis	14q13.2	14	35363460	NFKBIA
20953190	Strange A	Nat Genet	A genome-wide association study identifies new psoriasis susceptibility loci and an interaction between HLA-C and ERAP1.	Psoriasis	6q21	6	111374888	TRAF3IP2
20953190	Strange A	Nat Genet	A genome-wide association study identifies new psoriasis susceptibility loci and an interaction between HLA-C and ERAP1.	Psoriasis	1p31.3	1	67240275	IL23R
20953190	Strange A	Nat Genet	A genome-wide association study identifies new psoriasis susceptibility loci and an interaction between HLA-C and ERAP1.	Psoriasis	12q13.3	12	56344189	IL23A
20953190	Strange A	Nat Genet	A genome-wide association study identifies new psoriasis susceptibility loci and an interaction between HLA-C and ERAP1.	Psoriasis	20q13.13	20	49938440	ZNF313
26301688	Li YR	Nat Med	Meta-analysis of shared genetic architecture across ten pediatric autoimmune diseases.	Pediatric autoimmune diseases	1p31.3	1	67203951	IL23R
26301688	Li YR	Nat Med	Meta-analysis of shared genetic architecture across ten pediatric autoimmune diseases.	Pediatric autoimmune diseases	1p13.2	1	113761186	PTPN22
26301688	Li YR	Nat Med	Meta-analysis of shared genetic architecture across ten pediatric autoimmune diseases.	Pediatric autoimmune diseases	1q24.3	1	172869708	TNFSF18
26301688	Li YR	Nat Med	Meta-analysis of shared genetic architecture across ten pediatric autoimmune diseases.	Pediatric autoimmune diseases	1q31.3	1	197406337	CRB1
26301688	Li YR	Nat Med	Meta-analysis of shared genetic architecture across ten pediatric autoimmune diseases.	Pediatric autoimmune diseases	1q32.1	1	206760172	IL10
26301688	Li YR	Nat Med	Meta-analysis of shared genetic architecture across ten pediatric autoimmune diseases.	Pediatric autoimmune diseases	2q12.1	2	102464132	IL18R1
26301688	Li YR	Nat Med	Meta-analysis of shared genetic architecture across ten pediatric autoimmune diseases.	Pediatric autoimmune diseases	2q37.1	2	233276621	ATG16L1
26301688	Li YR	Nat Med	Meta-analysis of shared genetic architecture across ten pediatric autoimmune diseases.	Pediatric autoimmune diseases	2q37.3	2	240624322	GPR35
26301688	Li YR	Nat Med	Meta-analysis of shared genetic architecture across ten pediatric autoimmune diseases.	Pediatric autoimmune diseases	3p21.31	3	49534707	DAG1
26301688	Li YR	Nat Med	Meta-analysis of shared genetic architecture across ten pediatric autoimmune diseases.	Pediatric autoimmune diseases	4q27	4	122639784	IL21
26301688	Li YR	Nat Med	Meta-analysis of shared genetic architecture across ten pediatric autoimmune diseases.	Pediatric autoimmune diseases	5p13.1	5	40487168	PTGER4
26301688	Li YR	Nat Med	Meta-analysis of shared genetic architecture across ten pediatric autoimmune diseases.	Pediatric autoimmune diseases	5q11.2	5	56148856	ANKRD55
26301688	Li YR	Nat Med	Meta-analysis of shared genetic architecture across ten pediatric autoimmune diseases.	Pediatric autoimmune diseases	5q15	5	96888176	ERAP2
26301688	Li YR	Nat Med	Meta-analysis of shared genetic architecture across ten pediatric autoimmune diseases.	Pediatric autoimmune diseases	5q31.1	5	132475490	IL5
26301688	Li YR	Nat Med	Meta-analysis of shared genetic architecture across ten pediatric autoimmune diseases.	Pediatric autoimmune diseases	5q33.3	5	159402286	IL12B
26301688	Li YR	Nat Med	Meta-analysis of shared genetic architecture across ten pediatric autoimmune diseases.	Pediatric autoimmune diseases	9p24.1	9	4981866	JAK2
26301688	Li YR	Nat Med	Meta-analysis of shared genetic architecture across ten pediatric autoimmune diseases.	Pediatric autoimmune diseases	9q32	9	114790969	TNFSF15
26301688	Li YR	Nat Med	Meta-analysis of shared genetic architecture across ten pediatric autoimmune diseases.	Pediatric autoimmune diseases	9q34.3	9	136369144	CARD9
26301688	Li YR	Nat Med	Meta-analysis of shared genetic architecture across ten pediatric autoimmune diseases.	Pediatric autoimmune diseases	10p15.1	10	6056986	IL2RA
26301688	Li YR	Nat Med	Meta-analysis of shared genetic architecture across ten pediatric autoimmune diseases.	Pediatric autoimmune diseases	10q21.2	10	62679011	ZNF365
26301688	Li YR	Nat Med	Meta-analysis of shared genetic architecture across ten pediatric autoimmune diseases.	Pediatric autoimmune diseases	10q22.3	10	79287626	ZMIZ1
26301688	Li YR	Nat Med	Meta-analysis of shared genetic architecture across ten pediatric autoimmune diseases.	Pediatric autoimmune diseases	10q24.2	10	99538694	NKX2-3
26301688	Li YR	Nat Med	Meta-analysis of shared genetic architecture across ten pediatric autoimmune diseases.	Pediatric autoimmune diseases	11p15.5	11	2146620	INS
26301688	Li YR	Nat Med	Meta-analysis of shared genetic architecture across ten pediatric autoimmune diseases.	Pediatric autoimmune diseases	12q12	12	40366829	LRRK2
26301688	Li YR	Nat Med	Meta-analysis of shared genetic architecture across ten pediatric autoimmune diseases.	Pediatric autoimmune diseases	12q13.2	12	56002984	SUOX
26301688	Li YR	Nat Med	Meta-analysis of shared genetic architecture across ten pediatric autoimmune diseases.	Pediatric autoimmune diseases	15q22.33	15	67171953	SMAD3
26301688	Li YR	Nat Med	Meta-analysis of shared genetic architecture across ten pediatric autoimmune diseases.	Pediatric autoimmune diseases	16p12.1	16	28329624	SBK1
26301688	Li YR	Nat Med	Meta-analysis of shared genetic architecture across ten pediatric autoimmune diseases.	Pediatric autoimmune diseases	16p11.2	16	28835925	ATXN2L
26301688	Li YR	Nat Med	Meta-analysis of shared genetic architecture across ten pediatric autoimmune diseases.	Pediatric autoimmune diseases	16q12.1	16	50634166	NOD2
26301688	Li YR	Nat Med	Meta-analysis of shared genetic architecture across ten pediatric autoimmune diseases.	Pediatric autoimmune diseases	17q21.1	17	39883866	IKZF3
26301688	Li YR	Nat Med	Meta-analysis of shared genetic architecture across ten pediatric autoimmune diseases.	Pediatric autoimmune diseases	19p13.2	19	10476920	TYK2
26301688	Li YR	Nat Med	Meta-analysis of shared genetic architecture across ten pediatric autoimmune diseases.	Pediatric autoimmune diseases	19q13.33	19	48703728	FUT2
26301688	Li YR	Nat Med	Meta-analysis of shared genetic architecture across ten pediatric autoimmune diseases.	Pediatric autoimmune diseases	20q13.33	20	63637985	TNFRSF6B
26301688	Li YR	Nat Med	Meta-analysis of shared genetic architecture across ten pediatric autoimmune diseases.	Pediatric autoimmune diseases	21q22.2	21	39094644	PSMG1
26301688	Li YR	Nat Med	Meta-analysis of shared genetic architecture across ten pediatric autoimmune diseases.	Pediatric autoimmune diseases	1p31.1	1	81771892	LPHN2
26301688	Li YR	Nat Med	Meta-analysis of shared genetic architecture across ten pediatric autoimmune diseases.	Pediatric autoimmune diseases	2p25.3	2	2944140	TSSC1
26301688	Li YR	Nat Med	Meta-analysis of shared genetic architecture across ten pediatric autoimmune diseases.	Pediatric autoimmune diseases	4p16.2	4	4990640	CYTL1
26301688	Li YR	Nat Med	Meta-analysis of shared genetic architecture across ten pediatric autoimmune diseases.	Pediatric autoimmune diseases	4q35.1	4	182824168	TNM3
26301688	Li YR	Nat Med	Meta-analysis of shared genetic architecture across ten pediatric autoimmune diseases.	Pediatric autoimmune diseases	8q24.23	8	137124061	intergenic
26301688	Li YR	Nat Med	Meta-analysis of shared genetic architecture across ten pediatric autoimmune diseases.	Pediatric autoimmune diseases	9p23	9	12785074	LURAP1L
26301688	Li YR	Nat Med	Meta-analysis of shared genetic architecture across ten pediatric autoimmune diseases.	Pediatric autoimmune diseases	9q34.11	9	129894985	FNBP1
26301688	Li YR	Nat Med	Meta-analysis of shared genetic architecture across ten pediatric autoimmune diseases.	Pediatric autoimmune diseases	10p11.21	10	37303610	ANKRD30A
26301688	Li YR	Nat Med	Meta-analysis of shared genetic architecture across ten pediatric autoimmune diseases.	Pediatric autoimmune diseases	13q33.3	13	106410694	EFNB2
26301688	Li YR	Nat Med	Meta-analysis of shared genetic architecture across ten pediatric autoimmune diseases.	Pediatric autoimmune diseases	16q12.1	16	50270338	ADCY7
26301688	Li YR	Nat Med	Meta-analysis of shared genetic architecture across ten pediatric autoimmune diseases.	Pediatric autoimmune diseases	Xq26.3	X	136583619	CD40LG
26301688	Li YR	Nat Med	Meta-analysis of shared genetic architecture across ten pediatric autoimmune diseases.	Pediatric autoimmune diseases	Xq26.3	X	136949968	RBMX
25574825	Baurecht H	Am J Hum Genet	Genome-wide comparative analysis of atopic dermatitis and psoriasis gives insight into opposing genetic mechanisms.	Inflammatory skin disease	17p13.3	17	2924664	RAP1GAP2
25574825	Baurecht H	Am J Hum Genet	Genome-wide comparative analysis of atopic dermatitis and psoriasis gives insight into opposing genetic mechanisms.	Inflammatory skin disease	2p16.1	2	60936446	retro-NONO
25574825	Baurecht H	Am J Hum Genet	Genome-wide comparative analysis of atopic dermatitis and psoriasis gives insight into opposing genetic mechanisms.	Inflammatory skin disease	19p13.2	19	10305768	ZGLP1, FDX1L
25574825	Baurecht H	Am J Hum Genet	Genome-wide comparative analysis of atopic dermatitis and psoriasis gives insight into opposing genetic mechanisms.	Inflammatory skin disease	18p11.21	18	12780465	RP11-973H7.1
25574825	Baurecht H	Am J Hum Genet	Genome-wide comparative analysis of atopic dermatitis and psoriasis gives insight into opposing genetic mechanisms.	Inflammatory skin disease	15q21.3	15	55094545	RP11-548M13.1
25574825	Baurecht H	Am J Hum Genet	Genome-wide comparative analysis of atopic dermatitis and psoriasis gives insight into opposing genetic mechanisms.	Inflammatory skin disease	19q13.11	19	33639430	CHST8
25574825	Baurecht H	Am J Hum Genet	Genome-wide comparative analysis of atopic dermatitis and psoriasis gives insight into opposing genetic mechanisms.	Inflammatory skin disease	4q27	4	122335010	KIAA1109
25574825	Baurecht H	Am J Hum Genet	Genome-wide comparative analysis of atopic dermatitis and psoriasis gives insight into opposing genetic mechanisms.	Inflammatory skin disease	9p23	9	11964872	RP11-74C3.1
25574825	Baurecht H	Am J Hum Genet	Genome-wide comparative analysis of atopic dermatitis and psoriasis gives insight into opposing genetic mechanisms.	Inflammatory skin disease	11p13	11	36314713	PRR5L
25574825	Baurecht H	Am J Hum Genet	Genome-wide comparative analysis of atopic dermatitis and psoriasis gives insight into opposing genetic mechanisms.	Inflammatory skin disease	7q21.13	7	90006910	STEAP2-AS1
25574825	Baurecht H	Am J Hum Genet	Genome-wide comparative analysis of atopic dermatitis and psoriasis gives insight into opposing genetic mechanisms.	Inflammatory skin disease	20p13	20	2325666	TGM3
25574825	Baurecht H	Am J Hum Genet	Genome-wide comparative analysis of atopic dermatitis and psoriasis gives insight into opposing genetic mechanisms.	Inflammatory skin disease	10q24.2	10	98153375	R3HCC1L
25574825	Baurecht H	Am J Hum Genet	Genome-wide comparative analysis of atopic dermatitis and psoriasis gives insight into opposing genetic mechanisms.	Inflammatory skin disease	13q14.2	13	49732085	KPNA3
25574825	Baurecht H	Am J Hum Genet	Genome-wide comparative analysis of atopic dermatitis and psoriasis gives insight into opposing genetic mechanisms.	Inflammatory skin disease	3p21.33	3	43744082	ABHD5
25574825	Baurecht H	Am J Hum Genet	Genome-wide comparative analysis of atopic dermatitis and psoriasis gives insight into opposing genetic mechanisms.	Inflammatory skin disease				ERAP1
25574825	Baurecht H	Am J Hum Genet	Genome-wide comparative analysis of atopic dermatitis and psoriasis gives insight into opposing genetic mechanisms.	Inflammatory skin disease	1p36.11	1	24191716	IFNLR1
25574825	Baurecht H	Am J Hum Genet	Genome-wide comparative analysis of atopic dermatitis and psoriasis gives insight into opposing genetic mechanisms.	Inflammatory skin disease	7p14.1	7	37349706	ELMO1
25574825	Baurecht H	Am J Hum Genet	Genome-wide comparative analysis of atopic dermatitis and psoriasis gives insight into opposing genetic mechanisms.	Inflammatory skin disease	9p21.1	9	32432976	ACO1
25574825	Baurecht H	Am J Hum Genet	Genome-wide comparative analysis of atopic dermatitis and psoriasis gives insight into opposing genetic mechanisms.	Inflammatory skin disease				NFKBIA
25574825	Baurecht H	Am J Hum Genet	Genome-wide comparative analysis of atopic dermatitis and psoriasis gives insight into opposing genetic mechanisms.	Inflammatory skin disease	5q34	5	168959084	SLIT3
25574825	Baurecht H	Am J Hum Genet	Genome-wide comparative analysis of atopic dermatitis and psoriasis gives insight into opposing genetic mechanisms.	Inflammatory skin disease	3p24.3	3	18665014	AC144521.1
25574825	Baurecht H	Am J Hum Genet	Genome-wide comparative analysis of atopic dermatitis and psoriasis gives insight into opposing genetic mechanisms.	Inflammatory skin disease	12q13.2	12	56042145	RPS26
25574825	Baurecht H	Am J Hum Genet	Genome-wide comparative analysis of atopic dermatitis and psoriasis gives insight into opposing genetic mechanisms.	Inflammatory skin disease	6q23.3	6	137717768	AL357060.1
25574825	Baurecht H	Am J Hum Genet	Genome-wide comparative analysis of atopic dermatitis and psoriasis gives insight into opposing genetic mechanisms.	Inflammatory skin disease	6p25.3	6	549390	EXOC2
25574825	Baurecht H	Am J Hum Genet	Genome-wide comparative analysis of atopic dermatitis and psoriasis gives insight into opposing genetic mechanisms.	Inflammatory skin disease	3p25.1	3	15621553	BTD
25574825	Baurecht H	Am J Hum Genet	Genome-wide comparative analysis of atopic dermatitis and psoriasis gives insight into opposing genetic mechanisms.	Inflammatory skin disease	6q23.3	6	137797444	TNFAIP3
25574825	Baurecht H	Am J Hum Genet	Genome-wide comparative analysis of atopic dermatitis and psoriasis gives insight into opposing genetic mechanisms.	Inflammatory skin disease	12q24.31	12	122160501	LRRC43
25574825	Baurecht H	Am J Hum Genet	Genome-wide comparative analysis of atopic dermatitis and psoriasis gives insight into opposing genetic mechanisms.	Inflammatory skin disease	18p11.21	18	12777326	RP11-973H7.1
25574825	Baurecht H	Am J Hum Genet	Genome-wide comparative analysis of atopic dermatitis and psoriasis gives insight into opposing genetic mechanisms.	Inflammatory skin disease	19p13.2	19	10295755	ICAM5
25574825	Baurecht H	Am J Hum Genet	Genome-wide comparative analysis of atopic dermatitis and psoriasis gives insight into opposing genetic mechanisms.	Inflammatory skin disease	3p21.31	3	45338285	TMEM158, LARS2
25574825	Baurecht H	Am J Hum Genet	Genome-wide comparative analysis of atopic dermatitis and psoriasis gives insight into opposing genetic mechanisms.	Inflammatory skin disease	8p23.2	8	3122601	CSMD1
25574825	Baurecht H	Am J Hum Genet	Genome-wide comparative analysis of atopic dermatitis and psoriasis gives insight into opposing genetic mechanisms.	Inflammatory skin disease	11p14.3	11	25990685	RP11-405K6.1, ANO3
25574825	Baurecht H	Am J Hum Genet	Genome-wide comparative analysis of atopic dermatitis and psoriasis gives insight into opposing genetic mechanisms.	Inflammatory skin disease	5q33.3	5	158684065	EBF1
25574825	Baurecht H	Am J Hum Genet	Genome-wide comparative analysis of atopic dermatitis and psoriasis gives insight into opposing genetic mechanisms.	Inflammatory skin disease	5p13.2	5	34266472	piR-30261
25574825	Baurecht H	Am J Hum Genet	Genome-wide comparative analysis of atopic dermatitis and psoriasis gives insight into opposing genetic mechanisms.	Inflammatory skin disease	4q13.1	4	59002185	RP11-340A13.2
25574825	Baurecht H	Am J Hum Genet	Genome-wide comparative analysis of atopic dermatitis and psoriasis gives insight into opposing genetic mechanisms.	Inflammatory skin disease	5q33.3	5	157511319	ADAM19
25574825	Baurecht H	Am J Hum Genet	Genome-wide comparative analysis of atopic dermatitis and psoriasis gives insight into opposing genetic mechanisms.	Inflammatory skin disease	21q22.2	21	38919035	AF064858.6
25574825	Baurecht H	Am J Hum Genet	Genome-wide comparative analysis of atopic dermatitis and psoriasis gives insight into opposing genetic mechanisms.	Inflammatory skin disease	1p36.23	1	8297161	SLC45A1
25574825	Baurecht H	Am J Hum Genet	Genome-wide comparative analysis of atopic dermatitis and psoriasis gives insight into opposing genetic mechanisms.	Inflammatory skin disease	1q21.3	1	152619805	LCE3A
25574825	Baurecht H	Am J Hum Genet	Genome-wide comparative analysis of atopic dermatitis and psoriasis gives insight into opposing genetic mechanisms.	Inflammatory skin disease	6q21	6	111261682	KIAA1919
25574825	Baurecht H	Am J Hum Genet	Genome-wide comparative analysis of atopic dermatitis and psoriasis gives insight into opposing genetic mechanisms.	Inflammatory skin disease	5q33.3	5	159260273	UBLCP1
25574825	Baurecht H	Am J Hum Genet	Genome-wide comparative analysis of atopic dermatitis and psoriasis gives insight into opposing genetic mechanisms.	Inflammatory skin disease	12q13.3	12	56350492	STAT2
25574825	Baurecht H	Am J Hum Genet	Genome-wide comparative analysis of atopic dermatitis and psoriasis gives insight into opposing genetic mechanisms.	Inflammatory skin disease				ANXA6, TNIP1
25574825	Baurecht H	Am J Hum Genet	Genome-wide comparative analysis of atopic dermatitis and psoriasis gives insight into opposing genetic mechanisms.	Inflammatory skin disease	2q31.2	2	178436244	PRKRA, miRNA548n
25574825	Baurecht H	Am J Hum Genet	Genome-wide comparative analysis of atopic dermatitis and psoriasis gives insight into opposing genetic mechanisms.	Inflammatory skin disease	18p11.22	18	8667063	RP11-674N23.1
25574825	Baurecht H	Am J Hum Genet	Genome-wide comparative analysis of atopic dermatitis and psoriasis gives insight into opposing genetic mechanisms.	Inflammatory skin disease	19p13.2	19	10467167	PDE4A
25574825	Baurecht H	Am J Hum Genet	Genome-wide comparative analysis of atopic dermatitis and psoriasis gives insight into opposing genetic mechanisms.	Inflammatory skin disease	1p31.3	1	67281732	retro-DNAJB6
25574825	Baurecht H	Am J Hum Genet	Genome-wide comparative analysis of atopic dermatitis and psoriasis gives insight into opposing genetic mechanisms.	Inflammatory skin disease	5q31.1	5	132616530	RAD50
25574825	Baurecht H	Am J Hum Genet	Genome-wide comparative analysis of atopic dermatitis and psoriasis gives insight into opposing genetic mechanisms.	Inflammatory skin disease	1q21.3	1	153016845	SNORA31, SPRR3, SPRR1B
25574825	Baurecht H	Am J Hum Genet	Genome-wide comparative analysis of atopic dermatitis and psoriasis gives insight into opposing genetic mechanisms.	Inflammatory skin disease	7q36.3	7	157712962	PTPRN2
25574825	Baurecht H	Am J Hum Genet	Genome-wide comparative analysis of atopic dermatitis and psoriasis gives insight into opposing genetic mechanisms.	Inflammatory skin disease	6p25.3	6	1510423	BC087858
25574825	Baurecht H	Am J Hum Genet	Genome-wide comparative analysis of atopic dermatitis and psoriasis gives insight into opposing genetic mechanisms.	Inflammatory skin disease	3q26.32	3	177009491	TBL1XR1
25574825	Baurecht H	Am J Hum Genet	Genome-wide comparative analysis of atopic dermatitis and psoriasis gives insight into opposing genetic mechanisms.	Inflammatory skin disease	2p25.3	2	2221629	MYT1L
25574825	Baurecht H	Am J Hum Genet	Genome-wide comparative analysis of atopic dermatitis and psoriasis gives insight into opposing genetic mechanisms.	Inflammatory skin disease	17q25.3	17	78284479	RP11-219G17.4
25574825	Baurecht H	Am J Hum Genet	Genome-wide comparative analysis of atopic dermatitis and psoriasis gives insight into opposing genetic mechanisms.	Inflammatory skin disease	10q26.3	10	129683009	MGMT
25574825	Baurecht H	Am J Hum Genet	Genome-wide comparative analysis of atopic dermatitis and psoriasis gives insight into opposing genetic mechanisms.	Inflammatory skin disease	1q44	1	247490110	OR2W5
25574825	Baurecht H	Am J Hum Genet	Genome-wide comparative analysis of atopic dermatitis and psoriasis gives insight into opposing genetic mechanisms.	Inflammatory skin disease				AC010733.4
25574825	Baurecht H	Am J Hum Genet	Genome-wide comparative analysis of atopic dermatitis and psoriasis gives insight into opposing genetic mechanisms.	Inflammatory skin disease	6q23.3	6	137874556	TNFAIP3
25574825	Baurecht H	Am J Hum Genet	Genome-wide comparative analysis of atopic dermatitis and psoriasis gives insight into opposing genetic mechanisms.	Inflammatory skin disease	5q33.3	5	159231004	CTB-11I22.1
25574825	Baurecht H	Am J Hum Genet	Genome-wide comparative analysis of atopic dermatitis and psoriasis gives insight into opposing genetic mechanisms.	Inflammatory skin disease	5q33.3	5	159332892	AC008697.1
25574825	Baurecht H	Am J Hum Genet	Genome-wide comparative analysis of atopic dermatitis and psoriasis gives insight into opposing genetic mechanisms.	Inflammatory skin disease	12q13.3	12	56290713	CS
25574825	Baurecht H	Am J Hum Genet	Genome-wide comparative analysis of atopic dermatitis and psoriasis gives insight into opposing genetic mechanisms.	Inflammatory skin disease				TRAF3IP2
25574825	Baurecht H	Am J Hum Genet	Genome-wide comparative analysis of atopic dermatitis and psoriasis gives insight into opposing genetic mechanisms.	Inflammatory skin disease	6q21	6	111352511	REV3L
25574825	Baurecht H	Am J Hum Genet	Genome-wide comparative analysis of atopic dermatitis and psoriasis gives insight into opposing genetic mechanisms.	Inflammatory skin disease	20q13.13	20	49975221	RNU6-147P
25574825	Baurecht H	Am J Hum Genet	Genome-wide comparative analysis of atopic dermatitis and psoriasis gives insight into opposing genetic mechanisms.	Inflammatory skin disease	1q21.3	1	152189630	FLG-AS1
25574825	Baurecht H	Am J Hum Genet	Genome-wide comparative analysis of atopic dermatitis and psoriasis gives insight into opposing genetic mechanisms.	Inflammatory skin disease	19q13.33	19	48737757	RASIP1
25574825	Baurecht H	Am J Hum Genet	Genome-wide comparative analysis of atopic dermatitis and psoriasis gives insight into opposing genetic mechanisms.	Inflammatory skin disease				FAP, IFIH1
25574825	Baurecht H	Am J Hum Genet	Genome-wide comparative analysis of atopic dermatitis and psoriasis gives insight into opposing genetic mechanisms.	Inflammatory skin disease				DDX58
25574825	Baurecht H	Am J Hum Genet	Genome-wide comparative analysis of atopic dermatitis and psoriasis gives insight into opposing genetic mechanisms.	Inflammatory skin disease	17q11.2	17	27779649	NOS2
25574825	Baurecht H	Am J Hum Genet	Genome-wide comparative analysis of atopic dermatitis and psoriasis gives insight into opposing genetic mechanisms.	Inflammatory skin disease	1p36.11	1	23757159	TCEB3
25574825	Baurecht H	Am J Hum Genet	Genome-wide comparative analysis of atopic dermatitis and psoriasis gives insight into opposing genetic mechanisms.	Inflammatory skin disease	2q24.2	2	162404181	KCNH7
25574825	Baurecht H	Am J Hum Genet	Genome-wide comparative analysis of atopic dermatitis and psoriasis gives insight into opposing genetic mechanisms.	Inflammatory skin disease	5q33.3	5	159436379	AC008703.1
25574825	Baurecht H	Am J Hum Genet	Genome-wide comparative analysis of atopic dermatitis and psoriasis gives insight into opposing genetic mechanisms.	Inflammatory skin disease	20q13.13	20	49949528	RNF114
25574825	Baurecht H	Am J Hum Genet	Genome-wide comparative analysis of atopic dermatitis and psoriasis gives insight into opposing genetic mechanisms.	Inflammatory skin disease	18q21.2	18	54290024	POLI
25574825	Baurecht H	Am J Hum Genet	Genome-wide comparative analysis of atopic dermatitis and psoriasis gives insight into opposing genetic mechanisms.	Inflammatory skin disease	19p13.2	19	10706980	QTRT1
25574825	Baurecht H	Am J Hum Genet	Genome-wide comparative analysis of atopic dermatitis and psoriasis gives insight into opposing genetic mechanisms.	Inflammatory skin disease	1p31.3	1	67240275	IL23R
25574825	Baurecht H	Am J Hum Genet	Genome-wide comparative analysis of atopic dermatitis and psoriasis gives insight into opposing genetic mechanisms.	Inflammatory skin disease	9p23	9	13844679	LINC00583
26626624	Stuart PE	Am J Hum Genet	Genome-wide Association Analysis of Psoriatic Arthritis and Cutaneous Psoriasis Reveals Differences in Their Genetic Architecture.	Cutaneous psoriasis	10q21.2	10	62778519	ADO
26626624	Stuart PE	Am J Hum Genet	Genome-wide Association Analysis of Psoriatic Arthritis and Cutaneous Psoriasis Reveals Differences in Their Genetic Architecture.	Cutaneous psoriasis	17p11.2	17	22190937	FAM27L
26626624	Stuart PE	Am J Hum Genet	Genome-wide Association Analysis of Psoriatic Arthritis and Cutaneous Psoriasis Reveals Differences in Their Genetic Architecture.	Cutaneous psoriasis	6p21.1	6	41829160	USP49
26626624	Stuart PE	Am J Hum Genet	Genome-wide Association Analysis of Psoriatic Arthritis and Cutaneous Psoriasis Reveals Differences in Their Genetic Architecture.	Cutaneous psoriasis	14q24.2	14	72249807	RGS6
26626624	Stuart PE	Am J Hum Genet	Genome-wide Association Analysis of Psoriatic Arthritis and Cutaneous Psoriasis Reveals Differences in Their Genetic Architecture.	Cutaneous psoriasis	5q31.1	5	132660272	IL13
26626624	Stuart PE	Am J Hum Genet	Genome-wide Association Analysis of Psoriatic Arthritis and Cutaneous Psoriasis Reveals Differences in Their Genetic Architecture.	Cutaneous psoriasis				TNIP1
26626624	Stuart PE	Am J Hum Genet	Genome-wide Association Analysis of Psoriatic Arthritis and Cutaneous Psoriasis Reveals Differences in Their Genetic Architecture.	Cutaneous psoriasis	5q33.3	5	159290781	IL12B
26626624	Stuart PE	Am J Hum Genet	Genome-wide Association Analysis of Psoriatic Arthritis and Cutaneous Psoriasis Reveals Differences in Their Genetic Architecture.	Cutaneous psoriasis	6p21.33	6	31306778	HLA, HLA-C
26626624	Stuart PE	Am J Hum Genet	Genome-wide Association Analysis of Psoriatic Arthritis and Cutaneous Psoriasis Reveals Differences in Their Genetic Architecture.	Cutaneous psoriasis	6q23.3	6	137878280	TNFAIP3
26626624	Stuart PE	Am J Hum Genet	Genome-wide Association Analysis of Psoriatic Arthritis and Cutaneous Psoriasis Reveals Differences in Their Genetic Architecture.	Cutaneous psoriasis	17q11.2	17	27779649	NOS2
22482804	Ellinghaus D	Am J Hum Genet	Combined analysis of genome-wide association studies for Crohn disease and psoriasis identifies seven shared susceptibility loci.	Crohn's disease and psoriasis	10q22.3	10	79273128	ZMIZ1
22482804	Ellinghaus D	Am J Hum Genet	Combined analysis of genome-wide association studies for Crohn disease and psoriasis identifies seven shared susceptibility loci.	Crohn's disease and psoriasis	16p13.13	16	11254001	SOCS1
22482804	Ellinghaus D	Am J Hum Genet	Combined analysis of genome-wide association studies for Crohn disease and psoriasis identifies seven shared susceptibility loci.	Crohn's disease and psoriasis	1p36.13	1	19392330	CAPZB
22482804	Ellinghaus D	Am J Hum Genet	Combined analysis of genome-wide association studies for Crohn disease and psoriasis identifies seven shared susceptibility loci.	Crohn's disease and psoriasis	3q13.31	3	113962104	ZDHHC23
33485957	Patrick MT	J Allergy Clin Immunol	Associations between COVID-19 and skin conditions identified through epidemiology and genomic studies.	COVID-19 or psoriasis (trans-disease meta-analysis)	1q21.3	1	152693204
26974007	Ellinghaus D	Nat Genet	Analysis of five chronic inflammatory diseases identifies 27 new associations and highlights disease-specific patterns at shared loci.	Chronic inflammatory diseases (ankylosing spondylitis, Crohn's disease, psoriasis, primary sclerosing cholangitis, ulcerative colitis) (pleiotropy)	1q31.3	1	197732862	DENND1B
26974007	Ellinghaus D	Nat Genet	Analysis of five chronic inflammatory diseases identifies 27 new associations and highlights disease-specific patterns at shared loci.	Chronic inflammatory diseases (ankylosing spondylitis, Crohn's disease, psoriasis, primary sclerosing cholangitis, ulcerative colitis) (pleiotropy)	1p36.11	1	24192153	IFNLR1
26974007	Ellinghaus D	Nat Genet	Analysis of five chronic inflammatory diseases identifies 27 new associations and highlights disease-specific patterns at shared loci.	Chronic inflammatory diseases (ankylosing spondylitis, Crohn's disease, psoriasis, primary sclerosing cholangitis, ulcerative colitis) (pleiotropy)	1q32.1	1	200909599	C1orf106
26974007	Ellinghaus D	Nat Genet	Analysis of five chronic inflammatory diseases identifies 27 new associations and highlights disease-specific patterns at shared loci.	Chronic inflammatory diseases (ankylosing spondylitis, Crohn's disease, psoriasis, primary sclerosing cholangitis, ulcerative colitis) (pleiotropy)	1q32.1	1	206770623	IL10
26974007	Ellinghaus D	Nat Genet	Analysis of five chronic inflammatory diseases identifies 27 new associations and highlights disease-specific patterns at shared loci.	Chronic inflammatory diseases (ankylosing spondylitis, Crohn's disease, psoriasis, primary sclerosing cholangitis, ulcerative colitis) (pleiotropy)	1q32.1	1	206788283	intergenic
26974007	Ellinghaus D	Nat Genet	Analysis of five chronic inflammatory diseases identifies 27 new associations and highlights disease-specific patterns at shared loci.	Chronic inflammatory diseases (ankylosing spondylitis, Crohn's disease, psoriasis, primary sclerosing cholangitis, ulcerative colitis) (pleiotropy)	2p25.1	2	9262859	ASAP2
26974007	Ellinghaus D	Nat Genet	Analysis of five chronic inflammatory diseases identifies 27 new associations and highlights disease-specific patterns at shared loci.	Chronic inflammatory diseases (ankylosing spondylitis, Crohn's disease, psoriasis, primary sclerosing cholangitis, ulcerative colitis) (pleiotropy)	2p23.3	2	24874775	ADCY3
26974007	Ellinghaus D	Nat Genet	Analysis of five chronic inflammatory diseases identifies 27 new associations and highlights disease-specific patterns at shared loci.	Chronic inflammatory diseases (ankylosing spondylitis, Crohn's disease, psoriasis, primary sclerosing cholangitis, ulcerative colitis) (pleiotropy)	2p23.3	2	25278036	DNMT3A
26974007	Ellinghaus D	Nat Genet	Analysis of five chronic inflammatory diseases identifies 27 new associations and highlights disease-specific patterns at shared loci.	Chronic inflammatory diseases (ankylosing spondylitis, Crohn's disease, psoriasis, primary sclerosing cholangitis, ulcerative colitis) (pleiotropy)	2p23.3	2	27508073	GCKR
26974007	Ellinghaus D	Nat Genet	Analysis of five chronic inflammatory diseases identifies 27 new associations and highlights disease-specific patterns at shared loci.	Chronic inflammatory diseases (ankylosing spondylitis, Crohn's disease, psoriasis, primary sclerosing cholangitis, ulcerative colitis) (pleiotropy)	2p23.2	2	28391927	FOSL2
26974007	Ellinghaus D	Nat Genet	Analysis of five chronic inflammatory diseases identifies 27 new associations and highlights disease-specific patterns at shared loci.	Chronic inflammatory diseases (ankylosing spondylitis, Crohn's disease, psoriasis, primary sclerosing cholangitis, ulcerative colitis) (pleiotropy)	2p21	2	43550825	THADA
26974007	Ellinghaus D	Nat Genet	Analysis of five chronic inflammatory diseases identifies 27 new associations and highlights disease-specific patterns at shared loci.	Chronic inflammatory diseases (ankylosing spondylitis, Crohn's disease, psoriasis, primary sclerosing cholangitis, ulcerative colitis) (pleiotropy)	2p16.1	2	60977721	PUS10
26974007	Ellinghaus D	Nat Genet	Analysis of five chronic inflammatory diseases identifies 27 new associations and highlights disease-specific patterns at shared loci.	Chronic inflammatory diseases (ankylosing spondylitis, Crohn's disease, psoriasis, primary sclerosing cholangitis, ulcerative colitis) (pleiotropy)	2p16.1	2	60854175	AC010733.4
26974007	Ellinghaus D	Nat Genet	Analysis of five chronic inflammatory diseases identifies 27 new associations and highlights disease-specific patterns at shared loci.	Chronic inflammatory diseases (ankylosing spondylitis, Crohn's disease, psoriasis, primary sclerosing cholangitis, ulcerative colitis) (pleiotropy)	2p15	2	62333197	intergenic
26974007	Ellinghaus D	Nat Genet	Analysis of five chronic inflammatory diseases identifies 27 new associations and highlights disease-specific patterns at shared loci.	Chronic inflammatory diseases (ankylosing spondylitis, Crohn's disease, psoriasis, primary sclerosing cholangitis, ulcerative colitis) (pleiotropy)	2p14	2	65459327	AC074391.1
26974007	Ellinghaus D	Nat Genet	Analysis of five chronic inflammatory diseases identifies 27 new associations and highlights disease-specific patterns at shared loci.	Chronic inflammatory diseases (ankylosing spondylitis, Crohn's disease, psoriasis, primary sclerosing cholangitis, ulcerative colitis) (pleiotropy)	2q11.2	2	102030838	IL1R2
26974007	Ellinghaus D	Nat Genet	Analysis of five chronic inflammatory diseases identifies 27 new associations and highlights disease-specific patterns at shared loci.	Chronic inflammatory diseases (ankylosing spondylitis, Crohn's disease, psoriasis, primary sclerosing cholangitis, ulcerative colitis) (pleiotropy)	2q12.1	2	102358876	IL18R1
26974007	Ellinghaus D	Nat Genet	Analysis of five chronic inflammatory diseases identifies 27 new associations and highlights disease-specific patterns at shared loci.	Chronic inflammatory diseases (ankylosing spondylitis, Crohn's disease, psoriasis, primary sclerosing cholangitis, ulcerative colitis) (pleiotropy)	1q21.3	1	152618187	LCE3B
26974007	Ellinghaus D	Nat Genet	Analysis of five chronic inflammatory diseases identifies 27 new associations and highlights disease-specific patterns at shared loci.	Chronic inflammatory diseases (ankylosing spondylitis, Crohn's disease, psoriasis, primary sclerosing cholangitis, ulcerative colitis) (pleiotropy)	1q21.3	1	154453788	IL6R
26974007	Ellinghaus D	Nat Genet	Analysis of five chronic inflammatory diseases identifies 27 new associations and highlights disease-specific patterns at shared loci.	Chronic inflammatory diseases (ankylosing spondylitis, Crohn's disease, psoriasis, primary sclerosing cholangitis, ulcerative colitis) (pleiotropy)				HMGN2P18
26974007	Ellinghaus D	Nat Genet	Analysis of five chronic inflammatory diseases identifies 27 new associations and highlights disease-specific patterns at shared loci.	Chronic inflammatory diseases (ankylosing spondylitis, Crohn's disease, psoriasis, primary sclerosing cholangitis, ulcerative colitis) (pleiotropy)	1q22	1	155224224	GBAP1
26974007	Ellinghaus D	Nat Genet	Analysis of five chronic inflammatory diseases identifies 27 new associations and highlights disease-specific patterns at shared loci.	Chronic inflammatory diseases (ankylosing spondylitis, Crohn's disease, psoriasis, primary sclerosing cholangitis, ulcerative colitis) (pleiotropy)	1q23.3	1	160876494	ITLN1
26974007	Ellinghaus D	Nat Genet	Analysis of five chronic inflammatory diseases identifies 27 new associations and highlights disease-specific patterns at shared loci.	Chronic inflammatory diseases (ankylosing spondylitis, Crohn's disease, psoriasis, primary sclerosing cholangitis, ulcerative colitis) (pleiotropy)	1q23.3	1	161502999	FCGR2A
26974007	Ellinghaus D	Nat Genet	Analysis of five chronic inflammatory diseases identifies 27 new associations and highlights disease-specific patterns at shared loci.	Chronic inflammatory diseases (ankylosing spondylitis, Crohn's disease, psoriasis, primary sclerosing cholangitis, ulcerative colitis) (pleiotropy)	1q23.3	1	161504083	FCGR2A
26974007	Ellinghaus D	Nat Genet	Analysis of five chronic inflammatory diseases identifies 27 new associations and highlights disease-specific patterns at shared loci.	Chronic inflammatory diseases (ankylosing spondylitis, Crohn's disease, psoriasis, primary sclerosing cholangitis, ulcerative colitis) (pleiotropy)	1q23.3	1	161533059	HSPA6
26974007	Ellinghaus D	Nat Genet	Analysis of five chronic inflammatory diseases identifies 27 new associations and highlights disease-specific patterns at shared loci.	Chronic inflammatory diseases (ankylosing spondylitis, Crohn's disease, psoriasis, primary sclerosing cholangitis, ulcerative colitis) (pleiotropy)	1q24.3	1	172875212	RP1-15D23.2
26974007	Ellinghaus D	Nat Genet	Analysis of five chronic inflammatory diseases identifies 27 new associations and highlights disease-specific patterns at shared loci.	Chronic inflammatory diseases (ankylosing spondylitis, Crohn's disease, psoriasis, primary sclerosing cholangitis, ulcerative colitis) (pleiotropy)	1p36.12	1	22373858	intergenic
26974007	Ellinghaus D	Nat Genet	Analysis of five chronic inflammatory diseases identifies 27 new associations and highlights disease-specific patterns at shared loci.	Chronic inflammatory diseases (ankylosing spondylitis, Crohn's disease, psoriasis, primary sclerosing cholangitis, ulcerative colitis) (pleiotropy)	1q32.1	1	200132792	NR5A2
26974007	Ellinghaus D	Nat Genet	Analysis of five chronic inflammatory diseases identifies 27 new associations and highlights disease-specific patterns at shared loci.	Chronic inflammatory diseases (ankylosing spondylitis, Crohn's disease, psoriasis, primary sclerosing cholangitis, ulcerative colitis) (pleiotropy)	1p36.33	1	1238231	SDF4
26974007	Ellinghaus D	Nat Genet	Analysis of five chronic inflammatory diseases identifies 27 new associations and highlights disease-specific patterns at shared loci.	Chronic inflammatory diseases (ankylosing spondylitis, Crohn's disease, psoriasis, primary sclerosing cholangitis, ulcerative colitis) (pleiotropy)	1p36.32	1	2559766	TNFRSF14
26974007	Ellinghaus D	Nat Genet	Analysis of five chronic inflammatory diseases identifies 27 new associations and highlights disease-specific patterns at shared loci.	Chronic inflammatory diseases (ankylosing spondylitis, Crohn's disease, psoriasis, primary sclerosing cholangitis, ulcerative colitis) (pleiotropy)	1p36.23	1	7962137	PARK7
26974007	Ellinghaus D	Nat Genet	Analysis of five chronic inflammatory diseases identifies 27 new associations and highlights disease-specific patterns at shared loci.	Chronic inflammatory diseases (ankylosing spondylitis, Crohn's disease, psoriasis, primary sclerosing cholangitis, ulcerative colitis) (pleiotropy)	1p36.13	1	19845367	intergenic
26974007	Ellinghaus D	Nat Genet	Analysis of five chronic inflammatory diseases identifies 27 new associations and highlights disease-specific patterns at shared loci.	Chronic inflammatory diseases (ankylosing spondylitis, Crohn's disease, psoriasis, primary sclerosing cholangitis, ulcerative colitis) (pleiotropy)	1p36.13	1	19816373	RNF186
26974007	Ellinghaus D	Nat Genet	Analysis of five chronic inflammatory diseases identifies 27 new associations and highlights disease-specific patterns at shared loci.	Chronic inflammatory diseases (ankylosing spondylitis, Crohn's disease, psoriasis, primary sclerosing cholangitis, ulcerative colitis) (pleiotropy)	1p36.13	1	19811221	RNF186
26974007	Ellinghaus D	Nat Genet	Analysis of five chronic inflammatory diseases identifies 27 new associations and highlights disease-specific patterns at shared loci.	Chronic inflammatory diseases (ankylosing spondylitis, Crohn's disease, psoriasis, primary sclerosing cholangitis, ulcerative colitis) (pleiotropy)	1p36.11	1	24978623	RP11-84D1.2
26974007	Ellinghaus D	Nat Genet	Analysis of five chronic inflammatory diseases identifies 27 new associations and highlights disease-specific patterns at shared loci.	Chronic inflammatory diseases (ankylosing spondylitis, Crohn's disease, psoriasis, primary sclerosing cholangitis, ulcerative colitis) (pleiotropy)	1p31.3	1	67242472	IL23R
26974007	Ellinghaus D	Nat Genet	Analysis of five chronic inflammatory diseases identifies 27 new associations and highlights disease-specific patterns at shared loci.	Chronic inflammatory diseases (ankylosing spondylitis, Crohn's disease, psoriasis, primary sclerosing cholangitis, ulcerative colitis) (pleiotropy)	1p31.3	1	67215986	IL23R
26974007	Ellinghaus D	Nat Genet	Analysis of five chronic inflammatory diseases identifies 27 new associations and highlights disease-specific patterns at shared loci.	Chronic inflammatory diseases (ankylosing spondylitis, Crohn's disease, psoriasis, primary sclerosing cholangitis, ulcerative colitis) (pleiotropy)	1p31.3	1	67256884	IL23R
26974007	Ellinghaus D	Nat Genet	Analysis of five chronic inflammatory diseases identifies 27 new associations and highlights disease-specific patterns at shared loci.	Chronic inflammatory diseases (ankylosing spondylitis, Crohn's disease, psoriasis, primary sclerosing cholangitis, ulcerative colitis) (pleiotropy)	1p31.3	1	67237759	IL23R
26974007	Ellinghaus D	Nat Genet	Analysis of five chronic inflammatory diseases identifies 27 new associations and highlights disease-specific patterns at shared loci.	Chronic inflammatory diseases (ankylosing spondylitis, Crohn's disease, psoriasis, primary sclerosing cholangitis, ulcerative colitis) (pleiotropy)	1p13.2	1	113834946	PTPN22
26974007	Ellinghaus D	Nat Genet	Analysis of five chronic inflammatory diseases identifies 27 new associations and highlights disease-specific patterns at shared loci.	Chronic inflammatory diseases (ankylosing spondylitis, Crohn's disease, psoriasis, primary sclerosing cholangitis, ulcerative colitis) (pleiotropy)	1p13.2	1	113943285	HIPK1
26974007	Ellinghaus D	Nat Genet	Analysis of five chronic inflammatory diseases identifies 27 new associations and highlights disease-specific patterns at shared loci.	Chronic inflammatory diseases (ankylosing spondylitis, Crohn's disease, psoriasis, primary sclerosing cholangitis, ulcerative colitis) (pleiotropy)	1q21.3	1	151829204	RORC
26974007	Ellinghaus D	Nat Genet	Analysis of five chronic inflammatory diseases identifies 27 new associations and highlights disease-specific patterns at shared loci.	Chronic inflammatory diseases (ankylosing spondylitis, Crohn's disease, psoriasis, primary sclerosing cholangitis, ulcerative colitis) (pleiotropy)	2q12.1	2	102154822	IL1R1
26974007	Ellinghaus D	Nat Genet	Analysis of five chronic inflammatory diseases identifies 27 new associations and highlights disease-specific patterns at shared loci.	Chronic inflammatory diseases (ankylosing spondylitis, Crohn's disease, psoriasis, primary sclerosing cholangitis, ulcerative colitis) (pleiotropy)	2q22.3	2	144724260	TEX41
26974007	Ellinghaus D	Nat Genet	Analysis of five chronic inflammatory diseases identifies 27 new associations and highlights disease-specific patterns at shared loci.	Chronic inflammatory diseases (ankylosing spondylitis, Crohn's disease, psoriasis, primary sclerosing cholangitis, ulcerative colitis) (pleiotropy)				FAP
26974007	Ellinghaus D	Nat Genet	Analysis of five chronic inflammatory diseases identifies 27 new associations and highlights disease-specific patterns at shared loci.	Chronic inflammatory diseases (ankylosing spondylitis, Crohn's disease, psoriasis, primary sclerosing cholangitis, ulcerative colitis) (pleiotropy)	2q24.2	2	162268127	IFIH1
26974007	Ellinghaus D	Nat Genet	Analysis of five chronic inflammatory diseases identifies 27 new associations and highlights disease-specific patterns at shared loci.	Chronic inflammatory diseases (ankylosing spondylitis, Crohn's disease, psoriasis, primary sclerosing cholangitis, ulcerative colitis) (pleiotropy)	2q24.2	2	162272314	IFIH1
26974007	Ellinghaus D	Nat Genet	Analysis of five chronic inflammatory diseases identifies 27 new associations and highlights disease-specific patterns at shared loci.	Chronic inflammatory diseases (ankylosing spondylitis, Crohn's disease, psoriasis, primary sclerosing cholangitis, ulcerative colitis) (pleiotropy)	2q24.2	2	162280432	IFIH1
26974007	Ellinghaus D	Nat Genet	Analysis of five chronic inflammatory diseases identifies 27 new associations and highlights disease-specific patterns at shared loci.	Chronic inflammatory diseases (ankylosing spondylitis, Crohn's disease, psoriasis, primary sclerosing cholangitis, ulcerative colitis) (pleiotropy)	2q33.1	2	198696033	AC019330.1
26974007	Ellinghaus D	Nat Genet	Analysis of five chronic inflammatory diseases identifies 27 new associations and highlights disease-specific patterns at shared loci.	Chronic inflammatory diseases (ankylosing spondylitis, Crohn's disease, psoriasis, primary sclerosing cholangitis, ulcerative colitis) (pleiotropy)	2q33.1	2	198702963	AC019330.1
26974007	Ellinghaus D	Nat Genet	Analysis of five chronic inflammatory diseases identifies 27 new associations and highlights disease-specific patterns at shared loci.	Chronic inflammatory diseases (ankylosing spondylitis, Crohn's disease, psoriasis, primary sclerosing cholangitis, ulcerative colitis) (pleiotropy)	10q24.2	10	99518968	RP11-129J12.1
26974007	Ellinghaus D	Nat Genet	Analysis of five chronic inflammatory diseases identifies 27 new associations and highlights disease-specific patterns at shared loci.	Chronic inflammatory diseases (ankylosing spondylitis, Crohn's disease, psoriasis, primary sclerosing cholangitis, ulcerative colitis) (pleiotropy)	11p15.5	11	2208529	intergenic
26974007	Ellinghaus D	Nat Genet	Analysis of five chronic inflammatory diseases identifies 27 new associations and highlights disease-specific patterns at shared loci.	Chronic inflammatory diseases (ankylosing spondylitis, Crohn's disease, psoriasis, primary sclerosing cholangitis, ulcerative colitis) (pleiotropy)	11q12.1	11	58641214	GLYAT
26974007	Ellinghaus D	Nat Genet	Analysis of five chronic inflammatory diseases identifies 27 new associations and highlights disease-specific patterns at shared loci.	Chronic inflammatory diseases (ankylosing spondylitis, Crohn's disease, psoriasis, primary sclerosing cholangitis, ulcerative colitis) (pleiotropy)	11q12.1	11	58517478	OR5B21
26974007	Ellinghaus D	Nat Genet	Analysis of five chronic inflammatory diseases identifies 27 new associations and highlights disease-specific patterns at shared loci.	Chronic inflammatory diseases (ankylosing spondylitis, Crohn's disease, psoriasis, primary sclerosing cholangitis, ulcerative colitis) (pleiotropy)	11q12.2	11	61008737	CD6
26974007	Ellinghaus D	Nat Genet	Analysis of five chronic inflammatory diseases identifies 27 new associations and highlights disease-specific patterns at shared loci.	Chronic inflammatory diseases (ankylosing spondylitis, Crohn's disease, psoriasis, primary sclerosing cholangitis, ulcerative colitis) (pleiotropy)	11q12.2	11	61783884	MYRF
26974007	Ellinghaus D	Nat Genet	Analysis of five chronic inflammatory diseases identifies 27 new associations and highlights disease-specific patterns at shared loci.	Chronic inflammatory diseases (ankylosing spondylitis, Crohn's disease, psoriasis, primary sclerosing cholangitis, ulcerative colitis) (pleiotropy)	11q13.1	11	64382898	intergenic
26974007	Ellinghaus D	Nat Genet	Analysis of five chronic inflammatory diseases identifies 27 new associations and highlights disease-specific patterns at shared loci.	Chronic inflammatory diseases (ankylosing spondylitis, Crohn's disease, psoriasis, primary sclerosing cholangitis, ulcerative colitis) (pleiotropy)	11q13.1	11	65885771	FIBP
26974007	Ellinghaus D	Nat Genet	Analysis of five chronic inflammatory diseases identifies 27 new associations and highlights disease-specific patterns at shared loci.	Chronic inflammatory diseases (ankylosing spondylitis, Crohn's disease, psoriasis, primary sclerosing cholangitis, ulcerative colitis) (pleiotropy)	11q13.5	11	76588605	RP11-672A2.7
26974007	Ellinghaus D	Nat Genet	Analysis of five chronic inflammatory diseases identifies 27 new associations and highlights disease-specific patterns at shared loci.	Chronic inflammatory diseases (ankylosing spondylitis, Crohn's disease, psoriasis, primary sclerosing cholangitis, ulcerative colitis) (pleiotropy)	11q22.3	11	110085620	ZC3H12C
26974007	Ellinghaus D	Nat Genet	Analysis of five chronic inflammatory diseases identifies 27 new associations and highlights disease-specific patterns at shared loci.	Chronic inflammatory diseases (ankylosing spondylitis, Crohn's disease, psoriasis, primary sclerosing cholangitis, ulcerative colitis) (pleiotropy)				ZC3H12C
26974007	Ellinghaus D	Nat Genet	Analysis of five chronic inflammatory diseases identifies 27 new associations and highlights disease-specific patterns at shared loci.	Chronic inflammatory diseases (ankylosing spondylitis, Crohn's disease, psoriasis, primary sclerosing cholangitis, ulcerative colitis) (pleiotropy)	11q23.2	11	114559688	NXPE1
26974007	Ellinghaus D	Nat Genet	Analysis of five chronic inflammatory diseases identifies 27 new associations and highlights disease-specific patterns at shared loci.	Chronic inflammatory diseases (ankylosing spondylitis, Crohn's disease, psoriasis, primary sclerosing cholangitis, ulcerative colitis) (pleiotropy)	11q24.3	11	128324555	intergenic
26974007	Ellinghaus D	Nat Genet	Analysis of five chronic inflammatory diseases identifies 27 new associations and highlights disease-specific patterns at shared loci.	Chronic inflammatory diseases (ankylosing spondylitis, Crohn's disease, psoriasis, primary sclerosing cholangitis, ulcerative colitis) (pleiotropy)	11q24.3	11	128511079	ETS1
26974007	Ellinghaus D	Nat Genet	Analysis of five chronic inflammatory diseases identifies 27 new associations and highlights disease-specific patterns at shared loci.	Chronic inflammatory diseases (ankylosing spondylitis, Crohn's disease, psoriasis, primary sclerosing cholangitis, ulcerative colitis) (pleiotropy)	11q24.3	11	128476898	ETS1
26974007	Ellinghaus D	Nat Genet	Analysis of five chronic inflammatory diseases identifies 27 new associations and highlights disease-specific patterns at shared loci.	Chronic inflammatory diseases (ankylosing spondylitis, Crohn's disease, psoriasis, primary sclerosing cholangitis, ulcerative colitis) (pleiotropy)	12p13.31	12	6337611	TNFRSF1A
26974007	Ellinghaus D	Nat Genet	Analysis of five chronic inflammatory diseases identifies 27 new associations and highlights disease-specific patterns at shared loci.	Chronic inflammatory diseases (ankylosing spondylitis, Crohn's disease, psoriasis, primary sclerosing cholangitis, ulcerative colitis) (pleiotropy)	12p13.31	12	6393576	LTBR
26974007	Ellinghaus D	Nat Genet	Analysis of five chronic inflammatory diseases identifies 27 new associations and highlights disease-specific patterns at shared loci.	Chronic inflammatory diseases (ankylosing spondylitis, Crohn's disease, psoriasis, primary sclerosing cholangitis, ulcerative colitis) (pleiotropy)	12q12	12	40350592	LRRK2
26974007	Ellinghaus D	Nat Genet	Analysis of five chronic inflammatory diseases identifies 27 new associations and highlights disease-specific patterns at shared loci.	Chronic inflammatory diseases (ankylosing spondylitis, Crohn's disease, psoriasis, primary sclerosing cholangitis, ulcerative colitis) (pleiotropy)	12q13.11	12	47814585	HDAC7
26974007	Ellinghaus D	Nat Genet	Analysis of five chronic inflammatory diseases identifies 27 new associations and highlights disease-specific patterns at shared loci.	Chronic inflammatory diseases (ankylosing spondylitis, Crohn's disease, psoriasis, primary sclerosing cholangitis, ulcerative colitis) (pleiotropy)	12q15	12	68114342	IFNG-AS1
26974007	Ellinghaus D	Nat Genet	Analysis of five chronic inflammatory diseases identifies 27 new associations and highlights disease-specific patterns at shared loci.	Chronic inflammatory diseases (ankylosing spondylitis, Crohn's disease, psoriasis, primary sclerosing cholangitis, ulcerative colitis) (pleiotropy)	12q23.3	12	106804833	RIC8B
26974007	Ellinghaus D	Nat Genet	Analysis of five chronic inflammatory diseases identifies 27 new associations and highlights disease-specific patterns at shared loci.	Chronic inflammatory diseases (ankylosing spondylitis, Crohn's disease, psoriasis, primary sclerosing cholangitis, ulcerative colitis) (pleiotropy)	12q24.12	12	111446804	SH2B3
26974007	Ellinghaus D	Nat Genet	Analysis of five chronic inflammatory diseases identifies 27 new associations and highlights disease-specific patterns at shared loci.	Chronic inflammatory diseases (ankylosing spondylitis, Crohn's disease, psoriasis, primary sclerosing cholangitis, ulcerative colitis) (pleiotropy)	13q12.13	13	26957130	intergenic
26974007	Ellinghaus D	Nat Genet	Analysis of five chronic inflammatory diseases identifies 27 new associations and highlights disease-specific patterns at shared loci.	Chronic inflammatory diseases (ankylosing spondylitis, Crohn's disease, psoriasis, primary sclerosing cholangitis, ulcerative colitis) (pleiotropy)	13q14.11	13	40439840	intergenic
26974007	Ellinghaus D	Nat Genet	Analysis of five chronic inflammatory diseases identifies 27 new associations and highlights disease-specific patterns at shared loci.	Chronic inflammatory diseases (ankylosing spondylitis, Crohn's disease, psoriasis, primary sclerosing cholangitis, ulcerative colitis) (pleiotropy)	13q14.11	13	43910570	LINC00284
26974007	Ellinghaus D	Nat Genet	Analysis of five chronic inflammatory diseases identifies 27 new associations and highlights disease-specific patterns at shared loci.	Chronic inflammatory diseases (ankylosing spondylitis, Crohn's disease, psoriasis, primary sclerosing cholangitis, ulcerative colitis) (pleiotropy)	13q14.2	13	49021195	FNDC3A
26974007	Ellinghaus D	Nat Genet	Analysis of five chronic inflammatory diseases identifies 27 new associations and highlights disease-specific patterns at shared loci.	Chronic inflammatory diseases (ankylosing spondylitis, Crohn's disease, psoriasis, primary sclerosing cholangitis, ulcerative colitis) (pleiotropy)	13q32.3	13	99388400	UBAC2
26974007	Ellinghaus D	Nat Genet	Analysis of five chronic inflammatory diseases identifies 27 new associations and highlights disease-specific patterns at shared loci.	Chronic inflammatory diseases (ankylosing spondylitis, Crohn's disease, psoriasis, primary sclerosing cholangitis, ulcerative colitis) (pleiotropy)	14q13.2	14	35370030	NFKBIA
26974007	Ellinghaus D	Nat Genet	Analysis of five chronic inflammatory diseases identifies 27 new associations and highlights disease-specific patterns at shared loci.	Chronic inflammatory diseases (ankylosing spondylitis, Crohn's disease, psoriasis, primary sclerosing cholangitis, ulcerative colitis) (pleiotropy)	14q13.2	14	35094005	PPP2R3C
26974007	Ellinghaus D	Nat Genet	Analysis of five chronic inflammatory diseases identifies 27 new associations and highlights disease-specific patterns at shared loci.	Chronic inflammatory diseases (ankylosing spondylitis, Crohn's disease, psoriasis, primary sclerosing cholangitis, ulcerative colitis) (pleiotropy)	14q13.2	14	35359535	NFKBIA
26974007	Ellinghaus D	Nat Genet	Analysis of five chronic inflammatory diseases identifies 27 new associations and highlights disease-specific patterns at shared loci.	Chronic inflammatory diseases (ankylosing spondylitis, Crohn's disease, psoriasis, primary sclerosing cholangitis, ulcerative colitis) (pleiotropy)	14q24.3	14	75275048	FOS
26974007	Ellinghaus D	Nat Genet	Analysis of five chronic inflammatory diseases identifies 27 new associations and highlights disease-specific patterns at shared loci.	Chronic inflammatory diseases (ankylosing spondylitis, Crohn's disease, psoriasis, primary sclerosing cholangitis, ulcerative colitis) (pleiotropy)	14q31.3	14	88022477	RP11-300J18.1
26974007	Ellinghaus D	Nat Genet	Analysis of five chronic inflammatory diseases identifies 27 new associations and highlights disease-specific patterns at shared loci.	Chronic inflammatory diseases (ankylosing spondylitis, Crohn's disease, psoriasis, primary sclerosing cholangitis, ulcerative colitis) (pleiotropy)	15q14	15	38606989	intergenic
26974007	Ellinghaus D	Nat Genet	Analysis of five chronic inflammatory diseases identifies 27 new associations and highlights disease-specific patterns at shared loci.	Chronic inflammatory diseases (ankylosing spondylitis, Crohn's disease, psoriasis, primary sclerosing cholangitis, ulcerative colitis) (pleiotropy)	15q22.33	15	67150258	SMAD3
26974007	Ellinghaus D	Nat Genet	Analysis of five chronic inflammatory diseases identifies 27 new associations and highlights disease-specific patterns at shared loci.	Chronic inflammatory diseases (ankylosing spondylitis, Crohn's disease, psoriasis, primary sclerosing cholangitis, ulcerative colitis) (pleiotropy)	15q22.33	15	67165360	SMAD3
26974007	Ellinghaus D	Nat Genet	Analysis of five chronic inflammatory diseases identifies 27 new associations and highlights disease-specific patterns at shared loci.	Chronic inflammatory diseases (ankylosing spondylitis, Crohn's disease, psoriasis, primary sclerosing cholangitis, ulcerative colitis) (pleiotropy)	16p13.13	16	11271643	TNP2
26974007	Ellinghaus D	Nat Genet	Analysis of five chronic inflammatory diseases identifies 27 new associations and highlights disease-specific patterns at shared loci.	Chronic inflammatory diseases (ankylosing spondylitis, Crohn's disease, psoriasis, primary sclerosing cholangitis, ulcerative colitis) (pleiotropy)	16p13.13	16	11225500	RP11-396B14.2
26974007	Ellinghaus D	Nat Genet	Analysis of five chronic inflammatory diseases identifies 27 new associations and highlights disease-specific patterns at shared loci.	Chronic inflammatory diseases (ankylosing spondylitis, Crohn's disease, psoriasis, primary sclerosing cholangitis, ulcerative colitis) (pleiotropy)	16p13.13	16	11067551	CLEC16A
26974007	Ellinghaus D	Nat Genet	Analysis of five chronic inflammatory diseases identifies 27 new associations and highlights disease-specific patterns at shared loci.	Chronic inflammatory diseases (ankylosing spondylitis, Crohn's disease, psoriasis, primary sclerosing cholangitis, ulcerative colitis) (pleiotropy)	16p13.13	16	11655918	intergenic
26974007	Ellinghaus D	Nat Genet	Analysis of five chronic inflammatory diseases identifies 27 new associations and highlights disease-specific patterns at shared loci.	Chronic inflammatory diseases (ankylosing spondylitis, Crohn's disease, psoriasis, primary sclerosing cholangitis, ulcerative colitis) (pleiotropy)	16p12.2	16	23853269	PRKCB
26974007	Ellinghaus D	Nat Genet	Analysis of five chronic inflammatory diseases identifies 27 new associations and highlights disease-specific patterns at shared loci.	Chronic inflammatory diseases (ankylosing spondylitis, Crohn's disease, psoriasis, primary sclerosing cholangitis, ulcerative colitis) (pleiotropy)	16p11.2	16	28506388	IL27
26974007	Ellinghaus D	Nat Genet	Analysis of five chronic inflammatory diseases identifies 27 new associations and highlights disease-specific patterns at shared loci.	Chronic inflammatory diseases (ankylosing spondylitis, Crohn's disease, psoriasis, primary sclerosing cholangitis, ulcerative colitis) (pleiotropy)				intergenic
26974007	Ellinghaus D	Nat Genet	Analysis of five chronic inflammatory diseases identifies 27 new associations and highlights disease-specific patterns at shared loci.	Chronic inflammatory diseases (ankylosing spondylitis, Crohn's disease, psoriasis, primary sclerosing cholangitis, ulcerative colitis) (pleiotropy)	16p11.2	16	30474072	ITGAL
26974007	Ellinghaus D	Nat Genet	Analysis of five chronic inflammatory diseases identifies 27 new associations and highlights disease-specific patterns at shared loci.	Chronic inflammatory diseases (ankylosing spondylitis, Crohn's disease, psoriasis, primary sclerosing cholangitis, ulcerative colitis) (pleiotropy)	16p11.2	16	30959620	SETD1A
26974007	Ellinghaus D	Nat Genet	Analysis of five chronic inflammatory diseases identifies 27 new associations and highlights disease-specific patterns at shared loci.	Chronic inflammatory diseases (ankylosing spondylitis, Crohn's disease, psoriasis, primary sclerosing cholangitis, ulcerative colitis) (pleiotropy)	16q12.1	16	50722629	NOD2
26974007	Ellinghaus D	Nat Genet	Analysis of five chronic inflammatory diseases identifies 27 new associations and highlights disease-specific patterns at shared loci.	Chronic inflammatory diseases (ankylosing spondylitis, Crohn's disease, psoriasis, primary sclerosing cholangitis, ulcerative colitis) (pleiotropy)	16q12.1	16	50660100	RP11-401P9.5
26974007	Ellinghaus D	Nat Genet	Analysis of five chronic inflammatory diseases identifies 27 new associations and highlights disease-specific patterns at shared loci.	Chronic inflammatory diseases (ankylosing spondylitis, Crohn's disease, psoriasis, primary sclerosing cholangitis, ulcerative colitis) (pleiotropy)	16q12.1	16	50728860	NOD2
26974007	Ellinghaus D	Nat Genet	Analysis of five chronic inflammatory diseases identifies 27 new associations and highlights disease-specific patterns at shared loci.	Chronic inflammatory diseases (ankylosing spondylitis, Crohn's disease, psoriasis, primary sclerosing cholangitis, ulcerative colitis) (pleiotropy)	16q12.1	16	50729868	NOD2
26974007	Ellinghaus D	Nat Genet	Analysis of five chronic inflammatory diseases identifies 27 new associations and highlights disease-specific patterns at shared loci.	Chronic inflammatory diseases (ankylosing spondylitis, Crohn's disease, psoriasis, primary sclerosing cholangitis, ulcerative colitis) (pleiotropy)	16q24.1	16	85981710	RP11-542M13.2
26974007	Ellinghaus D	Nat Genet	Analysis of five chronic inflammatory diseases identifies 27 new associations and highlights disease-specific patterns at shared loci.	Chronic inflammatory diseases (ankylosing spondylitis, Crohn's disease, psoriasis, primary sclerosing cholangitis, ulcerative colitis) (pleiotropy)	16q24.1	16	85970504	intergenic
26974007	Ellinghaus D	Nat Genet	Analysis of five chronic inflammatory diseases identifies 27 new associations and highlights disease-specific patterns at shared loci.	Chronic inflammatory diseases (ankylosing spondylitis, Crohn's disease, psoriasis, primary sclerosing cholangitis, ulcerative colitis) (pleiotropy)	5p13.1	5	40396323	intergenic
26974007	Ellinghaus D	Nat Genet	Analysis of five chronic inflammatory diseases identifies 27 new associations and highlights disease-specific patterns at shared loci.	Chronic inflammatory diseases (ankylosing spondylitis, Crohn's disease, psoriasis, primary sclerosing cholangitis, ulcerative colitis) (pleiotropy)	5p13.1	5	40496321	intergenic
26974007	Ellinghaus D	Nat Genet	Analysis of five chronic inflammatory diseases identifies 27 new associations and highlights disease-specific patterns at shared loci.	Chronic inflammatory diseases (ankylosing spondylitis, Crohn's disease, psoriasis, primary sclerosing cholangitis, ulcerative colitis) (pleiotropy)	5p13.1	5	40201698	intergenic
26974007	Ellinghaus D	Nat Genet	Analysis of five chronic inflammatory diseases identifies 27 new associations and highlights disease-specific patterns at shared loci.	Chronic inflammatory diseases (ankylosing spondylitis, Crohn's disease, psoriasis, primary sclerosing cholangitis, ulcerative colitis) (pleiotropy)	5q11.2	5	56144903	ANKRD55
26974007	Ellinghaus D	Nat Genet	Analysis of five chronic inflammatory diseases identifies 27 new associations and highlights disease-specific patterns at shared loci.	Chronic inflammatory diseases (ankylosing spondylitis, Crohn's disease, psoriasis, primary sclerosing cholangitis, ulcerative colitis) (pleiotropy)	5q13.2	5	72398072	intergenic
26974007	Ellinghaus D	Nat Genet	Analysis of five chronic inflammatory diseases identifies 27 new associations and highlights disease-specific patterns at shared loci.	Chronic inflammatory diseases (ankylosing spondylitis, Crohn's disease, psoriasis, primary sclerosing cholangitis, ulcerative colitis) (pleiotropy)	5q13.2	5	73244023	RP11-60A8.1
26974007	Ellinghaus D	Nat Genet	Analysis of five chronic inflammatory diseases identifies 27 new associations and highlights disease-specific patterns at shared loci.	Chronic inflammatory diseases (ankylosing spondylitis, Crohn's disease, psoriasis, primary sclerosing cholangitis, ulcerative colitis) (pleiotropy)	5q15	5	96786011	ERAP1
26974007	Ellinghaus D	Nat Genet	Analysis of five chronic inflammatory diseases identifies 27 new associations and highlights disease-specific patterns at shared loci.	Chronic inflammatory diseases (ankylosing spondylitis, Crohn's disease, psoriasis, primary sclerosing cholangitis, ulcerative colitis) (pleiotropy)	5q15	5	96916885	ERAP2
26974007	Ellinghaus D	Nat Genet	Analysis of five chronic inflammatory diseases identifies 27 new associations and highlights disease-specific patterns at shared loci.	Chronic inflammatory diseases (ankylosing spondylitis, Crohn's disease, psoriasis, primary sclerosing cholangitis, ulcerative colitis) (pleiotropy)	5q15	5	96839226	CTD-2260A17.2
26974007	Ellinghaus D	Nat Genet	Analysis of five chronic inflammatory diseases identifies 27 new associations and highlights disease-specific patterns at shared loci.	Chronic inflammatory diseases (ankylosing spondylitis, Crohn's disease, psoriasis, primary sclerosing cholangitis, ulcerative colitis) (pleiotropy)	5q31.1	5	132442760	C5orf56
26974007	Ellinghaus D	Nat Genet	Analysis of five chronic inflammatory diseases identifies 27 new associations and highlights disease-specific patterns at shared loci.	Chronic inflammatory diseases (ankylosing spondylitis, Crohn's disease, psoriasis, primary sclerosing cholangitis, ulcerative colitis) (pleiotropy)	5q31.1	5	132467845	C5orf56
26974007	Ellinghaus D	Nat Genet	Analysis of five chronic inflammatory diseases identifies 27 new associations and highlights disease-specific patterns at shared loci.	Chronic inflammatory diseases (ankylosing spondylitis, Crohn's disease, psoriasis, primary sclerosing cholangitis, ulcerative colitis) (pleiotropy)	5q31.1	5	132421409	C5orf56
26974007	Ellinghaus D	Nat Genet	Analysis of five chronic inflammatory diseases identifies 27 new associations and highlights disease-specific patterns at shared loci.	Chronic inflammatory diseases (ankylosing spondylitis, Crohn's disease, psoriasis, primary sclerosing cholangitis, ulcerative colitis) (pleiotropy)	5q31.3	5	142133639	NDFIP1
26974007	Ellinghaus D	Nat Genet	Analysis of five chronic inflammatory diseases identifies 27 new associations and highlights disease-specific patterns at shared loci.	Chronic inflammatory diseases (ankylosing spondylitis, Crohn's disease, psoriasis, primary sclerosing cholangitis, ulcerative colitis) (pleiotropy)	5q33.1	5	150849504	IRGM
26974007	Ellinghaus D	Nat Genet	Analysis of five chronic inflammatory diseases identifies 27 new associations and highlights disease-specific patterns at shared loci.	Chronic inflammatory diseases (ankylosing spondylitis, Crohn's disease, psoriasis, primary sclerosing cholangitis, ulcerative colitis) (pleiotropy)	5q33.1	5	151090412	TNIP1
26974007	Ellinghaus D	Nat Genet	Analysis of five chronic inflammatory diseases identifies 27 new associations and highlights disease-specific patterns at shared loci.	Chronic inflammatory diseases (ankylosing spondylitis, Crohn's disease, psoriasis, primary sclerosing cholangitis, ulcerative colitis) (pleiotropy)	5q33.3	5	159400761	intergenic
26974007	Ellinghaus D	Nat Genet	Analysis of five chronic inflammatory diseases identifies 27 new associations and highlights disease-specific patterns at shared loci.	Chronic inflammatory diseases (ankylosing spondylitis, Crohn's disease, psoriasis, primary sclerosing cholangitis, ulcerative colitis) (pleiotropy)				intergenic
26974007	Ellinghaus D	Nat Genet	Analysis of five chronic inflammatory diseases identifies 27 new associations and highlights disease-specific patterns at shared loci.	Chronic inflammatory diseases (ankylosing spondylitis, Crohn's disease, psoriasis, primary sclerosing cholangitis, ulcerative colitis) (pleiotropy)	5q33.3	5	159337470	IL12B
26974007	Ellinghaus D	Nat Genet	Analysis of five chronic inflammatory diseases identifies 27 new associations and highlights disease-specific patterns at shared loci.	Chronic inflammatory diseases (ankylosing spondylitis, Crohn's disease, psoriasis, primary sclerosing cholangitis, ulcerative colitis) (pleiotropy)	5q33.3	5	159356215	AC008697.1
26974007	Ellinghaus D	Nat Genet	Analysis of five chronic inflammatory diseases identifies 27 new associations and highlights disease-specific patterns at shared loci.	Chronic inflammatory diseases (ankylosing spondylitis, Crohn's disease, psoriasis, primary sclerosing cholangitis, ulcerative colitis) (pleiotropy)	5q35.2	5	173960506	CPEB4
26974007	Ellinghaus D	Nat Genet	Analysis of five chronic inflammatory diseases identifies 27 new associations and highlights disease-specific patterns at shared loci.	Chronic inflammatory diseases (ankylosing spondylitis, Crohn's disease, psoriasis, primary sclerosing cholangitis, ulcerative colitis) (pleiotropy)	6p23	6	14715651	intergenic
26974007	Ellinghaus D	Nat Genet	Analysis of five chronic inflammatory diseases identifies 27 new associations and highlights disease-specific patterns at shared loci.	Chronic inflammatory diseases (ankylosing spondylitis, Crohn's disease, psoriasis, primary sclerosing cholangitis, ulcerative colitis) (pleiotropy)	6p22.3	6	20643496	CDKAL1
26974007	Ellinghaus D	Nat Genet	Analysis of five chronic inflammatory diseases identifies 27 new associations and highlights disease-specific patterns at shared loci.	Chronic inflammatory diseases (ankylosing spondylitis, Crohn's disease, psoriasis, primary sclerosing cholangitis, ulcerative colitis) (pleiotropy)	6p22.3	6	20624151	CDKAL1
26974007	Ellinghaus D	Nat Genet	Analysis of five chronic inflammatory diseases identifies 27 new associations and highlights disease-specific patterns at shared loci.	Chronic inflammatory diseases (ankylosing spondylitis, Crohn's disease, psoriasis, primary sclerosing cholangitis, ulcerative colitis) (pleiotropy)	6p22.3	6	21430497	intergenic
26974007	Ellinghaus D	Nat Genet	Analysis of five chronic inflammatory diseases identifies 27 new associations and highlights disease-specific patterns at shared loci.	Chronic inflammatory diseases (ankylosing spondylitis, Crohn's disease, psoriasis, primary sclerosing cholangitis, ulcerative colitis) (pleiotropy)	6q15	6	90267049	BACH2
26974007	Ellinghaus D	Nat Genet	Analysis of five chronic inflammatory diseases identifies 27 new associations and highlights disease-specific patterns at shared loci.	Chronic inflammatory diseases (ankylosing spondylitis, Crohn's disease, psoriasis, primary sclerosing cholangitis, ulcerative colitis) (pleiotropy)	2q33.2	2	203843041	intergenic
26974007	Ellinghaus D	Nat Genet	Analysis of five chronic inflammatory diseases identifies 27 new associations and highlights disease-specific patterns at shared loci.	Chronic inflammatory diseases (ankylosing spondylitis, Crohn's disease, psoriasis, primary sclerosing cholangitis, ulcerative colitis) (pleiotropy)	2q35	2	218145423	CXCR2
26974007	Ellinghaus D	Nat Genet	Analysis of five chronic inflammatory diseases identifies 27 new associations and highlights disease-specific patterns at shared loci.	Chronic inflammatory diseases (ankylosing spondylitis, Crohn's disease, psoriasis, primary sclerosing cholangitis, ulcerative colitis) (pleiotropy)	2q36.3	2	227795396	AC073065.3
26974007	Ellinghaus D	Nat Genet	Analysis of five chronic inflammatory diseases identifies 27 new associations and highlights disease-specific patterns at shared loci.	Chronic inflammatory diseases (ankylosing spondylitis, Crohn's disease, psoriasis, primary sclerosing cholangitis, ulcerative colitis) (pleiotropy)	2q37.1	2	230283413	SP140
26974007	Ellinghaus D	Nat Genet	Analysis of five chronic inflammatory diseases identifies 27 new associations and highlights disease-specific patterns at shared loci.	Chronic inflammatory diseases (ankylosing spondylitis, Crohn's disease, psoriasis, primary sclerosing cholangitis, ulcerative colitis) (pleiotropy)	2q37.1	2	233260144	ATG16L1
26974007	Ellinghaus D	Nat Genet	Analysis of five chronic inflammatory diseases identifies 27 new associations and highlights disease-specific patterns at shared loci.	Chronic inflammatory diseases (ankylosing spondylitis, Crohn's disease, psoriasis, primary sclerosing cholangitis, ulcerative colitis) (pleiotropy)	2q37.3	2	240630275	GPR35
26974007	Ellinghaus D	Nat Genet	Analysis of five chronic inflammatory diseases identifies 27 new associations and highlights disease-specific patterns at shared loci.	Chronic inflammatory diseases (ankylosing spondylitis, Crohn's disease, psoriasis, primary sclerosing cholangitis, ulcerative colitis) (pleiotropy)	2q37.3	2	240639691	GPR35
26974007	Ellinghaus D	Nat Genet	Analysis of five chronic inflammatory diseases identifies 27 new associations and highlights disease-specific patterns at shared loci.	Chronic inflammatory diseases (ankylosing spondylitis, Crohn's disease, psoriasis, primary sclerosing cholangitis, ulcerative colitis) (pleiotropy)	2q37.3	2	241797926	GAL3ST2
26974007	Ellinghaus D	Nat Genet	Analysis of five chronic inflammatory diseases identifies 27 new associations and highlights disease-specific patterns at shared loci.	Chronic inflammatory diseases (ankylosing spondylitis, Crohn's disease, psoriasis, primary sclerosing cholangitis, ulcerative colitis) (pleiotropy)	3p24.3	3	18763719	AC144521.1
26974007	Ellinghaus D	Nat Genet	Analysis of five chronic inflammatory diseases identifies 27 new associations and highlights disease-specific patterns at shared loci.	Chronic inflammatory diseases (ankylosing spondylitis, Crohn's disease, psoriasis, primary sclerosing cholangitis, ulcerative colitis) (pleiotropy)	3p24.1	3	28244770	CMC1
26974007	Ellinghaus D	Nat Genet	Analysis of five chronic inflammatory diseases identifies 27 new associations and highlights disease-specific patterns at shared loci.	Chronic inflammatory diseases (ankylosing spondylitis, Crohn's disease, psoriasis, primary sclerosing cholangitis, ulcerative colitis) (pleiotropy)	3p21.31	3	46387167	RP11-24F11.2
26974007	Ellinghaus D	Nat Genet	Analysis of five chronic inflammatory diseases identifies 27 new associations and highlights disease-specific patterns at shared loci.	Chronic inflammatory diseases (ankylosing spondylitis, Crohn's disease, psoriasis, primary sclerosing cholangitis, ulcerative colitis) (pleiotropy)	3p21.31	3	49684099	MST1
26974007	Ellinghaus D	Nat Genet	Analysis of five chronic inflammatory diseases identifies 27 new associations and highlights disease-specific patterns at shared loci.	Chronic inflammatory diseases (ankylosing spondylitis, Crohn's disease, psoriasis, primary sclerosing cholangitis, ulcerative colitis) (pleiotropy)	3p21.31	3	49618715	BSN
26974007	Ellinghaus D	Nat Genet	Analysis of five chronic inflammatory diseases identifies 27 new associations and highlights disease-specific patterns at shared loci.	Chronic inflammatory diseases (ankylosing spondylitis, Crohn's disease, psoriasis, primary sclerosing cholangitis, ulcerative colitis) (pleiotropy)	3q22.3	3	137722530	NPM1P17
26974007	Ellinghaus D	Nat Genet	Analysis of five chronic inflammatory diseases identifies 27 new associations and highlights disease-specific patterns at shared loci.	Chronic inflammatory diseases (ankylosing spondylitis, Crohn's disease, psoriasis, primary sclerosing cholangitis, ulcerative colitis) (pleiotropy)	4q21.21	4	79966815	ANTXR2
26974007	Ellinghaus D	Nat Genet	Analysis of five chronic inflammatory diseases identifies 27 new associations and highlights disease-specific patterns at shared loci.	Chronic inflammatory diseases (ankylosing spondylitis, Crohn's disease, psoriasis, primary sclerosing cholangitis, ulcerative colitis) (pleiotropy)	4q24	4	101818823	BANK1
26974007	Ellinghaus D	Nat Genet	Analysis of five chronic inflammatory diseases identifies 27 new associations and highlights disease-specific patterns at shared loci.	Chronic inflammatory diseases (ankylosing spondylitis, Crohn's disease, psoriasis, primary sclerosing cholangitis, ulcerative colitis) (pleiotropy)	4q24	4	102513096	NFKB1
26974007	Ellinghaus D	Nat Genet	Analysis of five chronic inflammatory diseases identifies 27 new associations and highlights disease-specific patterns at shared loci.	Chronic inflammatory diseases (ankylosing spondylitis, Crohn's disease, psoriasis, primary sclerosing cholangitis, ulcerative colitis) (pleiotropy)	4q27	4	122531076	intergenic
26974007	Ellinghaus D	Nat Genet	Analysis of five chronic inflammatory diseases identifies 27 new associations and highlights disease-specific patterns at shared loci.	Chronic inflammatory diseases (ankylosing spondylitis, Crohn's disease, psoriasis, primary sclerosing cholangitis, ulcerative colitis) (pleiotropy)	4q27	4	122629959	IL21
26974007	Ellinghaus D	Nat Genet	Analysis of five chronic inflammatory diseases identifies 27 new associations and highlights disease-specific patterns at shared loci.	Chronic inflammatory diseases (ankylosing spondylitis, Crohn's disease, psoriasis, primary sclerosing cholangitis, ulcerative colitis) (pleiotropy)	5p15.2	5	10521556	RP11-1C1.5
26974007	Ellinghaus D	Nat Genet	Analysis of five chronic inflammatory diseases identifies 27 new associations and highlights disease-specific patterns at shared loci.	Chronic inflammatory diseases (ankylosing spondylitis, Crohn's disease, psoriasis, primary sclerosing cholangitis, ulcerative colitis) (pleiotropy)	5p15.2	5	10689450	DAP
26974007	Ellinghaus D	Nat Genet	Analysis of five chronic inflammatory diseases identifies 27 new associations and highlights disease-specific patterns at shared loci.	Chronic inflammatory diseases (ankylosing spondylitis, Crohn's disease, psoriasis, primary sclerosing cholangitis, ulcerative colitis) (pleiotropy)	5p13.1	5	38867630	OSMR
26974007	Ellinghaus D	Nat Genet	Analysis of five chronic inflammatory diseases identifies 27 new associations and highlights disease-specific patterns at shared loci.	Chronic inflammatory diseases (ankylosing spondylitis, Crohn's disease, psoriasis, primary sclerosing cholangitis, ulcerative colitis) (pleiotropy)	5p13.1	5	40414887	intergenic
26974007	Ellinghaus D	Nat Genet	Analysis of five chronic inflammatory diseases identifies 27 new associations and highlights disease-specific patterns at shared loci.	Chronic inflammatory diseases (ankylosing spondylitis, Crohn's disease, psoriasis, primary sclerosing cholangitis, ulcerative colitis) (pleiotropy)	2q33.1	2	198880294	AC018717.1
26974007	Ellinghaus D	Nat Genet	Analysis of five chronic inflammatory diseases identifies 27 new associations and highlights disease-specific patterns at shared loci.	Chronic inflammatory diseases (ankylosing spondylitis, Crohn's disease, psoriasis, primary sclerosing cholangitis, ulcerative colitis) (pleiotropy)	2q33.2	2	203747335	CD28
26974007	Ellinghaus D	Nat Genet	Analysis of five chronic inflammatory diseases identifies 27 new associations and highlights disease-specific patterns at shared loci.	Chronic inflammatory diseases (ankylosing spondylitis, Crohn's disease, psoriasis, primary sclerosing cholangitis, ulcerative colitis) (pleiotropy)	20q11.21	20	32261714	intergenic
26974007	Ellinghaus D	Nat Genet	Analysis of five chronic inflammatory diseases identifies 27 new associations and highlights disease-specific patterns at shared loci.	Chronic inflammatory diseases (ankylosing spondylitis, Crohn's disease, psoriasis, primary sclerosing cholangitis, ulcerative colitis) (pleiotropy)	20q11.21	20	32760944	DNMT3B
26974007	Ellinghaus D	Nat Genet	Analysis of five chronic inflammatory diseases identifies 27 new associations and highlights disease-specific patterns at shared loci.	Chronic inflammatory diseases (ankylosing spondylitis, Crohn's disease, psoriasis, primary sclerosing cholangitis, ulcerative colitis) (pleiotropy)	20q13.12	20	44440356	HNF4A
26974007	Ellinghaus D	Nat Genet	Analysis of five chronic inflammatory diseases identifies 27 new associations and highlights disease-specific patterns at shared loci.	Chronic inflammatory diseases (ankylosing spondylitis, Crohn's disease, psoriasis, primary sclerosing cholangitis, ulcerative colitis) (pleiotropy)	20q13.12	20	44561731	PKIG
26974007	Ellinghaus D	Nat Genet	Analysis of five chronic inflammatory diseases identifies 27 new associations and highlights disease-specific patterns at shared loci.	Chronic inflammatory diseases (ankylosing spondylitis, Crohn's disease, psoriasis, primary sclerosing cholangitis, ulcerative colitis) (pleiotropy)	20q13.12	20	46118343	CD40
26974007	Ellinghaus D	Nat Genet	Analysis of five chronic inflammatory diseases identifies 27 new associations and highlights disease-specific patterns at shared loci.	Chronic inflammatory diseases (ankylosing spondylitis, Crohn's disease, psoriasis, primary sclerosing cholangitis, ulcerative colitis) (pleiotropy)	20q13.13	20	49823486	SLC9A8
26974007	Ellinghaus D	Nat Genet	Analysis of five chronic inflammatory diseases identifies 27 new associations and highlights disease-specific patterns at shared loci.	Chronic inflammatory diseases (ankylosing spondylitis, Crohn's disease, psoriasis, primary sclerosing cholangitis, ulcerative colitis) (pleiotropy)	20q13.32	20	59249254	ZNF831
26974007	Ellinghaus D	Nat Genet	Analysis of five chronic inflammatory diseases identifies 27 new associations and highlights disease-specific patterns at shared loci.	Chronic inflammatory diseases (ankylosing spondylitis, Crohn's disease, psoriasis, primary sclerosing cholangitis, ulcerative colitis) (pleiotropy)	20q13.33	20	63697746	TNFRSF6B
26974007	Ellinghaus D	Nat Genet	Analysis of five chronic inflammatory diseases identifies 27 new associations and highlights disease-specific patterns at shared loci.	Chronic inflammatory diseases (ankylosing spondylitis, Crohn's disease, psoriasis, primary sclerosing cholangitis, ulcerative colitis) (pleiotropy)	21q21.1	21	15448569	intergenic
26974007	Ellinghaus D	Nat Genet	Analysis of five chronic inflammatory diseases identifies 27 new associations and highlights disease-specific patterns at shared loci.	Chronic inflammatory diseases (ankylosing spondylitis, Crohn's disease, psoriasis, primary sclerosing cholangitis, ulcerative colitis) (pleiotropy)	21q22.11	21	33404389	IFNGR2
26974007	Ellinghaus D	Nat Genet	Analysis of five chronic inflammatory diseases identifies 27 new associations and highlights disease-specific patterns at shared loci.	Chronic inflammatory diseases (ankylosing spondylitis, Crohn's disease, psoriasis, primary sclerosing cholangitis, ulcerative colitis) (pleiotropy)	21q22.2	21	39091357	intergenic
26974007	Ellinghaus D	Nat Genet	Analysis of five chronic inflammatory diseases identifies 27 new associations and highlights disease-specific patterns at shared loci.	Chronic inflammatory diseases (ankylosing spondylitis, Crohn's disease, psoriasis, primary sclerosing cholangitis, ulcerative colitis) (pleiotropy)	21q22.3	21	42434957	UBASH3A
26974007	Ellinghaus D	Nat Genet	Analysis of five chronic inflammatory diseases identifies 27 new associations and highlights disease-specific patterns at shared loci.	Chronic inflammatory diseases (ankylosing spondylitis, Crohn's disease, psoriasis, primary sclerosing cholangitis, ulcerative colitis) (pleiotropy)	21q22.3	21	44196441	AP001057.1
26974007	Ellinghaus D	Nat Genet	Analysis of five chronic inflammatory diseases identifies 27 new associations and highlights disease-specific patterns at shared loci.	Chronic inflammatory diseases (ankylosing spondylitis, Crohn's disease, psoriasis, primary sclerosing cholangitis, ulcerative colitis) (pleiotropy)	22q11.21	22	21574308	UBE2L3
26974007	Ellinghaus D	Nat Genet	Analysis of five chronic inflammatory diseases identifies 27 new associations and highlights disease-specific patterns at shared loci.	Chronic inflammatory diseases (ankylosing spondylitis, Crohn's disease, psoriasis, primary sclerosing cholangitis, ulcerative colitis) (pleiotropy)	22q12.2	22	29767846	UQCR10
26974007	Ellinghaus D	Nat Genet	Analysis of five chronic inflammatory diseases identifies 27 new associations and highlights disease-specific patterns at shared loci.	Chronic inflammatory diseases (ankylosing spondylitis, Crohn's disease, psoriasis, primary sclerosing cholangitis, ulcerative colitis) (pleiotropy)	22q13.1	22	39264824	AL031590.1
26974007	Ellinghaus D	Nat Genet	Analysis of five chronic inflammatory diseases identifies 27 new associations and highlights disease-specific patterns at shared loci.	Chronic inflammatory diseases (ankylosing spondylitis, Crohn's disease, psoriasis, primary sclerosing cholangitis, ulcerative colitis) (pleiotropy)	22q13.1	22	39266545	AL031590.1
26974007	Ellinghaus D	Nat Genet	Analysis of five chronic inflammatory diseases identifies 27 new associations and highlights disease-specific patterns at shared loci.	Chronic inflammatory diseases (ankylosing spondylitis, Crohn's disease, psoriasis, primary sclerosing cholangitis, ulcerative colitis) (pleiotropy)	22q13.31	22	45331684	FAM118A
26974007	Ellinghaus D	Nat Genet	Analysis of five chronic inflammatory diseases identifies 27 new associations and highlights disease-specific patterns at shared loci.	Chronic inflammatory diseases (ankylosing spondylitis, Crohn's disease, psoriasis, primary sclerosing cholangitis, ulcerative colitis) (pleiotropy)	10q21.2	10	62594503	ZNF365
26974007	Ellinghaus D	Nat Genet	Analysis of five chronic inflammatory diseases identifies 27 new associations and highlights disease-specific patterns at shared loci.	Chronic inflammatory diseases (ankylosing spondylitis, Crohn's disease, psoriasis, primary sclerosing cholangitis, ulcerative colitis) (pleiotropy)	6q15	6	90263440	BACH2
26974007	Ellinghaus D	Nat Genet	Analysis of five chronic inflammatory diseases identifies 27 new associations and highlights disease-specific patterns at shared loci.	Chronic inflammatory diseases (ankylosing spondylitis, Crohn's disease, psoriasis, primary sclerosing cholangitis, ulcerative colitis) (pleiotropy)	6q21	6	106026874	intergenic
26974007	Ellinghaus D	Nat Genet	Analysis of five chronic inflammatory diseases identifies 27 new associations and highlights disease-specific patterns at shared loci.	Chronic inflammatory diseases (ankylosing spondylitis, Crohn's disease, psoriasis, primary sclerosing cholangitis, ulcerative colitis) (pleiotropy)	6q21	6	106082455	PRDM1
26974007	Ellinghaus D	Nat Genet	Analysis of five chronic inflammatory diseases identifies 27 new associations and highlights disease-specific patterns at shared loci.	Chronic inflammatory diseases (ankylosing spondylitis, Crohn's disease, psoriasis, primary sclerosing cholangitis, ulcerative colitis) (pleiotropy)	6q22.33	6	127956006	intergenic
26974007	Ellinghaus D	Nat Genet	Analysis of five chronic inflammatory diseases identifies 27 new associations and highlights disease-specific patterns at shared loci.	Chronic inflammatory diseases (ankylosing spondylitis, Crohn's disease, psoriasis, primary sclerosing cholangitis, ulcerative colitis) (pleiotropy)				TNFAIP3
26974007	Ellinghaus D	Nat Genet	Analysis of five chronic inflammatory diseases identifies 27 new associations and highlights disease-specific patterns at shared loci.	Chronic inflammatory diseases (ankylosing spondylitis, Crohn's disease, psoriasis, primary sclerosing cholangitis, ulcerative colitis) (pleiotropy)	6q23.3	6	137652695	intergenic
26974007	Ellinghaus D	Nat Genet	Analysis of five chronic inflammatory diseases identifies 27 new associations and highlights disease-specific patterns at shared loci.	Chronic inflammatory diseases (ankylosing spondylitis, Crohn's disease, psoriasis, primary sclerosing cholangitis, ulcerative colitis) (pleiotropy)	6q23.3	6	137641937	intergenic
26974007	Ellinghaus D	Nat Genet	Analysis of five chronic inflammatory diseases identifies 27 new associations and highlights disease-specific patterns at shared loci.	Chronic inflammatory diseases (ankylosing spondylitis, Crohn's disease, psoriasis, primary sclerosing cholangitis, ulcerative colitis) (pleiotropy)	6q25.3	6	159085568	intergenic
26974007	Ellinghaus D	Nat Genet	Analysis of five chronic inflammatory diseases identifies 27 new associations and highlights disease-specific patterns at shared loci.	Chronic inflammatory diseases (ankylosing spondylitis, Crohn's disease, psoriasis, primary sclerosing cholangitis, ulcerative colitis) (pleiotropy)				FGFR1OP
26974007	Ellinghaus D	Nat Genet	Analysis of five chronic inflammatory diseases identifies 27 new associations and highlights disease-specific patterns at shared loci.	Chronic inflammatory diseases (ankylosing spondylitis, Crohn's disease, psoriasis, primary sclerosing cholangitis, ulcerative colitis) (pleiotropy)	6q27	6	167098098	RP11-517H2.6
26974007	Ellinghaus D	Nat Genet	Analysis of five chronic inflammatory diseases identifies 27 new associations and highlights disease-specific patterns at shared loci.	Chronic inflammatory diseases (ankylosing spondylitis, Crohn's disease, psoriasis, primary sclerosing cholangitis, ulcerative colitis) (pleiotropy)	6q27	6	167024500	FGFR1OP
26974007	Ellinghaus D	Nat Genet	Analysis of five chronic inflammatory diseases identifies 27 new associations and highlights disease-specific patterns at shared loci.	Chronic inflammatory diseases (ankylosing spondylitis, Crohn's disease, psoriasis, primary sclerosing cholangitis, ulcerative colitis) (pleiotropy)	7p22.2	7	2830351	GNA12
26974007	Ellinghaus D	Nat Genet	Analysis of five chronic inflammatory diseases identifies 27 new associations and highlights disease-specific patterns at shared loci.	Chronic inflammatory diseases (ankylosing spondylitis, Crohn's disease, psoriasis, primary sclerosing cholangitis, ulcerative colitis) (pleiotropy)	7p21.1	7	17157947	intergenic
26974007	Ellinghaus D	Nat Genet	Analysis of five chronic inflammatory diseases identifies 27 new associations and highlights disease-specific patterns at shared loci.	Chronic inflammatory diseases (ankylosing spondylitis, Crohn's disease, psoriasis, primary sclerosing cholangitis, ulcerative colitis) (pleiotropy)	7p15.2	7	26832962	SKAP2
26974007	Ellinghaus D	Nat Genet	Analysis of five chronic inflammatory diseases identifies 27 new associations and highlights disease-specific patterns at shared loci.	Chronic inflammatory diseases (ankylosing spondylitis, Crohn's disease, psoriasis, primary sclerosing cholangitis, ulcerative colitis) (pleiotropy)	7p15.1	7	28154778	JAZF1
26974007	Ellinghaus D	Nat Genet	Analysis of five chronic inflammatory diseases identifies 27 new associations and highlights disease-specific patterns at shared loci.	Chronic inflammatory diseases (ankylosing spondylitis, Crohn's disease, psoriasis, primary sclerosing cholangitis, ulcerative colitis) (pleiotropy)	7p12.2	7	50283578	AC020743.4
26974007	Ellinghaus D	Nat Genet	Analysis of five chronic inflammatory diseases identifies 27 new associations and highlights disease-specific patterns at shared loci.	Chronic inflammatory diseases (ankylosing spondylitis, Crohn's disease, psoriasis, primary sclerosing cholangitis, ulcerative colitis) (pleiotropy)	7p12.2	7	50136058	C7orf72
26974007	Ellinghaus D	Nat Genet	Analysis of five chronic inflammatory diseases identifies 27 new associations and highlights disease-specific patterns at shared loci.	Chronic inflammatory diseases (ankylosing spondylitis, Crohn's disease, psoriasis, primary sclerosing cholangitis, ulcerative colitis) (pleiotropy)	7q22.1	7	99161494	intergenic
26974007	Ellinghaus D	Nat Genet	Analysis of five chronic inflammatory diseases identifies 27 new associations and highlights disease-specific patterns at shared loci.	Chronic inflammatory diseases (ankylosing spondylitis, Crohn's disease, psoriasis, primary sclerosing cholangitis, ulcerative colitis) (pleiotropy)	7q31.1	7	107839681	intergenic
26974007	Ellinghaus D	Nat Genet	Analysis of five chronic inflammatory diseases identifies 27 new associations and highlights disease-specific patterns at shared loci.	Chronic inflammatory diseases (ankylosing spondylitis, Crohn's disease, psoriasis, primary sclerosing cholangitis, ulcerative colitis) (pleiotropy)	7q31.1	7	107809588	SLC26A3
26974007	Ellinghaus D	Nat Genet	Analysis of five chronic inflammatory diseases identifies 27 new associations and highlights disease-specific patterns at shared loci.	Chronic inflammatory diseases (ankylosing spondylitis, Crohn's disease, psoriasis, primary sclerosing cholangitis, ulcerative colitis) (pleiotropy)	7q32.1	7	128933913	IRF5
26974007	Ellinghaus D	Nat Genet	Analysis of five chronic inflammatory diseases identifies 27 new associations and highlights disease-specific patterns at shared loci.	Chronic inflammatory diseases (ankylosing spondylitis, Crohn's disease, psoriasis, primary sclerosing cholangitis, ulcerative colitis) (pleiotropy)	7q36.1	7	148523356	intergenic
26974007	Ellinghaus D	Nat Genet	Analysis of five chronic inflammatory diseases identifies 27 new associations and highlights disease-specific patterns at shared loci.	Chronic inflammatory diseases (ankylosing spondylitis, Crohn's disease, psoriasis, primary sclerosing cholangitis, ulcerative colitis) (pleiotropy)	8q21.3	8	89837077	intergenic
26974007	Ellinghaus D	Nat Genet	Analysis of five chronic inflammatory diseases identifies 27 new associations and highlights disease-specific patterns at shared loci.	Chronic inflammatory diseases (ankylosing spondylitis, Crohn's disease, psoriasis, primary sclerosing cholangitis, ulcerative colitis) (pleiotropy)	8q24.13	8	125527723	RP11-136O12.2
26974007	Ellinghaus D	Nat Genet	Analysis of five chronic inflammatory diseases identifies 27 new associations and highlights disease-specific patterns at shared loci.	Chronic inflammatory diseases (ankylosing spondylitis, Crohn's disease, psoriasis, primary sclerosing cholangitis, ulcerative colitis) (pleiotropy)	8q24.21	8	128215706	MIR1208, RN7SKP226
26974007	Ellinghaus D	Nat Genet	Analysis of five chronic inflammatory diseases identifies 27 new associations and highlights disease-specific patterns at shared loci.	Chronic inflammatory diseases (ankylosing spondylitis, Crohn's disease, psoriasis, primary sclerosing cholangitis, ulcerative colitis) (pleiotropy)	8q24.21	8	128554935	RP11-89M16.1
26974007	Ellinghaus D	Nat Genet	Analysis of five chronic inflammatory diseases identifies 27 new associations and highlights disease-specific patterns at shared loci.	Chronic inflammatory diseases (ankylosing spondylitis, Crohn's disease, psoriasis, primary sclerosing cholangitis, ulcerative colitis) (pleiotropy)	9p24.1	9	4981602	JAK2
26974007	Ellinghaus D	Nat Genet	Analysis of five chronic inflammatory diseases identifies 27 new associations and highlights disease-specific patterns at shared loci.	Chronic inflammatory diseases (ankylosing spondylitis, Crohn's disease, psoriasis, primary sclerosing cholangitis, ulcerative colitis) (pleiotropy)	9p13.3	9	34710263	CCL21, FAM205A
26974007	Ellinghaus D	Nat Genet	Analysis of five chronic inflammatory diseases identifies 27 new associations and highlights disease-specific patterns at shared loci.	Chronic inflammatory diseases (ankylosing spondylitis, Crohn's disease, psoriasis, primary sclerosing cholangitis, ulcerative colitis) (pleiotropy)	9q32	9	114806766	TNFSF15
26974007	Ellinghaus D	Nat Genet	Analysis of five chronic inflammatory diseases identifies 27 new associations and highlights disease-specific patterns at shared loci.	Chronic inflammatory diseases (ankylosing spondylitis, Crohn's disease, psoriasis, primary sclerosing cholangitis, ulcerative colitis) (pleiotropy)	9q33.1	9	114934056	TNFSF8
26974007	Ellinghaus D	Nat Genet	Analysis of five chronic inflammatory diseases identifies 27 new associations and highlights disease-specific patterns at shared loci.	Chronic inflammatory diseases (ankylosing spondylitis, Crohn's disease, psoriasis, primary sclerosing cholangitis, ulcerative colitis) (pleiotropy)	9q32	9	114829725	intergenic
26974007	Ellinghaus D	Nat Genet	Analysis of five chronic inflammatory diseases identifies 27 new associations and highlights disease-specific patterns at shared loci.	Chronic inflammatory diseases (ankylosing spondylitis, Crohn's disease, psoriasis, primary sclerosing cholangitis, ulcerative colitis) (pleiotropy)	9q33.1	9	117713024	TLR4
26974007	Ellinghaus D	Nat Genet	Analysis of five chronic inflammatory diseases identifies 27 new associations and highlights disease-specific patterns at shared loci.	Chronic inflammatory diseases (ankylosing spondylitis, Crohn's disease, psoriasis, primary sclerosing cholangitis, ulcerative colitis) (pleiotropy)	9q34.3	9	136369439	CARD9
26974007	Ellinghaus D	Nat Genet	Analysis of five chronic inflammatory diseases identifies 27 new associations and highlights disease-specific patterns at shared loci.	Chronic inflammatory diseases (ankylosing spondylitis, Crohn's disease, psoriasis, primary sclerosing cholangitis, ulcerative colitis) (pleiotropy)	9q34.3	9	136365140	CARD9
26974007	Ellinghaus D	Nat Genet	Analysis of five chronic inflammatory diseases identifies 27 new associations and highlights disease-specific patterns at shared loci.	Chronic inflammatory diseases (ankylosing spondylitis, Crohn's disease, psoriasis, primary sclerosing cholangitis, ulcerative colitis) (pleiotropy)	9q34.3	9	136494980	NOTCH1
26974007	Ellinghaus D	Nat Genet	Analysis of five chronic inflammatory diseases identifies 27 new associations and highlights disease-specific patterns at shared loci.	Chronic inflammatory diseases (ankylosing spondylitis, Crohn's disease, psoriasis, primary sclerosing cholangitis, ulcerative colitis) (pleiotropy)	10p15.1	10	6052734	IL2RA
26974007	Ellinghaus D	Nat Genet	Analysis of five chronic inflammatory diseases identifies 27 new associations and highlights disease-specific patterns at shared loci.	Chronic inflammatory diseases (ankylosing spondylitis, Crohn's disease, psoriasis, primary sclerosing cholangitis, ulcerative colitis) (pleiotropy)	10p15.1	10	6060794	IL2RA
26974007	Ellinghaus D	Nat Genet	Analysis of five chronic inflammatory diseases identifies 27 new associations and highlights disease-specific patterns at shared loci.	Chronic inflammatory diseases (ankylosing spondylitis, Crohn's disease, psoriasis, primary sclerosing cholangitis, ulcerative colitis) (pleiotropy)	10p15.1	10	6000052	intergenic
26974007	Ellinghaus D	Nat Genet	Analysis of five chronic inflammatory diseases identifies 27 new associations and highlights disease-specific patterns at shared loci.	Chronic inflammatory diseases (ankylosing spondylitis, Crohn's disease, psoriasis, primary sclerosing cholangitis, ulcerative colitis) (pleiotropy)	10p15.1	10	6057082	IL2RA
26974007	Ellinghaus D	Nat Genet	Analysis of five chronic inflammatory diseases identifies 27 new associations and highlights disease-specific patterns at shared loci.	Chronic inflammatory diseases (ankylosing spondylitis, Crohn's disease, psoriasis, primary sclerosing cholangitis, ulcerative colitis) (pleiotropy)	10p15.1	10	6485181	PRKCQ
26974007	Ellinghaus D	Nat Genet	Analysis of five chronic inflammatory diseases identifies 27 new associations and highlights disease-specific patterns at shared loci.	Chronic inflammatory diseases (ankylosing spondylitis, Crohn's disease, psoriasis, primary sclerosing cholangitis, ulcerative colitis) (pleiotropy)	10p11.23	10	30402574	RP11-449I17.5
26974007	Ellinghaus D	Nat Genet	Analysis of five chronic inflammatory diseases identifies 27 new associations and highlights disease-specific patterns at shared loci.	Chronic inflammatory diseases (ankylosing spondylitis, Crohn's disease, psoriasis, primary sclerosing cholangitis, ulcerative colitis) (pleiotropy)	10p11.21	10	35177257	CREM
26974007	Ellinghaus D	Nat Genet	Analysis of five chronic inflammatory diseases identifies 27 new associations and highlights disease-specific patterns at shared loci.	Chronic inflammatory diseases (ankylosing spondylitis, Crohn's disease, psoriasis, primary sclerosing cholangitis, ulcerative colitis) (pleiotropy)	10q21.2	10	62678726	ZNF365
26974007	Ellinghaus D	Nat Genet	Analysis of five chronic inflammatory diseases identifies 27 new associations and highlights disease-specific patterns at shared loci.	Chronic inflammatory diseases (ankylosing spondylitis, Crohn's disease, psoriasis, primary sclerosing cholangitis, ulcerative colitis) (pleiotropy)	10q21.2	10	62621908	ZNF365
26974007	Ellinghaus D	Nat Genet	Analysis of five chronic inflammatory diseases identifies 27 new associations and highlights disease-specific patterns at shared loci.	Chronic inflammatory diseases (ankylosing spondylitis, Crohn's disease, psoriasis, primary sclerosing cholangitis, ulcerative colitis) (pleiotropy)	10q22.2	10	73909432	PLAU
26974007	Ellinghaus D	Nat Genet	Analysis of five chronic inflammatory diseases identifies 27 new associations and highlights disease-specific patterns at shared loci.	Chronic inflammatory diseases (ankylosing spondylitis, Crohn's disease, psoriasis, primary sclerosing cholangitis, ulcerative colitis) (pleiotropy)	10q22.3	10	79282718	ZMIZ1
26974007	Ellinghaus D	Nat Genet	Analysis of five chronic inflammatory diseases identifies 27 new associations and highlights disease-specific patterns at shared loci.	Chronic inflammatory diseases (ankylosing spondylitis, Crohn's disease, psoriasis, primary sclerosing cholangitis, ulcerative colitis) (pleiotropy)	10q23.1	10	80491075	TSPAN14
26974007	Ellinghaus D	Nat Genet	Analysis of five chronic inflammatory diseases identifies 27 new associations and highlights disease-specific patterns at shared loci.	Chronic inflammatory diseases (ankylosing spondylitis, Crohn's disease, psoriasis, primary sclerosing cholangitis, ulcerative colitis) (pleiotropy)	10q23.31	10	88990206	ACTA2
26974007	Ellinghaus D	Nat Genet	Analysis of five chronic inflammatory diseases identifies 27 new associations and highlights disease-specific patterns at shared loci.	Chronic inflammatory diseases (ankylosing spondylitis, Crohn's disease, psoriasis, primary sclerosing cholangitis, ulcerative colitis) (pleiotropy)	10q23.33	10	92672243	EIF2S2P3
26974007	Ellinghaus D	Nat Genet	Analysis of five chronic inflammatory diseases identifies 27 new associations and highlights disease-specific patterns at shared loci.	Chronic inflammatory diseases (ankylosing spondylitis, Crohn's disease, psoriasis, primary sclerosing cholangitis, ulcerative colitis) (pleiotropy)	10q24.2	10	99523573	NKX2-3
26974007	Ellinghaus D	Nat Genet	Analysis of five chronic inflammatory diseases identifies 27 new associations and highlights disease-specific patterns at shared loci.	Chronic inflammatory diseases (ankylosing spondylitis, Crohn's disease, psoriasis, primary sclerosing cholangitis, ulcerative colitis) (pleiotropy)	17q11.2	17	27542007	KSR1
26974007	Ellinghaus D	Nat Genet	Analysis of five chronic inflammatory diseases identifies 27 new associations and highlights disease-specific patterns at shared loci.	Chronic inflammatory diseases (ankylosing spondylitis, Crohn's disease, psoriasis, primary sclerosing cholangitis, ulcerative colitis) (pleiotropy)				NOS2
26974007	Ellinghaus D	Nat Genet	Analysis of five chronic inflammatory diseases identifies 27 new associations and highlights disease-specific patterns at shared loci.	Chronic inflammatory diseases (ankylosing spondylitis, Crohn's disease, psoriasis, primary sclerosing cholangitis, ulcerative colitis) (pleiotropy)	17q11.2	17	27770105	NOS2
26974007	Ellinghaus D	Nat Genet	Analysis of five chronic inflammatory diseases identifies 27 new associations and highlights disease-specific patterns at shared loci.	Chronic inflammatory diseases (ankylosing spondylitis, Crohn's disease, psoriasis, primary sclerosing cholangitis, ulcerative colitis) (pleiotropy)	17q11.2	17	27810514	RP1-66C13.4
26974007	Ellinghaus D	Nat Genet	Analysis of five chronic inflammatory diseases identifies 27 new associations and highlights disease-specific patterns at shared loci.	Chronic inflammatory diseases (ankylosing spondylitis, Crohn's disease, psoriasis, primary sclerosing cholangitis, ulcerative colitis) (pleiotropy)	17q12	17	34243528	intergenic
26974007	Ellinghaus D	Nat Genet	Analysis of five chronic inflammatory diseases identifies 27 new associations and highlights disease-specific patterns at shared loci.	Chronic inflammatory diseases (ankylosing spondylitis, Crohn's disease, psoriasis, primary sclerosing cholangitis, ulcerative colitis) (pleiotropy)	17q21.1	17	39876427	ZPBP2
26974007	Ellinghaus D	Nat Genet	Analysis of five chronic inflammatory diseases identifies 27 new associations and highlights disease-specific patterns at shared loci.	Chronic inflammatory diseases (ankylosing spondylitis, Crohn's disease, psoriasis, primary sclerosing cholangitis, ulcerative colitis) (pleiotropy)	17q21.2	17	42375526	STAT3
26974007	Ellinghaus D	Nat Genet	Analysis of five chronic inflammatory diseases identifies 27 new associations and highlights disease-specific patterns at shared loci.	Chronic inflammatory diseases (ankylosing spondylitis, Crohn's disease, psoriasis, primary sclerosing cholangitis, ulcerative colitis) (pleiotropy)	17q21.32	17	47612985	NPEPPS
26974007	Ellinghaus D	Nat Genet	Analysis of five chronic inflammatory diseases identifies 27 new associations and highlights disease-specific patterns at shared loci.	Chronic inflammatory diseases (ankylosing spondylitis, Crohn's disease, psoriasis, primary sclerosing cholangitis, ulcerative colitis) (pleiotropy)	17q22	17	56803632	C17orf67
26974007	Ellinghaus D	Nat Genet	Analysis of five chronic inflammatory diseases identifies 27 new associations and highlights disease-specific patterns at shared loci.	Chronic inflammatory diseases (ankylosing spondylitis, Crohn's disease, psoriasis, primary sclerosing cholangitis, ulcerative colitis) (pleiotropy)	17q23.1	17	59912196	RPS6KB1
26974007	Ellinghaus D	Nat Genet	Analysis of five chronic inflammatory diseases identifies 27 new associations and highlights disease-specific patterns at shared loci.	Chronic inflammatory diseases (ankylosing spondylitis, Crohn's disease, psoriasis, primary sclerosing cholangitis, ulcerative colitis) (pleiotropy)	17q23.3	17	64069832	ERN1
26974007	Ellinghaus D	Nat Genet	Analysis of five chronic inflammatory diseases identifies 27 new associations and highlights disease-specific patterns at shared loci.	Chronic inflammatory diseases (ankylosing spondylitis, Crohn's disease, psoriasis, primary sclerosing cholangitis, ulcerative colitis) (pleiotropy)	17q24.3	17	72646784	SLC39A11
26974007	Ellinghaus D	Nat Genet	Analysis of five chronic inflammatory diseases identifies 27 new associations and highlights disease-specific patterns at shared loci.	Chronic inflammatory diseases (ankylosing spondylitis, Crohn's disease, psoriasis, primary sclerosing cholangitis, ulcerative colitis) (pleiotropy)	18q23	18	79460616	NFATC1
26974007	Ellinghaus D	Nat Genet	Analysis of five chronic inflammatory diseases identifies 27 new associations and highlights disease-specific patterns at shared loci.	Chronic inflammatory diseases (ankylosing spondylitis, Crohn's disease, psoriasis, primary sclerosing cholangitis, ulcerative colitis) (pleiotropy)	18p11.21	18	12879467	PTPN2
26974007	Ellinghaus D	Nat Genet	Analysis of five chronic inflammatory diseases identifies 27 new associations and highlights disease-specific patterns at shared loci.	Chronic inflammatory diseases (ankylosing spondylitis, Crohn's disease, psoriasis, primary sclerosing cholangitis, ulcerative colitis) (pleiotropy)	18p11.21	18	12857759	PTPN2
26974007	Ellinghaus D	Nat Genet	Analysis of five chronic inflammatory diseases identifies 27 new associations and highlights disease-specific patterns at shared loci.	Chronic inflammatory diseases (ankylosing spondylitis, Crohn's disease, psoriasis, primary sclerosing cholangitis, ulcerative colitis) (pleiotropy)	18q22.2	18	69894282	CD226
26974007	Ellinghaus D	Nat Genet	Analysis of five chronic inflammatory diseases identifies 27 new associations and highlights disease-specific patterns at shared loci.	Chronic inflammatory diseases (ankylosing spondylitis, Crohn's disease, psoriasis, primary sclerosing cholangitis, ulcerative colitis) (pleiotropy)	19q13.11	19	34165501	LSM14
26974007	Ellinghaus D	Nat Genet	Analysis of five chronic inflammatory diseases identifies 27 new associations and highlights disease-specific patterns at shared loci.	Chronic inflammatory diseases (ankylosing spondylitis, Crohn's disease, psoriasis, primary sclerosing cholangitis, ulcerative colitis) (pleiotropy)	19p13.3	19	1124032	SBNO2
26974007	Ellinghaus D	Nat Genet	Analysis of five chronic inflammatory diseases identifies 27 new associations and highlights disease-specific patterns at shared loci.	Chronic inflammatory diseases (ankylosing spondylitis, Crohn's disease, psoriasis, primary sclerosing cholangitis, ulcerative colitis) (pleiotropy)	19p13.3	19	1186317	STK11
26974007	Ellinghaus D	Nat Genet	Analysis of five chronic inflammatory diseases identifies 27 new associations and highlights disease-specific patterns at shared loci.	Chronic inflammatory diseases (ankylosing spondylitis, Crohn's disease, psoriasis, primary sclerosing cholangitis, ulcerative colitis) (pleiotropy)	19p13.2	19	10317045	RAVER1
26974007	Ellinghaus D	Nat Genet	Analysis of five chronic inflammatory diseases identifies 27 new associations and highlights disease-specific patterns at shared loci.	Chronic inflammatory diseases (ankylosing spondylitis, Crohn's disease, psoriasis, primary sclerosing cholangitis, ulcerative colitis) (pleiotropy)	19p13.2	19	10354167	TYK2
26974007	Ellinghaus D	Nat Genet	Analysis of five chronic inflammatory diseases identifies 27 new associations and highlights disease-specific patterns at shared loci.	Chronic inflammatory diseases (ankylosing spondylitis, Crohn's disease, psoriasis, primary sclerosing cholangitis, ulcerative colitis) (pleiotropy)	19p13.2	19	10359299	TYK2
26974007	Ellinghaus D	Nat Genet	Analysis of five chronic inflammatory diseases identifies 27 new associations and highlights disease-specific patterns at shared loci.	Chronic inflammatory diseases (ankylosing spondylitis, Crohn's disease, psoriasis, primary sclerosing cholangitis, ulcerative colitis) (pleiotropy)	19p13.2	19	10489742	KEAP1
26974007	Ellinghaus D	Nat Genet	Analysis of five chronic inflammatory diseases identifies 27 new associations and highlights disease-specific patterns at shared loci.	Chronic inflammatory diseases (ankylosing spondylitis, Crohn's disease, psoriasis, primary sclerosing cholangitis, ulcerative colitis) (pleiotropy)	19q13.32	19	46346549	PPP5C
26974007	Ellinghaus D	Nat Genet	Analysis of five chronic inflammatory diseases identifies 27 new associations and highlights disease-specific patterns at shared loci.	Chronic inflammatory diseases (ankylosing spondylitis, Crohn's disease, psoriasis, primary sclerosing cholangitis, ulcerative colitis) (pleiotropy)	19q13.33	19	48702851	FUT2

## Sheet: SNP_matched_H3K27ac_interaction
chr1	1173611	1173612
chr1	2491205	2491206
chr1	8022197	8022198
chr1	8264112	8264113
chr1	8268095	8268096
chr1	8357221	8357222
chr1	11907648	11907649
chr1	19718824	19718825
chr1	20137714	20137715
chr1	20142866	20142867
chr1	20171860	20171861
chr1	22700351	22700352
chr1	24083649	24083650
chr1	24509435	24509436
chr1	24518206	24518207
chr1	24518206	24518207
chr1	24518643	24518644
chr1	24518643	24518644
chr1	24518643	24518644
chr1	24519920	24519921
chr1	25291010	25291011
chr1	25293084	25293085
chr1	25293084	25293085
chr1	25305114	25305115
chr1	27709020	27709021
chr1	27931698	27931699
chr1	67561090	67561091
chr1	67635950	67635951
chr1	67669634	67669635
chr1	67670755	67670756
chr1	67681669	67681670
chr1	67694202	67694203
chr1	67703442	67703443
chr1	67705958	67705959
chr1	67705958	67705959
chr1	67708155	67708156
chr1	67722567	67722568
chr1	67726104	67726105
chr1	67726104	67726105
chr1	67747415	67747416
chr1	69788482	69788483
chr1	78450517	78450518
chr1	82237577	82237578
chr1	114303808	114303809
chr1	114377568	114377569
chr1	114485907	114485908
chr1	151801680	151801681
chr1	152162106	152162107
chr1	152537954	152537955
chr1	152550018	152550019
chr1	152551276	152551277
chr1	152590663	152590664
chr1	152592184	152592185
chr1	152592281	152592282
chr1	152593437	152593438
chr1	152603842	152603843
chr1	152603842	152603843
chr1	152603842	152603843
chr1	152665680	152665681
chr1	152692512	152692513
chr1	152733376	152733377
chr1	152989321	152989322
chr1	154426264	154426265
chr1	155194015	155194016
chr1	159043196	159043197
chr1	160846284	160846285
chr1	161472789	161472790
chr1	161473873	161473874
chr1	161502849	161502850
chr1	172675097	172675098
chr1	172838848	172838849
chr1	172844352	172844353
chr1	197375467	197375468
chr1	197701992	197701993
chr1	200101920	200101921
chr1	200878727	200878728
chr1	206655331	206655332
chr1	206933517	206933518
chr1	206943968	206943969
chr1	206961628	206961629
chr1	214159256	214159257
chr1	234726012	234726013
chr1	247653412	247653413
chr2	2225401	2225402
chr2	2947912	2947913
chr2	9402988	9402989
chr2	25097644	25097645
chr2	25500905	25500906
chr2	27730940	27730941
chr2	28614794	28614795
chr2	43712093	43712094
chr2	43777964	43777965
chr2	61080482	61080483
chr2	61080482	61080483
chr2	61081310	61081311
chr2	61081542	61081543
chr2	61081542	61081543
chr2	61083506	61083507
chr2	61083506	61083507
chr2	61091950	61091951
chr2	61163581	61163582
chr2	61204856	61204857
chr2	62551472	62551473
chr2	62551472	62551473
chr2	62560332	62560333
chr2	62560332	62560333
chr2	65686461	65686462
chr2	102647300	102647301
chr2	102771282	102771283
chr2	102975336	102975337
chr2	103080592	103080593
chr2	145481827	145481828
chr2	163124051	163124052
chr2	163124051	163124052
chr2	163124051	163124052
chr2	163124637	163124638
chr2	163128824	163128825
chr2	163128824	163128825
chr2	163128824	163128825
chr2	163136942	163136943
chr2	163260691	163260692
chr2	163260691	163260692
chr2	163260691	163260692
chr2	163260691	163260692
chr2	163260691	163260692
chr2	179300971	179300972
chr2	199560757	199560758
chr2	199567687	199567688
chr2	199745018	199745019
chr2	204612058	204612059
chr2	204707764	204707765
chr2	219010146	219010147
chr2	228660112	228660113
chr2	231148128	231148129
chr2	234168790	234168791
chr2	234185267	234185268
chr2	241563739	241563740
chr2	241569692	241569693
chr2	241579108	241579109
chr2	242737341	242737342
chr3	5020463	5020464
chr3	15663060	15663061
chr3	16996035	16996036
chr3	16996035	16996036
chr3	18706506	18706507
chr3	18784423	18784424
chr3	18805211	18805212
chr3	28286261	28286262
chr3	43785574	43785575
chr3	45379777	45379778
chr3	46428658	46428659
chr3	49572140	49572141
chr3	49656148	49656149
chr3	49721532	49721533
chr3	101615826	101615827
chr3	101663555	101663556
chr3	101663555	101663556
chr3	113680951	113680952
chr3	122003769	122003770
chr3	137441372	137441373
chr3	169801658	169801659
chr3	176727279	176727280
chr3	189615475	189615476
chr3	189615475	189615476
chr3	189615475	189615476
chr3	190880134	190880135
chr4	4992367	4992368
chr4	59867903	59867904
chr4	80887969	80887970
chr4	102739980	102739981
chr4	103434253	103434254
chr4	103551603	103551604
chr4	106640631	106640632
chr4	122754459	122754460
chr4	123256165	123256166
chr4	123452231	123452232
chr4	123551114	123551115
chr4	123560939	123560940
chr4	156540021	156540022
chr4	168965733	168965734
chr4	183745321	183745322
chr5	10521668	10521669
chr5	10689562	10689563
chr5	34266577	34266578
chr5	38867732	38867733
chr5	40201800	40201801
chr5	40370724	40370725
chr5	40396425	40396426
chr5	40414989	40414990
chr5	40487270	40487271
chr5	40496423	40496424
chr5	55440730	55440731
chr5	55444683	55444684
chr5	71693899	71693900
chr5	72539850	72539851
chr5	79745469	79745470
chr5	96101944	96101945
chr5	96101944	96101945
chr5	96118852	96118853
chr5	96119273	96119274
chr5	96119273	96119274
chr5	96121715	96121716
chr5	96174929	96174930
chr5	96223880	96223881
chr5	96252589	96252590
chr5	96252589	96252590
chr5	131757101	131757102
chr5	131778452	131778453
chr5	131803537	131803538
chr5	131811182	131811183
chr5	131952222	131952223
chr5	131995964	131995965
chr5	131995964	131995965
chr5	131995964	131995965
chr5	131995964	131995965
chr5	138861078	138861079
chr5	141513204	141513205
chr5	150229066	150229067
chr5	150458146	150458147
chr5	150467189	150467190
chr5	150467189	150467190
chr5	150467189	150467190
chr5	150467189	150467190
chr5	150467189	150467190
chr5	150469973	150469974
chr5	156938327	156938328
chr5	158111073	158111074
chr5	158603571	158603572
chr5	158658012	158658013
chr5	158687281	158687282
chr5	158717789	158717790
chr5	158717789	158717790
chr5	158749088	158749089
chr5	158749088	158749089
chr5	158750769	158750770
chr5	158750769	158750770
chr5	158759900	158759901
chr5	158759900	158759901
chr5	158764177	158764178
chr5	158764177	158764178
chr5	158764177	158764178
chr5	158764177	158764178
chr5	158764177	158764178
chr5	158764478	158764479
chr5	158766022	158766023
chr5	158783223	158783224
chr5	158804928	158804929
chr5	158827769	158827770
chr5	158829294	158829295
chr5	158836107	158836108
chr5	158836107	158836108
chr5	158863387	158863388
chr5	168386089	168386090
chr5	173387509	173387510
chr6	542416	542417
chr6	549390	549391
chr6	577820	577821
chr6	577820	577821
chr6	1510658	1510659
chr6	14715882	14715883
chr6	20624382	20624383
chr6	20643727	20643728
chr6	20678430	20678431
chr6	20679709	20679710
chr6	20728513	20728514
chr6	21430728	21430729
chr6	30982544	30982545
chr6	31081065	31081066
chr6	31090078	31090079
chr6	31090078	31090079
chr6	31096526	31096527
chr6	31106268	31106269
chr6	31106268	31106269
chr6	31110391	31110392
chr6	31116245	31116246
chr6	31155785	31155786
chr6	31155785	31155786
chr6	31187075	31187076
chr6	31187075	31187076
chr6	31190303	31190304
chr6	31190303	31190304
chr6	31190303	31190304
chr6	31191636	31191637
chr6	31191636	31191637
chr6	31231989	31231990
chr6	31235505	31235506
chr6	31236467	31236468
chr6	31240721	31240722
chr6	31240721	31240722
chr6	31240959	31240960
chr6	31242731	31242732
chr6	31244082	31244083
chr6	31244082	31244083
chr6	31244082	31244083
chr6	31244082	31244083
chr6	31250606	31250607
chr6	31253878	31253879
chr6	31253996	31253997
chr6	31259579	31259580
chr6	31263751	31263752
chr6	31264392	31264393
chr6	31264392	31264393
chr6	31264823	31264824
chr6	31264823	31264824
chr6	31264823	31264824
chr6	31264823	31264824
chr6	31265752	31265753
chr6	31265752	31265753
chr6	31265752	31265753
chr6	31265752	31265753
chr6	31266090	31266091
chr6	31266090	31266091
chr6	31267618	31267619
chr6	31267618	31267619
chr6	31269874	31269875
chr6	31274555	31274556
chr6	31274555	31274556
chr6	31274555	31274556
chr6	31274555	31274556
chr6	31274555	31274556
chr6	31274555	31274556
chr6	31274555	31274556
chr6	31274555	31274556
chr6	31312326	31312327
chr6	31318144	31318145
chr6	31318144	31318145
chr6	31331500	31331501
chr6	31336250	31336251
chr6	31339937	31339938
chr6	31339937	31339938
chr6	31339937	31339938
chr6	31339937	31339938
chr6	31339937	31339938
chr6	31340477	31340478
chr6	31340477	31340478
chr6	31340477	31340478
chr6	31340477	31340478
chr6	31340477	31340478
chr6	31340477	31340478
chr6	31342420	31342421
chr6	31342827	31342828
chr6	31342827	31342828
chr6	31342827	31342828
chr6	31342960	31342961
chr6	31345064	31345065
chr6	31345064	31345065
chr6	31345486	31345487
chr6	31355119	31355120
chr6	31409857	31409858
chr6	31431780	31431781
chr6	31445216	31445217
chr6	31449914	31449915
chr6	31451279	31451280
chr6	31459636	31459637
chr6	31468546	31468547
chr6	31490646	31490647
chr6	31892641	31892642
chr6	32148403	32148404
chr6	41796898	41796899
chr6	90973159	90973160
chr6	90976768	90976769
chr6	106474749	106474750
chr6	106530330	106530331
chr6	108370585	108370586
chr6	111582885	111582886
chr6	111655530	111655531
chr6	111673714	111673715
chr6	111673714	111673715
chr6	111673714	111673715
chr6	111673714	111673715
chr6	111673714	111673715
chr6	111696091	111696092
chr6	111913262	111913263
chr6	111913262	111913263
chr6	111913262	111913263
chr6	111926909	111926910
chr6	128277151	128277152
chr6	137963074	137963075
chr6	137973832	137973833
chr6	138038905	138038906
chr6	138118581	138118582
chr6	138195693	138195694
chr6	138195693	138195694
chr6	138195693	138195694
chr6	138199417	138199418
chr6	138199417	138199418
chr6	138199417	138199418
chr6	138199417	138199418
chr6	138199417	138199418
chr6	159506600	159506601
chr6	159506600	159506601
chr6	167437988	167437989
chr6	167511586	167511587
chr7	2869985	2869986
chr7	17197571	17197572
chr7	26872581	26872582
chr7	28194397	28194398
chr7	28196413	28196414
chr7	29980471	29980472
chr7	31682453	31682454
chr7	37386237	37386238
chr7	37386237	37386238
chr7	37386237	37386238
chr7	37389310	37389311
chr7	50175654	50175655
chr7	50323174	50323175
chr7	89636224	89636225
chr7	98759117	98759118
chr7	107450033	107450034
chr7	107480126	107480127
chr7	128573967	128573968
chr7	141313971	141313972
chr7	148220448	148220449
chr7	157505654	157505655
chr8	2980123	2980124
chr8	90849305	90849306
chr8	126539965	126539966
chr8	129227952	129227953
chr8	129567181	129567182
chr8	138136304	138136305
chr9	4981602	4981603
chr9	4981866	4981867
chr9	11964872	11964873
chr9	12483941	12483942
chr9	12785073	12785074
chr9	13844678	13844679
chr9	32432974	32432975
chr9	34710260	34710261
chr9	35507290	35507291
chr9	75332795	75332796
chr9	90835726	90835727
chr9	90883630	90883631
chr9	110817020	110817021
chr9	110817020	110817021
chr9	110817020	110817021
chr9	117553249	117553250
chr9	117569046	117569047
chr9	117592005	117592006
chr9	117696336	117696337
chr9	120475302	120475303
chr9	132657264	132657265
chr9	135776034	135776035
chr9	139259592	139259593
chr9	139263596	139263597
chr9	139263891	139263892
chr9	139389432	139389433
chr10	6042015	6042016
chr10	6094697	6094698
chr10	6098949	6098950
chr10	6099045	6099046
chr10	6102757	6102758
chr10	6527143	6527144
chr10	30691503	30691504
chr10	35466185	35466186
chr10	37592538	37592539
chr10	64354262	64354263
chr10	64369999	64370000
chr10	64381668	64381669
chr10	64438486	64438487
chr10	64438771	64438772
chr10	64525135	64525136
chr10	64538279	64538280
chr10	69879709	69879710
chr10	75599127	75599128
chr10	75599127	75599128
chr10	75653872	75653873
chr10	75669190	75669191
chr10	81015896	81015897
chr10	81032532	81032533
chr10	81032885	81032886
chr10	81032885	81032886
chr10	81042475	81042476
chr10	81043573	81043574
chr10	81047383	81047384
chr10	82250831	82250832
chr10	89824771	89824772
chr10	90492202	90492203
chr10	90749963	90749964
chr10	94432000	94432001
chr10	94466495	94466496
chr10	99913132	99913133
chr10	101278725	101278726
chr10	101283330	101283331
chr10	101298451	101298452
chr10	102038641	102038642
chr10	131481273	131481274
chr11	2167850	2167851
chr11	2229759	2229760
chr11	13357183	13357184
chr11	26012232	26012233
chr11	36336263	36336264
chr11	58284951	58284952
chr11	58408687	58408688
chr11	60776209	60776210
chr11	61551356	61551357
chr11	64097233	64097234
chr11	64135298	64135299
chr11	64150370	64150371
chr11	65546857	65546858
chr11	65593444	65593445
chr11	65653242	65653243
chr11	76299649	76299650
chr11	109956346	109956347
chr11	109959638	109959639
chr11	114430410	114430411
chr11	120114421	120114422
chr11	128147449	128147450
chr11	128194450	128194451
chr11	128194450	128194451
chr11	128194450	128194451
chr11	128346793	128346794
chr11	128380974	128380975
chr11	128381867	128381868
chr11	128403208	128403209
chr11	128403208	128403209
chr11	128406438	128406439
chr11	128406438	128406439
chr12	3298031	3298032
chr12	4384844	4384845
chr12	6446777	6446778
chr12	6502742	6502743
chr12	10597207	10597208
chr12	40744394	40744395
chr12	40760631	40760632
chr12	48208368	48208369
chr12	56396768	56396769
chr12	56435929	56435930
chr12	56439209	56439210
chr12	56439209	56439210
chr12	56657216	56657217
chr12	56684497	56684498
chr12	56737973	56737974
chr12	56737973	56737974
chr12	56737973	56737974
chr12	56740682	56740683
chr12	56740682	56740683
chr12	56744276	56744277
chr12	56750204	56750205
chr12	56750204	56750205
chr12	68508122	68508123
chr12	107198611	107198612
chr12	111884608	111884609
chr12	112059557	112059558
chr12	112110489	112110490
chr12	112241766	112241767
chr12	122645048	122645049
chr12	122668326	122668327
chr13	27531267	27531268
chr13	28622544	28622545
chr13	40333369	40333370
chr13	40333369	40333370
chr13	40350912	40350913
chr13	41013977	41013978
chr13	44484706	44484707
chr13	45334194	45334195
chr13	45334194	45334195
chr13	45334194	45334195
chr13	49595331	49595332
chr13	50306221	50306222
chr13	50794228	50794229
chr13	50811220	50811221
chr13	99950260	99950261
chr13	100040654	100040655
chr13	107063042	107063043
chr14	28837590	28837591
chr14	35563211	35563212
chr14	35682172	35682173
chr14	35682172	35682173
chr14	35828741	35828742
chr14	35832666	35832667
chr14	35832666	35832667
chr14	35832666	35832667
chr14	35832666	35832667
chr14	35832666	35832667
chr14	35832666	35832667
chr14	35839236	35839237
chr14	64560092	64560093
chr14	72716515	72716516
chr14	75741751	75741752
chr14	88488821	88488822
chr14	98668779	98668780
chr15	31637666	31637667
chr15	38899190	38899191
chr15	55386743	55386744
chr15	67442596	67442597
chr15	67457698	67457699
chr15	67464291	67464292
chr15	86079115	86079116
chr16	11161408	11161409
chr16	11319357	11319358
chr16	11347858	11347859
chr16	11354091	11354092
chr16	11365500	11365501
chr16	11365500	11365501
chr16	11365500	11365501
chr16	11749774	11749775
chr16	23864590	23864591
chr16	28340945	28340946
chr16	28517709	28517710
chr16	28847246	28847247
chr16	30485393	30485394
chr16	30942625	30942626
chr16	30942625	30942626
chr16	30970941	30970942
chr16	31000809	31000810
chr16	31000809	31000810
chr16	31004812	31004813
chr16	31004812	31004813
chr16	31030344	31030345
chr16	50304249	50304250
chr16	50668077	50668078
chr16	50694011	50694012
chr16	50756540	50756541
chr16	50762771	50762772
chr16	50763779	50763780
chr16	86004110	86004111
chr16	86015316	86015317
chr17	2827958	2827959
chr17	21707060	21707061
chr17	21717543	21717544
chr17	25869033	25869034
chr17	26097131	26097132
chr17	26106675	26106676
chr17	26106675	26106676
chr17	26106675	26106676
chr17	26106675	26106676
chr17	26106675	26106676
chr17	26137540	26137541
chr17	32570547	32570548
chr17	38032680	38032681
chr17	38040119	38040120
chr17	40527544	40527545
chr17	40561579	40561580
chr17	40565035	40565036
chr17	45690351	45690352
chr17	54880993	54880994
chr17	57989557	57989558
chr17	62147192	62147193
chr17	65870073	65870074
chr17	70642923	70642924
chr17	73890363	73890364
chr17	76280560	76280561
chr17	78178893	78178894
chr18	8667061	8667062
chr18	12777325	12777326
chr18	12780464	12780465
chr18	12857002	12857003
chr18	12857758	12857759
chr18	12879466	12879467
chr18	51797332	51797333
chr18	51816394	51816395
chr18	51819750	51819751
chr18	67561518	67561519
chr18	77220616	77220617
chr19	1124031	1124032
chr19	1186316	1186317
chr19	10406431	10406432
chr19	10416444	10416445
chr19	10427721	10427722
chr19	10464843	10464844
chr19	10469975	10469976
chr19	10469975	10469976
chr19	10469975	10469976
chr19	10472933	10472934
chr19	10577843	10577844
chr19	10587596	10587597
chr19	10600418	10600419
chr19	10817656	10817657
chr19	10818092	10818093
chr19	10818092	10818093
chr19	10818092	10818093
chr19	10818092	10818093
chr19	34130336	34130337
chr19	34656406	34656407
chr19	46849806	46849807
chr19	49129346	49129347
chr19	49206108	49206109
chr19	49206417	49206418
chr19	49206631	49206632
chr19	49206985	49206986
chr19	49241014	49241015
chr19	53451291	53451292
chr19	53454789	53454790
chr20	2306312	2306313
chr20	9762448	9762449
chr20	22689686	22689687
chr20	30849517	30849518
chr20	31348750	31348751
chr20	43068996	43068997
chr20	43190372	43190373
chr20	43980726	43980727
chr20	44746982	44746983
chr20	48440023	48440024
chr20	48522330	48522331
chr20	48522330	48522331
chr20	48522330	48522331
chr20	48554977	48554978
chr20	48556229	48556230
chr20	48556229	48556230
chr20	48566065	48566066
chr20	48591758	48591759
chr20	48632610	48632611
chr20	48632610	48632611
chr20	57824309	57824310
chr20	62269338	62269339
chr20	62329099	62329100
chr21	16820888	16820889
chr21	34776695	34776696
chr21	34787312	34787313
chr21	34837048	34837049
chr21	34837048	34837049
chr21	34888621	34888622
chr21	34945721	34945722
chr21	36014908	36014909
chr21	36470865	36470866
chr21	36470865	36470866
chr21	40290959	40290960
chr21	40463283	40463284
chr21	40466570	40466571
chr21	43855067	43855068
chr21	45616324	45616325
chr22	21928597	21928598
chr22	21928641	21928642
chr22	21979289	21979290
chr22	30163835	30163836
chr22	39660829	39660830
chr22	39662550	39662551
chr22	45727565	45727566

## Sheet: Genes_SNP_matched_interactions
AGRN
MIR200B
MIR200A
MIR429
TTLL10
B3GALT6
C1QTNF12
MMP23B
CDK11B
PARK7
LINC01714
MYOM3
LINC02800
GRHL3
RCAN3
TRNP1
MAP3K6
CD164L2
GPR3
DYNLT5
IL23R
FUBP1
SLC16A1-AS1
RSBN1
AP4B1-AS1
PTPN22
DCLRE1B
PIP5K1A
TUFT1
MIR554
LCE3A
KPRP
SMCP
MIR92B
THBS3
GBA
ITLN1
FCGR2A
DENND1B
DDX59
IL10
IL19
FCMR
PROX1
KCNK2
LINC01354
LINC01132
PPP3CB-AS1
USP54
FUT11
C10orf55
PLAU
VDAC2
TSPAN14
FAS
FAS-AS1
MIR4686
TRPM5
KCNQ1
ARNTL
BTBD10
MIR611
FEN1
TMEM258
FERMT3
NUDT22
VEGFB
DNAJC4
GPR137
KCNK4
ESRRA
TRMT112
CCDC88B
RPS6KA4
MIR1237
DPF2
TALAM1
MASCRNA
PCNX3
MIR4489
RELA
KAT5
RNASEH2C
AP5B1
OVOL1
OVOL1-AS1
SNX32
CFL1
MUS81
EFEMP2
CTSW
FIBP
CCDC85B
FOSL1
C11orf68
DRAP1
KLC2
ZC3H12C
ETS1
LOC100128253
CCND2
TNFRSF1A
SCNN1A
LTBR
TAPBPL
CD27
MRPL51
NCAPD2
GAPDH
IFFO1
PIANP
HDAC7
PFKM
MIR148B
ORMDL2
DNAJC14
MMP19
DGKA
RAB5B
SUOX
IKZF4
RPS26
PA2G4
ZC3H10
RPL41
ESYT1
ANKRD52
SLC39A5
COQ10A
CS
CNPY2
IL23A
STAT2
APOF
MIR6758
DDIT3
MIR616
MBD6
PAN3-AS1
PAN3
NUFIP1
NFKBIA
MIR548H1
TMED10
FOS
SMAD3
MAP2K5
FEM1B
SOCS1
TNP2
PRM3
SNORA80C
DCTPP1
FBXL19
SETD1A
HSD3B7
STX1B
STX4
BCKDK
PRSS8
PRSS36
ARMC5
ADCY7
LRRC3C
STAT3
CAVIN1
ATP6V0A1
MIR548AT
MIR5010
PSMC3IP
RETREG3
CNTNAP1
CCR10
UBTF
SLC39A11
TSEN54
TRIM65
MRPL38
TEN1-CDK3
TEN1
RNF213
PSMG2
MBD2
POLI
CTDP1
RNU6-2
CNN2
ARHGAP45
POLR2E
STK11
ICAM5
RAVER1
MIR1181
KEAP1
CDKN2D
AP1M2
PPP5C
EHD2
SPACA4
FAM83E
SPHK2
DBP
FUT2
LOC105447645
IZUMO1
FUT1
BAX
ZNF321P
ZNF816
KLHL29
DNMT3A
CCDC121
GPN1
LINC01460
RBKS
MIR4263
FOSL2
FLJ31356
SPDYA
LINC01936
THADA
IL1R1
IL1RL2
IFIH1
DGKD
GPC1
DUSP28
GPR35
ADA
WFDC10A
SLC9A8
RNF114
SNAI1
TNFRSF6B
ARFRP1
ZGPAT
PRPF6
LOC100506403
ETS2
LINC01637
UBE2L3
YDJC
CCDC116
UQCR10
EGOT
BHLHE40
ARL8B
CMC1
APEH
RNF123
NFKBIZ
LINC02085
MIR944
P3H2
CLDN16
MANBA
UBE2D3-AS1
OSMR
MIR583
ERAP2
LNPEP
MIR6830
MIR3936
SLC22A5
IRF1-AS1
IRF1
RAD50
KIF3A
TNIP1
ANXA6
GM2A
SLC36A1
ATOX1
LOC100652758
G3BP1
RNF145
LINC01932
UBLCP1
LOC285626
PTTG1
HLA-L
GNL1
NRM
DDR1
MIR4640
MUC22
C6orf15
PSORS1C1
CDSN
PSORS1C2
CCHCR1
HCG27
HLA-C
LINC02571
HLA-B
MIR6891
MICA-AS1
MICA
LINC01149
HCG26
MICB
MCCD1
ATP6V1G2-DDX39B
DDX39B
SNORD117
AIF1
PRRC2A
ATF6B
LOC100507547
PPT2
PPT2-EGFL8
AGER
RNF5
MIR6833
PBX2
TSBP1-AS1
PFDN6
MIR6834
RGL2
TAPBP
PRDM1
OSTM1
MFSD4B
FYN
FAM229B
LINC02539
WAKMAR2
TNFAIP3
CDC37L1-DT
CDC37L1
JAK2
ACO1
CCL27
LOC730098
CCL21
FAM166B
TNC
PHYHD1
FNBP1
CARD9
NOTCH1
MIR4674
NALT1
